# Supplementary material for: 2,2′-Bipyridin-1′-ium 1-oxide bromide monohydrate
Source: Acta Crystallogr E Crystallogr Commun. 2018 Feb 13;74(Pt 3):341–4. doi: 10.1107/S2056989018002347 (PMC5947799; doi:10.1107/S2056989018002347)
Supplement: Supplementary file 1 [file e-74-00341-sup1.cif]

##############################################################################
#                                                                            #
# This CIF contains the data in a paper accepted for publication in          #
# Acta Crystallographica Section E. It conforms to the requirements of       #
# Notes for Authors for Acta Crystallographica Section E, and has been       #
# peer reviewed under the auspices of the IUCr Commission on Journals.       #
#                                                                            #
# Full details of the Crystallographic Information File format               #
# are given in the paper "The Crystallographic Information File (CIF):       #
# a New Standard Archive File for Crystallography" by S. R. Hall, F. H.      #
# Allen and I. D. Brown [Acta Cryst. (1991), A47, 655-685].                  #
#                                                                            #
# The current version of the core CIF dictionary is obtainable from          #
# ftp://ftp.iucr.org/pub/cif_core.dic.                                       #
#                                                                            #
# Software is freely available for graphical display of the structure(s)     #
# in this CIF. For information consult the CIF software page                 #
# http://www.iucr.org/resources/cif/software.                                #
#                                                                            #
# This file may be used for bona fide research purposes within the           #
# scientific community so long as proper attribution is given to the journal # 
# article from which it was obtained.                                        #
#                                                                            #
##############################################################################
data_I
_database_code_depnum_ccdc_archive 'CCDC 1822822'
_audit_creation_method     'SHELXL-2018/1'
_journal_date_recd_electronic     2017-12-20
_journal_date_accepted     2018-02-08
_journal_name_full     'Acta Crystallographica, Section E'
_journal_year     2018
_journal_volume     74
_journal_issue      3
_journal_page_first     341
_journal_page_last     344
_journal_paper_category     GO
_journal_paper_doi     10.1107/S2056989018002347
_journal_coeditor_code     ZL2721
_publ_contact_author_name     'Wolfgang Imhof'
_publ_contact_author_address
;
University Koblenz - Landau
Institute of Integrated Natural Sciences
Universit\"atsstrasse 1
D-56070 Koblenz
Germany
;
_publ_contact_author_email     imhof@uni-koblenz.de
_publ_contact_author_fax     ?
_publ_contact_author_phone     ?
_publ_section_title
;
2,2'-Bipyridin-1'-ium 1-oxide bromide monohydrate
;
loop_
    _publ_author_name
    _publ_author_footnote
    _publ_author_address
    'Heintz, Katharina' .
;
University Koblenz - Landau
Institute of Integrated Natural Sciences
Universit\"atsstrasse 1
D-56070 Koblenz
Germany
;
    'G\"orls, Helmar' .
;
Friedrich-Schiller-University
Insitute of Inorganic and Analytical Chemistry
Humboldtstrasse 8
D-07743 Jena
Germany
;
    'Imhof, Wolfgang' .
;
University Koblenz - Landau
Institute of Integrated Natural Sciences
Universit\"atsstrasse 1
D-56070 Koblenz
Germany
;
_publ_section_synopsis
;
Structural disorder is observed due to the fact that protonation, as well as
oxidation, of the N atoms of 2,2'-bipyridine occurs either at either of the N
atoms. The disorder extends to the remainder of the cation, with a refined
occupancy rate of 0.717(4) for the major moiety.
;
_chemical_name_systematic
;
2,2'-Bipyridin-1'-ium 1-oxide bromide monohydrate
;
_chemical_name_common     ?
_chemical_formula_moiety     'C10 H9 N2 O +, Br -, H2 O'
_chemical_formula_sum     'C10 H11 Br N2 O2'
_chemical_formula_iupac     'C10 H9 N2 O +, Br -, H2 O'
_chemical_formula_weight     271.12
_chemical_melting_point     ?
_shelx_space_group_comment
;
The symmetry employed for this shelxl refinement is uniquely defined
by the following loop, which should always be used as a source of
symmetry information in preference to the above space-group names.
They are only intended as comments.
;
_space_group_crystal_system     monoclinic
_space_group_name_H-M_alt     'P 21/c'
_space_group_name_Hall     '-P 2ybc'
loop_
    _space_group_symop_operation_xyz
    'x, y, z'
    '-x, y+1/2, -z+1/2'
    '-x, -y, -z'
    'x, -y-1/2, z-1/2'
_cell_length_a     5.78820(10)
_cell_length_b     9.2095(2)
_cell_length_c     20.2485(4)
_cell_angle_alpha     90
_cell_angle_beta     91.7010(10)
_cell_angle_gamma     90
_cell_volume     1078.90(4)
_cell_formula_units_Z     4
_cell_measurement_reflns_used     12419
_cell_measurement_theta_min     2.012
_cell_measurement_theta_max     27.480
_cell_measurement_temperature     133(2)
_exptl_crystal_description     prism
_exptl_crystal_colour     colourless
_exptl_crystal_size_max     0.051
_exptl_crystal_size_mid     0.044
_exptl_crystal_size_min     0.034
_exptl_crystal_density_diffrn     1.669
_exptl_crystal_density_meas     ?
_exptl_crystal_density_method     'not measured'
_exptl_crystal_F_000     544
_exptl_absorpt_coefficient_mu     3.791
_exptl_absorpt_correction_type     multi-scan
_exptl_absorpt_process_details
;
(SADABS; Sheldrick, 2002)
;
_shelx_estimated_absorpt_T_min     0.830
_shelx_estimated_absorpt_T_max     0.882
_exptl_absorpt_correction_T_min     0.5569
_exptl_absorpt_correction_T_max     0.7456
_diffrn_ambient_temperature     133(2)
_diffrn_radiation_type     MoK\a
_diffrn_radiation_wavelength     0.71073
_diffrn_radiation_monochromator     graphite
_diffrn_measurement_device_type     'Nonius KappaCCD'
_diffrn_measurement_method     'phi- + omega-scan'
_diffrn_detector_area_resol_mean     ?
_diffrn_reflns_number     12419
_diffrn_reflns_av_R_equivalents     0.0304
_diffrn_reflns_theta_min     2.012
_diffrn_reflns_theta_max     27.480
_diffrn_reflns_theta_full     25.242
_diffrn_measured_fraction_theta_max     0.995
_diffrn_measured_fraction_theta_full     0.994
_diffrn_reflns_limit_h_min     -7
_diffrn_reflns_limit_h_max     7
_diffrn_reflns_limit_k_min     -9
_diffrn_reflns_limit_k_max     11
_diffrn_reflns_limit_l_min     -26
_diffrn_reflns_limit_l_max     26
_refine_special_details
;
 Refinement of F^2^ against ALL reflections.  The weighted R-factor wR and
 goodness of fit S are based on F^2^, conventional R-factors R are based
 on F, with F set to zero for negative F^2^. The threshold expression of
 F^2^ > 2sigma(F^2^) is used only for calculating R-factors(gt) etc. and is
 not relevant to the choice of reflections for refinement.  R-factors based
 on F^2^ are statistically about twice as large as those based on F, and R-
 factors based on ALL data will be even larger.
;
_reflns_number_total     2465
_reflns_number_gt     2226
_reflns_threshold_expression     'I > 2\s(I)'
_refine_ls_structure_factor_coef     Fsqd
_refine_ls_matrix_type     full
_refine_ls_R_factor_all     0.0283
_refine_ls_R_factor_gt     0.0230
_refine_ls_wR_factor_gt     0.0495
_refine_ls_wR_factor_ref     0.0524
_refine_ls_goodness_of_fit_ref     1.074
_refine_ls_restrained_S_all     1.072
_refine_ls_number_reflns     2465
_refine_ls_number_parameters     190
_refine_ls_number_restraints     32
_refine_ls_hydrogen_treatment     mixed
_refine_ls_weighting_scheme     calc
_refine_ls_weighting_details
              'w=1/[\s^2^(Fo^2^)+(0.0113P)^2^+0.9881P] where P=(Fo^2^+2Fc^2^)/3'
_atom_sites_solution_hydrogens     mixed
_atom_sites_solution_primary     direct
_atom_sites_solution_secondary     difmap
_refine_ls_shift/su_max     0.001
_refine_ls_shift/su_mean     0.000
_refine_diff_density_max     0.455
_refine_diff_density_min     -0.506
_refine_ls_extinction_method     none
_refine_ls_extinction_coef     .
loop_
    _atom_type_symbol
    _atom_type_description
    _atom_type_scat_dispersion_real
    _atom_type_scat_dispersion_imag
    _atom_type_scat_source
    'C' 'C' 0.0033 0.0016
                         'International Tables Vol C Tables 4.2.6.8 and 6.1.1.4'
    'H' 'H' 0.0000 0.0000
                         'International Tables Vol C Tables 4.2.6.8 and 6.1.1.4'
    'N' 'N' 0.0061 0.0033
                         'International Tables Vol C Tables 4.2.6.8 and 6.1.1.4'
    'O' 'O' 0.0106 0.0060
                         'International Tables Vol C Tables 4.2.6.8 and 6.1.1.4'
    'Br' 'Br' -0.2901 2.4595
                         'International Tables Vol C Tables 4.2.6.8 and 6.1.1.4'
_computing_data_collection
;
COLLECT (Nonius, 1998)
;
_computing_cell_refinement
;
DENZO (Otwinowski & Minor, 1997)
;
_computing_data_reduction
;
DENZO (Otwinowski & Minor, 1997)
;
_computing_structure_solution
;
SHELXS97 (Sheldrick, 2008)
;
_computing_structure_refinement
;
SHELXL2018 (Sheldrick, 2015)
;
_computing_molecular_graphics
;
ORTEP-3 for Windows (Farrugia, 2012)
;
_computing_publication_material
;
MERCURY (Macrae <i>et al.</i>,  2006)
;
loop_
    _atom_site_type_symbol
    _atom_site_label
    _atom_site_fract_x
    _atom_site_fract_y
    _atom_site_fract_z
    _atom_site_U_iso_or_equiv
    _atom_site_adp_type
    _atom_site_calc_flag
    _atom_site_occupancy
    _atom_site_disorder_assembly
    _atom_site_disorder_group
    Br Br1 -0.09302(3) 0.63110(2) 0.65415(2) 0.02577(7) Uani d 1 . .
    O O1 0.0960(3) -0.0036(2) 0.43461(9) 0.0270(5) Uani d 0.717(4) A 1
    N N1 0.2649(12) 0.0073(8) 0.3908(2) 0.0199(9) Uani d 0.717(4) A 1
    N N2 0.3050(9) 0.1763(6) 0.5057(2) 0.0206(7) Uani d 0.717(4) A 1
    H H1N2 0.188837 0.116543 0.497651 0.025 Uiso calc 0.717(4) A 1
    C C1 0.2378(9) -0.0729(6) 0.33445(16) 0.0236(8) Uani d 0.717(4) A 1
    H H1 0.103588 -0.130999 0.327701 0.028 Uiso calc 0.717(4) A 1
    C C2 0.4039(8) -0.0697(6) 0.2875(2) 0.0252(9) Uani d 0.717(4) A 1
    H H2 0.385065 -0.126508 0.248510 0.030 Uiso calc 0.717(4) A 1
    C C3 0.5987(11) 0.0160(10) 0.2967(4) 0.0254(8) Uani d 0.717(4) A 1
    H H3 0.716054 0.016114 0.264870 0.031 Uiso calc 0.717(4) A 1
    C C4 0.620(2) 0.1013(15) 0.3526(4) 0.0211(11) Uani d 0.717(4) A 1
    H H4 0.748457 0.165180 0.358187 0.025 Uiso calc 0.717(4) A 1
    C C5 0.4539(15) 0.0933(9) 0.4009(4) 0.0162(9) Uani d 0.717(4) A 1
    C C6 0.4718(14) 0.1856(12) 0.4606(3) 0.0174(9) Uani d 0.717(4) A 1
    C C7 0.6635(19) 0.2733(8) 0.4752(5) 0.0217(11) Uani d 0.717(4) A 1
    H H7 0.791700 0.274957 0.447024 0.026 Uiso calc 0.717(4) A 1
    C C8 0.6624(8) 0.3582(9) 0.5321(3) 0.0254(9) Uani d 0.717(4) A 1
    H H8 0.783428 0.426128 0.540232 0.031 Uiso calc 0.717(4) A 1
    C C9 0.4864(8) 0.3452(6) 0.5776(3) 0.0276(11) Uani d 0.717(4) A 1
    H H9 0.491253 0.398271 0.617799 0.033 Uiso calc 0.717(4) A 1
    C C10 0.3066(7) 0.2532(5) 0.5621(2) 0.0254(9) Uani d 0.717(4) A 1
    H H10 0.182364 0.243774 0.591417 0.030 Uiso calc 0.717(4) A 1
    O O1B 0.1468(8) 0.1100(5) 0.5162(2) 0.0283(14) Uani d 0.283(4) A 2
    N N1B 0.330(3) 0.1968(18) 0.5193(7) 0.0206(7) Uani d 0.283(4) A 2
    N N2B 0.263(3) 0.018(2) 0.4059(7) 0.0199(9) Uani d 0.283(4) A 2
    H H2N2 0.165293 0.014377 0.438408 0.024 Uiso calc 0.283(4) A 2
    C C1B 0.361(2) 0.2832(16) 0.5724(6) 0.0254(9) Uani d 0.283(4) A 2
    H H1B 0.251328 0.281476 0.606250 0.030 Uiso calc 0.283(4) A 2
    C C2B 0.546(3) 0.3722(19) 0.5783(8) 0.0276(11) Uani d 0.283(4) A 2
    H H2B 0.556963 0.436182 0.615077 0.033 Uiso calc 0.283(4) A 2
    C C3B 0.716(3) 0.373(3) 0.5334(10) 0.0254(9) Uani d 0.283(4) A 2
    H H3B 0.858710 0.421752 0.541526 0.031 Uiso calc 0.283(4) A 2
    C C4B 0.668(5) 0.299(3) 0.4753(13) 0.0217(11) Uani d 0.283(4) A 2
    H H4B 0.756541 0.319587 0.437556 0.026 Uiso calc 0.283(4) A 2
    C C5B 0.493(4) 0.196(3) 0.4710(10) 0.0174(9) Uani d 0.283(4) A 2
    C C6B 0.450(4) 0.112(3) 0.4118(11) 0.0162(9) Uani d 0.283(4) A 2
    C C7B 0.607(6) 0.094(4) 0.3618(13) 0.0211(11) Uani d 0.283(4) A 2
    H H7B 0.754015 0.139492 0.366763 0.025 Uiso calc 0.283(4) A 2
    C C8B 0.558(3) 0.015(3) 0.3049(11) 0.0254(8) Uani d 0.283(4) A 2
    H H8B 0.657616 0.018628 0.268447 0.031 Uiso calc 0.283(4) A 2
    C C9B 0.361(3) -0.0716(19) 0.3024(7) 0.0252(9) Uani d 0.283(4) A 2
    H H9B 0.324956 -0.132271 0.265541 0.030 Uiso calc 0.283(4) A 2
    C C10B 0.224(3) -0.0649(19) 0.3544(5) 0.0236(8) Uani d 0.283(4) A 2
    H H10B 0.089399 -0.124292 0.353836 0.028 Uiso calc 0.283(4) A 2
    O O1W 0.1320(3) 0.31147(18) 0.70149(8) 0.0383(4) Uani d 1 . .
    H H1W1 0.067(6) 0.400(4) 0.6970(16) 0.075(10) Uiso d 1 . .
    H H2W1 0.117(5) 0.288(3) 0.7415(16) 0.064(9) Uiso d 1 . .
loop_
    _atom_site_aniso_label
    _atom_site_aniso_U_11
    _atom_site_aniso_U_22
    _atom_site_aniso_U_33
    _atom_site_aniso_U_12
    _atom_site_aniso_U_13
    _atom_site_aniso_U_23
    Br1 0.02760(10) 0.02744(12) 0.02241(10) 0.00035(7) 0.00334(7) 0.00392(7)
    O1 0.0252(10) 0.0336(11) 0.0225(10) -0.0067(8) 0.0068(7) -0.0001(8)
    N1 0.0208(8) 0.0207(15) 0.019(3) 0.0010(8) 0.0034(18) 0.002(2)
    N2 0.0220(15) 0.024(2) 0.016(2) -0.0026(11) 0.0018(14) -0.0009(14)
    C1 0.0280(13) 0.0231(12) 0.019(2) -0.0009(10) -0.006(2) -0.004(2)
    C2 0.030(2) 0.0272(11) 0.018(2) 0.0045(15) 0.0008(13) -0.0047(17)
    C3 0.022(3) 0.0337(11) 0.021(2) 0.0066(19) 0.0064(15) -0.0024(15)
    C4 0.0189(17) 0.0273(17) 0.017(3) 0.0011(11) 0.0040(17) 0.003(2)
    C5 0.0186(8) 0.015(3) 0.015(3) 0.0039(14) 0.0018(16) -0.0031(14)
    C6 0.0199(18) 0.0198(19) 0.012(3) 0.0021(12) -0.0014(18) 0.0032(18)
    C7 0.0259(10) 0.017(3) 0.0225(9) 0.000(2) 0.0028(7) 0.0005(19)
    C8 0.025(3) 0.025(2) 0.0259(10) -0.004(2) -0.005(2) -0.0014(11)
    C9 0.037(3) 0.028(3) 0.0183(10) 0.000(2) 0.0029(19) -0.0003(15)
    C10 0.030(2) 0.029(2) 0.0179(18) -0.0004(15) 0.0043(14) -0.0005(14)
    O1B 0.025(2) 0.034(3) 0.026(3) -0.011(2) 0.0061(19) -0.004(2)
    N1B 0.0220(15) 0.024(2) 0.016(2) -0.0026(11) 0.0018(14) -0.0009(14)
    N2B 0.0208(8) 0.0207(15) 0.019(3) 0.0010(8) 0.0034(18) 0.002(2)
    C1B 0.030(2) 0.029(2) 0.0179(18) -0.0004(15) 0.0043(14) -0.0005(14)
    C2B 0.037(3) 0.028(3) 0.0183(10) 0.000(2) 0.0029(19) -0.0003(15)
    C3B 0.025(3) 0.025(2) 0.0259(10) -0.004(2) -0.005(2) -0.0014(11)
    C4B 0.0259(10) 0.017(3) 0.0225(9) 0.000(2) 0.0028(7) 0.0005(19)
    C5B 0.0199(18) 0.0198(19) 0.012(3) 0.0021(12) -0.0014(18) 0.0032(18)
    C6B 0.0186(8) 0.015(3) 0.015(3) 0.0039(14) 0.0018(16) -0.0031(14)
    C7B 0.0189(17) 0.0273(17) 0.017(3) 0.0011(11) 0.0040(17) 0.003(2)
    C8B 0.022(3) 0.0337(11) 0.021(2) 0.0066(19) 0.0064(15) -0.0024(15)
    C9B 0.030(2) 0.0272(11) 0.018(2) 0.0045(15) 0.0008(13) -0.0047(17)
    C10B 0.0280(13) 0.0231(12) 0.019(2) -0.0009(10) -0.006(2) -0.004(2)
    O1W 0.0614(10) 0.0280(8) 0.0259(8) 0.0023(8) 0.0041(7) -0.0044(7)
_geom_special_details
;
 All esds (except the esd in the dihedral angle between two l.s. planes)
 are estimated using the full covariance matrix.  The cell esds are taken
 into account individually in the estimation of esds in distances, angles
 and torsion angles; correlations between esds in cell parameters are only
 used when they are defined by crystal symmetry.  An approximate (isotropic)
 treatment of cell esds is used for estimating esds involving l.s. planes.
;
loop_
    _geom_bond_atom_site_label_1
    _geom_bond_atom_site_label_2
    _geom_bond_site_symmetry_2
    _geom_bond_distance
    _geom_bond_publ_flag
    O1 N1 . 1.343(6) ?
    N1 C5 . 1.361(7) ?
    N1 C1 . 1.364(4) ?
    N2 C10 . 1.344(4) ?
    N2 C6 . 1.351(7) ?
    N2 H1N2 . 0.8800 ?
    C1 C2 . 1.373(4) ?
    C1 H1 . 0.9500 ?
    C2 C3 . 1.384(7) ?
    C2 H2 . 0.9500 ?
    C3 C4 . 1.381(8) ?
    C3 H3 . 0.9500 ?
    C4 C5 . 1.396(7) ?
    C4 H4 . 0.9500 ?
    C5 C6 . 1.478(4) ?
    C6 C7 . 1.397(8) ?
    C7 C8 . 1.393(8) ?
    C7 H7 . 0.9500 ?
    C8 C9 . 1.398(6) ?
    C8 H8 . 0.9500 ?
    C9 C10 . 1.371(4) ?
    C9 H9 . 0.9500 ?
    C10 H10 . 0.9500 ?
    O1B N1B . 1.330(12) ?
    N1B C1B . 1.345(12) ?
    N1B C5B . 1.378(19) ?
    N2B C10B . 1.307(12) ?
    N2B C6B . 1.386(19) ?
    N2B H2N2 . 0.8800 ?
    C1B C2B . 1.347(11) ?
    C1B H1B . 0.9500 ?
    C2B C3B . 1.362(17) ?
    C2B H2B . 0.9500 ?
    C3B C4B . 1.38(2) ?
    C3B H3B . 0.9500 ?
    C4B C5B . 1.392(19) ?
    C4B H4B . 0.9500 ?
    C5B C6B . 1.444(12) ?
    C6B C7B . 1.390(19) ?
    C7B C8B . 1.39(2) ?
    C7B H7B . 0.9500 ?
    C8B C9B . 1.390(17) ?
    C8B H8B . 0.9500 ?
    C9B C10B . 1.339(11) ?
    C9B H9B . 0.9500 ?
    C10B H10B . 0.9500 ?
    O1W H1W1 . 0.90(3) ?
    O1W H2W1 . 0.84(3) ?
loop_
    _geom_angle_atom_site_label_1
    _geom_angle_atom_site_label_2
    _geom_angle_atom_site_label_3
    _geom_angle_site_symmetry_1
    _geom_angle_site_symmetry_3
    _geom_angle
    _geom_angle_publ_flag
    O1 N1 C5 . . 122.8(4) ?
    O1 N1 C1 . . 116.4(5) ?
    C5 N1 C1 . . 120.8(5) ?
    C10 N2 C6 . . 123.6(4) ?
    C10 N2 H1N2 . . 118.2 ?
    C6 N2 H1N2 . . 118.2 ?
    N1 C1 C2 . . 120.2(5) ?
    N1 C1 H1 . . 119.9 ?
    C2 C1 H1 . . 119.9 ?
    C1 C2 C3 . . 120.2(4) ?
    C1 C2 H2 . . 119.9 ?
    C3 C2 H2 . . 119.9 ?
    C4 C3 C2 . . 119.3(5) ?
    C4 C3 H3 . . 120.4 ?
    C2 C3 H3 . . 120.4 ?
    C3 C4 C5 . . 119.8(7) ?
    C3 C4 H4 . . 120.1 ?
    C5 C4 H4 . . 120.1 ?
    N1 C5 C4 . . 119.6(5) ?
    N1 C5 C6 . . 119.6(6) ?
    C4 C5 C6 . . 120.6(7) ?
    N2 C6 C7 . . 118.2(6) ?
    N2 C6 C5 . . 118.8(6) ?
    C7 C6 C5 . . 122.8(7) ?
    C8 C7 C6 . . 118.5(8) ?
    C8 C7 H7 . . 120.7 ?
    C6 C7 H7 . . 120.7 ?
    C7 C8 C9 . . 121.2(5) ?
    C7 C8 H8 . . 119.4 ?
    C9 C8 H8 . . 119.4 ?
    C10 C9 C8 . . 117.8(5) ?
    C10 C9 H9 . . 121.1 ?
    C8 C9 H9 . . 121.1 ?
    N2 C10 C9 . . 120.4(4) ?
    N2 C10 H10 . . 119.8 ?
    C9 C10 H10 . . 119.8 ?
    O1B N1B C1B . . 118.7(12) ?
    O1B N1B C5B . . 121.8(11) ?
    C1B N1B C5B . . 119.5(12) ?
    C10B N2B C6B . . 123.3(15) ?
    C10B N2B H2N2 . . 118.4 ?
    C6B N2B H2N2 . . 118.4 ?
    N1B C1B C2B . . 121.2(14) ?
    N1B C1B H1B . . 119.4 ?
    C2B C1B H1B . . 119.4 ?
    C1B C2B C3B . . 122.1(15) ?
    C1B C2B H2B . . 119.0 ?
    C3B C2B H2B . . 119.0 ?
    C2B C3B C4B . . 115.9(15) ?
    C2B C3B H3B . . 122.1 ?
    C4B C3B H3B . . 122.1 ?
    C3B C4B C5B . . 121(2) ?
    C3B C4B H4B . . 119.4 ?
    C5B C4B H4B . . 119.4 ?
    N1B C5B C4B . . 117.6(17) ?
    N1B C5B C6B . . 119.0(17) ?
    C4B C5B C6B . . 121.9(19) ?
    N2B C6B C7B . . 113.1(16) ?
    N2B C6B C5B . . 121.5(18) ?
    C7B C6B C5B . . 124(2) ?
    C8B C7B C6B . . 123(2) ?
    C8B C7B H7B . . 118.5 ?
    C6B C7B H7B . . 118.5 ?
    C7B C8B C9B . . 118.6(16) ?
    C7B C8B H8B . . 120.7 ?
    C9B C8B H8B . . 120.7 ?
    C10B C9B C8B . . 116.8(14) ?
    C10B C9B H9B . . 121.6 ?
    C8B C9B H9B . . 121.6 ?
    N2B C10B C9B . . 124.2(16) ?
    N2B C10B H10B . . 117.9 ?
    C9B C10B H10B . . 117.9 ?
    H1W1 O1W H2W1 . . 106(3) ?
loop_
    _geom_hbond_atom_site_label_D
    _geom_hbond_atom_site_label_H
    _geom_hbond_atom_site_label_A
    _geom_hbond_site_symmetry_A
    _geom_hbond_distance_DH
    _geom_hbond_distance_HA
    _geom_hbond_distance_DA
    _geom_hbond_angle_DHA
    _geom_hbond_publ_flag
    N2 H1N2 O1 . 0.88 1.76 2.485(4) 137.9 yes
    N2 H1N2 O1 3_556 0.88 2.41 3.089(5) 134.1 yes
    C1 H1 O1W 3_556 0.95 2.22 3.138(6) 162.5 yes
    C4 H4 Br1 3_666 0.95 2.75 3.687(10) 167.1 yes
    C7 H7 Br1 3_666 0.95 2.86 3.769(10) 159.8 yes
    C10 H10 O1W . 0.95 2.34 3.074(5) 133.5 yes
    N2B H2N2 O1B . 0.88 1.81 2.500(15) 133.5 yes
    N2B H2N2 O1B 3_556 0.88 2.35 3.117(18) 145.9 yes
    C1B H1B O1W . 0.95 2.09 2.979(14) 155.9 yes
    C2B H2B Br1 1_655 0.95 2.80 3.497(15) 130.6 yes
    C4B H4B Br1 3_666 0.95 2.77 3.70(3) 167.8 yes
    C7B H7B Br1 3_666 0.95 2.92 3.80(3) 154.7 yes
    C10B H10B O1W 3_556 0.95 2.40 3.246(17) 147.4 yes
    O1W H1W1 Br1 . 0.90(3) 2.47(3) 3.3475(18) 165(3) yes
    O1W H2W1 Br1 2_546 0.84(3) 2.57(3) 3.3754(17) 160(3) yes
_shelx_hkl_file
;
   1   0   0 60.9964 2.80870   5
  -1   0   0 59.7785 2.45461   4
   1   0   0 57.3595 2.25410   4
   1   0   0 59.9712 2.35681   2
  -1   0   0 60.9630 2.54363   1
   1   0   0 61.7554 2.17955   1
  -1   0   0 61.4499 2.27397   5
  -1   0   0 64.6126 2.76328   2
  -2   0   0 167.322 7.12470   2
  -2   0   0 153.349 6.16043   1
   2   0   0 166.125 6.02207   1
   2   0   0 170.196 8.55075   2
   2   0   0 169.432 7.56119   5
  -2   0   0 157.278 7.23034   4
  -2   0   0 165.946 6.43635   5
   2   0   0 167.779 7.66969   4
   3   0   0 44.9051 2.48955   1
   3   0   0 51.4100 2.85699   2
  -3   0   0 49.5700 2.72250   2
  -3   0   0 58.0535 3.03695   4
   3   0   0 51.1099 2.51837   4
  -3   0   0 55.4007 2.48911   1
   4   0   0 1569.53 47.9373   2
   4   0   0 1532.70 84.8660   1
   4   0   0 1538.49 92.1452   4
  -4   0   0 1493.46 35.3463   1
  -4   0   0 1410.63 48.1810   2
  -4   0   0 1537.59 40.9246   4
  -5   0   0 2225.38 85.2217   4
   5   0   0 2236.52 74.8693   5
   5   0   0 2343.23 78.2199   2
  -5   0   0 2207.29 58.6629   1
  -6   0   0 661.917 28.8423   4
  -6   0   0 661.965 24.1914   1
   6   0   0 672.835 27.7415   5
  -7   0   0 123.628 6.82228   1
   7   0   0 98.6333 9.54189   5
  -1  -1   0 1664.95 81.6931   4
   1  -1   0 1733.71 58.6264   1
   1  -1   0 1754.16 88.8036   5
  -1  -1   0 1712.46 89.0752   1
  -1  -1   0 1721.48 63.1155   2
   1  -1   0 1689.46 71.0856   4
   1   1   0 1705.94 83.8319   2
   1   1   0 1766.24 68.5609   4
  -1   1   0 1678.79 70.1748   5
  -1   1   0 1704.28 79.1105   1
   1   1   0 1765.60 58.5387   1
  -1   1   0 1775.86 59.5954   4
  -2  -1   0 4627.09 155.994   1
   2  -1   0 4814.04 202.922   5
   2  -1   0 4818.16 177.779   4
   2  -1   0 4748.04 152.643   1
   2   1   0 4772.73 171.411   4
  -2   1   0 4537.34 193.827   2
  -2   1   0 4693.21 208.438   5
   2   1   0 4790.35 163.125   1
  -2   1   0 4799.12 167.213   1
  -2   1   0 4752.20 154.506   4
   3  -1   0 2144.22 72.3175   5
   3  -1   0 2153.84 76.5820   1
  -3  -1   0 2133.02 87.7452   4
   3  -1   0 2126.61 98.8252   4
  -3  -1   0 2064.18 73.7776   2
  -3  -1   0 2119.69 71.7220   1
  -3   1   0 2099.83 64.8588   2
  -3   1   0 2184.27 94.2586   5
   3   1   0 2136.46 68.4383   1
   3   1   0 2131.23 60.7871   2
   3   1   0 2070.55 74.5819   5
   3   1   0 2113.58 76.6032   4
  -3   1   0 2164.82 76.2658   1
  -3   1   0 2133.74 84.9199   4
  -4  -1   0 468.577 25.6666   2
   4  -1   0 467.064 25.7352   4
  -4  -1   0 493.520 14.4094   1
  -4  -1   0 494.817 14.0504   4
   4  -1   0 463.822 24.8914   1
  -4   1   0 488.879 16.1761   1
   4   1   0 450.005 23.3531   4
  -4   1   0 451.625 17.1122   2
   4   1   0 452.969 25.6747   1
   4   1   0 496.402 16.5477   2
  -4   1   0 460.641 13.7764   4
   5  -1   0 67.2821 6.26329   5
  -5  -1   0 82.3584 5.00236   1
  -5  -1   0 72.7998 4.72109   4
  -5   1   0 64.8035 4.90692   1
  -5   1   0 77.6188 4.45882   4
   5   1   0 81.8447 5.03784   2
   5   1   0 67.9862 6.79878   5
  -6  -1   0 338.911 16.9836   4
   6  -1   0 327.891 13.1337   5
  -6  -1   0 355.273 17.4394   1
  -6   1   0 329.099 13.9768   4
  -6   1   0 327.022 14.7855   1
   6   1   0 347.396 16.1165   5
   6   1   0 329.112 19.2762   2
  -7  -1   0 24.3978 4.36405   1
   7  -1   0 32.2386 8.02521   5
   7   1   0 19.5710 6.64095   5
  -7   1   0 28.2025 4.73459   4
  -7   1   0 33.0182 6.07079   1
   0  -2   0 6.24879 0.78551   3
   0   2   0 5.56193 0.86434   3
   0   2   0 6.59174 1.05195   2
   1  -2   0 -0.1020 1.23323   1
  -1  -2   0 -0.1453 0.91582   2
   1  -2   0 0.78727 1.20393   5
   1   2   0 0.34991 0.86324   2
  -1   2   0 -0.7589 1.38545   5
  -1   2   0 2.23119 1.20797   1
  -1   2   0 1.09796 0.85823   4
   1   2   0 1.22588 1.03885   4
   2  -2   0 -0.5740 1.00023   4
  -2  -2   0 1.16675 1.32564   2
  -2  -2   0 1.50252 1.79890   1
  -2  -2   0 0.80224 1.64416   4
   2  -2   0 -0.9126 1.30312   1
  -2   2   0 0.22702 1.34443   4
   2   2   0 0.32179 1.49975   1
   2   2   0 1.44273 1.33099   4
  -2   2   0 1.38000 1.96091   5
  -2   2   0 0.75161 1.62701   1
  -3  -2   0 18.4239 2.31939   4
  -3  -2   0 17.9037 2.82654   1
   3  -2   0 19.4243 1.59310   1
  -3  -2   0 15.5016 2.16920   2
   3  -2   0 18.2265 1.61897   4
   3   2   0 15.1875 2.10937   2
  -3   2   0 20.3373 2.65343   5
   3   2   0 19.7762 2.40841   1
  -3   2   0 15.6998 1.89976   4
  -3   2   0 18.0809 2.08068   2
   3   2   0 18.0400 2.64348   4
  -4  -2   0 11.7777 2.79737   4
  -4  -2   0 17.4543 3.00182   1
   4  -2   0 14.2672 2.03803   4
   4  -2   0 15.2562 2.25515   1
  -4   2   0 18.2934 2.00669   2
   4   2   0 19.2416 3.23983   2
   4   2   0 16.2262 2.92924   5
  -4   2   0 11.2964 2.77824   1
   4   2   0 14.3022 2.62892   1
  -4   2   0 15.6721 2.28663   4
   5  -2   0 151.677 8.57199   5
  -5  -2   0 164.984 7.33595   1
  -5  -2   0 180.884 7.92826   4
  -5   2   0 157.023 9.20634   1
  -5   2   0 172.675 6.39359   4
   5   2   0 166.806 8.01945   5
   5   2   0 153.969 7.19904   2
  -6  -2   0 226.373 11.0038   1
   6  -2   0 205.096 11.7248   5
  -6   2   0 216.741 13.3016   4
   6   2   0 223.740 13.9669   2
   6   2   0 205.586 14.4511   5
  -6   2   0 220.861 12.2423   1
   7  -2   0 10.0359 6.24629   5
  -7  -2   0 6.44357 4.70493   1
  -7   2   0 12.2440 4.28564   1
   7   2   0 7.15272 4.03180   2
  -7   2   0 10.2933 3.33763   4
   0  -3   0 -0.5163 0.61167   3
   0   3   0 -1.0988 1.06624   3
   0   3   0 0.57439 0.93797   2
  -1  -3   0 58.4609 2.74051   2
  -1  -3   0 68.4000 2.92071   3
   1   3   0 69.8695 3.86436   2
  -1   3   0 64.2616 3.99380   5
   1   3   0 66.8477 2.90230   1
  -1   3   0 67.5371 3.10084   1
  -1   3   0 66.7239 3.88120   3
   1   3   0 70.0996 3.06819   4
  -2  -3   0 2400.12 81.1483   2
  -2  -3   0 2497.61 75.1206   1
   2  -3   0 2402.74 68.2430   1
  -2   3   0 2277.64 94.4066   5
  -2   3   0 2428.70 78.3782   4
   2   3   0 2450.68 80.2617   4
   2   3   0 2448.10 58.9468   1
  -2   3   0 2389.83 86.9589   1
   2   3   0 2480.14 95.2697   2
   3  -3   0 768.414 28.0777   4
   3  -3   0 834.023 25.1976   5
   3  -3   0 786.019 29.8051   1
  -3  -3   0 835.920 31.5006   1
  -3  -3   0 826.519 32.1541   2
   3   3   0 792.661 41.3172   4
   3   3   0 861.539 31.7515   2
  -3   3   0 801.797 27.6830   5
  -3   3   0 829.081 27.9983   1
   3   3   0 788.585 36.5072   1
  -3   3   0 856.044 22.1139   4
  -4  -3   0 286.264 8.97347   1
   4  -3   0 268.606 12.8656   4
   4  -3   0 251.663 19.3281   1
   4  -3   0 303.129 13.1754   5
  -4   3   0 279.895 9.42657   4
   4   3   0 301.513 12.6687   2
  -4   3   0 299.206 11.0363   1
  -5  -3   0 40.4408 4.39759   1
   5  -3   0 44.9672 4.48015   5
   5   3   0 42.5869 4.83959   2
  -5   3   0 52.9913 3.16805   4
   5   3   0 46.8927 5.89890   5
  -5   3   0 45.6381 4.17402   1
   6  -3   0 125.516 11.8216   5
  -6  -3   0 125.575 7.70312   1
  -6   3   0 124.885 6.63443   4
   6   3   0 103.807 8.33089   5
  -6   3   0 124.991 9.21154   1
   6   3   0 109.099 7.03878   2
   7  -3   0 16.1584 6.86182   5
  -7   3   0 10.2580 5.38909   1
   7   3   0 18.3792 6.45224   5
   7   3   0 10.8729 4.20228   2
   0  -4   0 3912.26 150.477   3
   0   4   0 3586.10 194.964   3
   0   4   0 3634.22 134.851   2
  -1  -4   0 1415.86 43.8875   3
  -1  -4   0 1292.95 47.1713   2
  -1   4   0 1377.08 60.6897   3
   1   4   0 1365.99 57.2120   2
   1   4   0 1358.31 51.8019   4
   1   4   0 1338.33 42.7211   1
  -1   4   0 1327.26 59.5514   5
  -2  -4   0 1270.53 39.8093   3
  -2  -4   0 1191.68 53.4277   2
  -2   4   0 1236.93 45.8749   3
  -2   4   0 1157.98 48.0682   5
   2   4   0 1200.17 43.4436   4
  -2   4   0 1174.46 37.2829   1
   2   4   0 1236.76 47.0192   2
   2   4   0 1229.96 30.5577   1
  -2   4   0 1214.37 39.4775   4
   3  -4   0 260.834 13.2277   1
   3   4   0 251.113 13.1945   1
  -3   4   0 270.610 9.76235   4
  -3   4   0 272.601 10.5739   1
   3   4   0 272.889 12.8181   2
  -4  -4   0 687.645 19.8706   1
   4  -4   0 650.123 45.9226   1
   4  -4   0 666.445 44.4468   4
   4  -4   0 669.058 29.8389   5
  -4   4   0 693.145 26.7829   1
   4   4   0 724.883 22.5328   2
  -4   4   0 694.357 26.1381   4
  -5  -4   0 653.282 22.2965   1
   5  -4   0 619.053 44.6407   4
   5  -4   0 671.055 30.9515   5
  -5   4   0 666.734 32.4938   1
   5   4   0 677.259 33.9081   2
  -5   4   0 668.095 28.4905   4
   5   4   0 658.378 28.6540   5
  -6  -4   0 277.053 11.2590   1
   6  -4   0 295.323 15.5956   5
   6   4   0 265.967 18.0010   5
  -6   4   0 283.485 12.8765   4
  -6   4   0 297.377 18.1167   1
   6   4   0 301.451 18.5519   2
   7  -4   0 94.6338 10.3885   5
   7   4   0 99.0228 8.54047   2
   7   4   0 119.714 9.83825   5
  -7   4   0 97.4913 10.2579   1
   0  -5   0 -0.1639 0.91945   3
   0   5   0 -0.9931 1.40059   3
  -1  -5   0 1054.44 25.2423   3
   1   5   0 1068.08 33.6671   2
  -1   5   0 1049.94 53.2479   3
   1   5   0 1001.59 38.0894   4
   1   5   0 1003.43 37.0287   1
  -1   5   0 964.687 33.3375   5
  -2  -5   0 1477.57 36.9596   3
  -2  -5   0 1351.45 84.9719   2
  -2   5   0 1366.78 38.3282   4
  -2   5   0 1450.23 47.4109   1
  -2   5   0 1260.68 91.6150   5
   2   5   0 1441.60 67.6271   2
  -2   5   0 1500.39 62.6283   3
   2   5   0 1394.25 49.6011   1
   2   5   0 1388.64 73.0907   4
  -3  -5   0 1745.35 85.9333   3
   3   5   0 1696.58 51.4545   2
  -3   5   0 1666.83 65.9577   3
  -3   5   0 1741.22 59.9088   1
  -3   5   0 1701.63 57.5392   4
   4  -5   0 202.066 11.9033   5
   4  -5   0 205.753 19.4053   1
  -4   5   0 207.480 12.1554   3
  -4   5   0 220.350 11.2856   1
  -4   5   0 222.836 12.0513   4
   4   5   0 201.160 10.8191   2
   5  -5   0 29.6170 5.57734   5
  -5   5   0 30.0917 4.27647   1
   5   5   0 32.3103 4.79754   2
  -5   5   0 33.3468 3.42281   4
   6  -5   0 32.1525 6.99969   5
  -6   5   0 25.6084 4.95346   1
   6   5   0 36.4788 6.38924   5
   6   5   0 36.9032 4.90629   2
   0  -6   0 460.303 16.2824   3
   0   6   0 410.823 14.5621   3
   0   6   0 419.435 13.7444   2
  -1  -6   0 234.974 8.05655   3
   1   6   0 209.372 6.19468   1
   1   6   0 232.059 9.61577   2
  -1   6   0 228.399 11.7337   3
   1   6   0 205.827 8.12652   4
  -2  -6   0 31.1413 2.21090   3
  -2   6   0 31.7108 3.45101   1
  -2   6   0 37.9576 3.02120   3
   2   6   0 32.9347 3.34056   1
   2   6   0 28.8086 3.27840   2
  -2   6   0 32.0157 3.14469   4
  -3  -6   0 26.9797 3.21263   3
  -3   6   0 30.2235 2.66282   4
  -3   6   0 33.3709 2.73314   1
   3   6   0 35.8860 2.94810   2
   4  -6   0 1.31813 3.54135   5
  -4   6   0 1.81394 1.90502   4
  -4   6   0 1.96174 3.29352   1
  -4   6   0 4.83385 2.82345   3
   4   6   0 2.50119 3.60913   2
   5  -6   0 227.202 14.3770   5
  -5   6   0 239.547 13.5875   4
   5   6   0 229.972 12.2725   2
  -5   6   0 235.953 15.4598   1
  -5   6   0 226.873 18.3366   3
   6  -6   0 12.3644 4.53187   5
  -6   6   0 4.62412 3.50224   1
   6   6   0 8.82360 4.36765   5
   0   7   0 -1.1254 1.66089   3
   0   7   0 0.56151 2.86048   2
  -1  -7   0 12.5298 1.48990   3
  -1   7   0 11.1637 2.23749   3
  -1   7   0 13.7469 3.24383   2
   1   7   0 13.6467 2.21283   1
  -2  -7   0 352.460 16.8406   3
   2   7   0 357.019 18.0052   2
  -2   7   0 319.001 20.7145   1
  -2   7   0 363.603 14.1097   3
  -2   7   0 319.004 15.9877   4
  -3  -7   0 255.920 16.2700   3
  -3   7   0 267.998 14.0448   1
  -3   7   0 288.300 18.4703   3
  -3   7   0 228.656 12.7970   4
   3   7   0 268.621 16.8224   2
  -4   7   0 35.4755 2.93375   4
  -4   7   0 31.4260 3.73626   1
   4   7   0 41.5293 5.39606   2
  -4   7   0 31.2787 3.81266   3
  -5   7   0 12.3691 4.42797   3
   5   7   0 18.1338 4.53285   2
  -5   7   0 11.6225 3.99265   1
   6  -7   0 1.34834 4.75747   5
   6   7   0 6.21528 5.65644   2
  -6   7   0 12.9459 4.83830   3
   0  -8   0 1216.25 54.1874   3
   0   8   0 1236.61 55.4864   2
   0   8   0 1147.10 49.7388   3
  -1  -8   0 854.804 30.1626   3
  -1   8   0 816.696 38.7916   2
  -1   8   0 739.129 39.2114   3
   1   8   0 761.882 38.8146   2
  -2  -8   0 118.992 5.62825   3
  -2   8   0 115.610 8.28505   1
   2   8   0 100.332 6.41123   2
  -2   8   0 108.483 7.00592   4
  -2   8   0 110.278 5.79863   3
  -3   8   0 0.23042 2.43727   4
  -4   8   0 268.330 23.1122   3
  -4   8   0 290.174 13.6802   1
   4   8   0 286.569 18.2092   2
  -5   8   0 348.723 23.0929   3
   5   8   0 401.769 32.5876   2
   0   9   0 -1.5142 2.40622   3
   0   9   0 0.28417 2.79473   2
  -1   9   0 171.937 11.8814   3
   1   9   0 189.714 11.6312   2
  -1   9   0 179.128 11.7903   2
  -2   9   0 472.882 19.3727   1
  -2   9   0 431.693 31.1145   4
  -2   9   0 435.525 39.7818   3
  -2   9   0 452.457 30.6382   2
   2   9   0 448.184 28.0672   2
  -3   9   0 213.502 13.4367   1
   3   9   0 209.789 16.0506   2
  -3   9   0 235.248 16.4633   3
   4   9   0 218.300 14.5207   2
  -4   9   0 213.043 13.8896   3
   0  10   0 2.58570 4.87216   2
   1  10   0 55.4793 5.89026   2
  -1  10   0 59.9087 6.99229   3
  -1  10   0 61.0235 5.46725   1
  -2  10   0 7.60199 3.03970   1
   2  10   0 3.78109 4.03445   2
  -2  10   0 3.88561 4.54323   2
   3  10   0 7.77723 4.81386   2
  -3  10   0 1.13977 2.93564   3
   4  10   0 1.05719 4.96402   2
   0  11   0 3.41720 5.09577   2
   1  11   0 37.8795 6.26760   2
  -1  11   0 44.1988 5.56214   2
  -2  11   0 50.7254 7.33942   2
   2  11   0 53.2884 7.32005   2
  -7   0   1 -4.9028 4.38617   1
  -7   0   1 -0.0304 3.89261   4
   7   0  -1 2.52637 6.10118   5
  -6   0   1 1.42946 4.44921   1
   5   0  -1 -5.1352 4.40373   5
  -5   0   1 -3.1072 2.78076   4
  -5   0   1 0.67826 2.56891   1
   4   0  -1 -0.2096 1.79516   4
  -4   0   1 2.29213 2.73076   1
   4   0  -1 2.39892 2.47101   5
  -4   0   1 -1.3682 1.63380   2
  -3   0   1 -0.0686 2.02072   1
  -3   0   1 -1.2902 1.40177   2
   3   0  -1 -1.5628 1.61420   2
   3   0  -1 0.83342 1.51686   4
  -2   0   1 1.80081 1.49163   1
   2   0  -1 2.18362 1.39729   4
  -2   0   1 -0.3879 1.24938   4
   2   0  -1 0.20696 1.24341   1
   2   0  -1 0.72724 1.61667   5
  -2   0   1 -0.1956 0.94754   2
   1   0  -1 -12.209 0.50182   1
  -1   0   1 -13.119 0.89888   5
  -1   0   1 -11.588 0.88700   4
   1   0  -1 -11.944 0.96315   5
  -1   0   1 -12.060 0.99326   1
   1   0  -1 -12.205 0.61680   2
   1   0   1 -3.2428 0.70602   5
  -1   0  -1 -3.9193 0.60709   2
  -1   0  -1 -3.0889 0.97379   5
   1   0   1 -3.9157 0.72366   2
   1   0   1 -3.3634 0.51984   4
   2   0   1 -4.8207 2.21825   5
   2   0   1 -3.1560 1.34404   2
  -2   0  -1 -2.2774 1.33328   4
  -2   0  -1 -4.2162 1.50236   5
  -2   0  -1 -3.3700 1.28638   1
  -2   0  -1 -2.5836 1.16137   2
   2   0   1 -3.0156 1.28412   1
   3   0   1 -0.9083 1.53320   4
  -3   0  -1 -1.1721 2.18887   1
   3   0   1 -1.5157 1.64450   1
  -4   0  -1 0.09005 2.47859   4
   4   0   1 3.84950 2.50518   2
  -4   0  -1 2.44424 2.80509   1
   4   0   1 3.65459 2.85037   5
  -5   0  -1 4.20885 3.40180   1
  -5   0  -1 6.58430 2.73514   4
   5   0   1 2.62208 3.37727   2
   6   0   1 -1.3865 3.51411   5
  -6   0  -1 1.30661 3.87897   1
  -6   0  -1 2.12653 3.17676   4
   7   0   1 -1.2729 6.24666   5
  -7   0  -1 2.65237 3.44469   1
   7  -1  -1 3.75679 5.83906   5
  -7  -1   1 4.78203 3.21298   1
  -7   1   1 3.76994 3.73860   4
   7   1  -1 1.25352 6.25176   5
  -6  -1   1 5.01211 4.06195   1
  -6  -1   1 0.89952 2.89601   4
   6  -1  -1 9.74751 5.45389   5
   6   1  -1 7.82090 4.62721   5
   6   1  -1 1.88589 3.60067   2
  -6   1   1 2.56363 3.51288   4
  -6   1   1 -4.4133 4.32783   1
  -5  -1   1 117.478 7.63978   4
  -5  -1   1 123.240 6.48503   1
   5  -1  -1 133.286 7.84663   5
   5   1  -1 121.657 5.90345   2
  -5   1   1 129.678 6.01653   4
   5   1  -1 125.428 7.97332   5
  -5   1   1 115.014 6.72731   1
   4  -1  -1 891.648 39.0217   4
   4  -1  -1 910.790 33.6757   5
   4  -1  -1 858.193 41.6784   1
  -4  -1   1 906.142 34.2971   4
  -4  -1   1 910.497 29.6998   1
  -4  -1   1 903.726 42.8907   2
   4   1  -1 917.964 25.6561   2
   4   1  -1 863.146 42.0603   1
  -4   1   1 915.498 28.8200   1
  -4   1   1 928.729 33.2765   4
  -4   1   1 820.275 34.6127   2
   4   1  -1 751.401 31.6045   5
   3  -1  -1 1391.06 50.2893   4
  -3  -1   1 1379.63 56.7212   4
   3  -1  -1 1381.69 40.9023   5
  -3  -1   1 1376.77 55.1802   2
  -3  -1   1 1357.65 44.9904   1
   3  -1  -1 1366.71 44.9717   1
  -3   1   1 1398.29 43.6651   1
   3   1  -1 1373.29 46.6215   1
   3   1  -1 1434.69 52.3222   5
  -3   1   1 1356.75 40.9335   4
   3   1  -1 1353.65 49.4061   4
  -3   1   1 1296.71 42.1002   2
  -3   1   1 1349.42 62.3177   5
   3   1  -1 1424.78 40.8468   2
   2  -1  -1 36.2978 2.30910   5
   2  -1  -1 46.9699 2.41970   1
  -2  -1   1 46.7516 2.96504   4
  -2  -1   1 44.5599 1.99991   2
  -2  -1   1 41.2824 2.19250   1
   2  -1  -1 47.9041 1.63710   4
  -2   1   1 49.4244 2.44079   4
   2   1  -1 42.0468 1.77590   4
  -2   1   1 43.2196 3.35217   1
   2   1  -1 40.2027 2.10784   1
   2   1  -1 41.5178 2.43304   2
  -2   1   1 38.5820 2.02721   2
   1  -1  -1 657.273 29.8190   5
  -1  -1   1 627.548 20.8629   2
  -1  -1   1 631.292 29.6235   1
  -1  -1   1 636.268 31.7450   4
   1  -1  -1 662.442 21.6612   1
   1  -1  -1 659.864 24.0972   4
  -1   1   1 635.252 26.6966   1
   1   1  -1 637.686 27.6319   2
   1   1  -1 636.638 19.7670   1
  -1   1   1 664.725 24.2597   5
  -1   1   1 665.831 28.8497   4
   1   1  -1 654.131 19.6866   4
   0  -1   1 330.999 9.85107   3
   0  -1  -1 336.088 13.2471   2
   0   1   1 335.061 14.2003   2
   1  -1   1 1093.93 35.4334   4
  -1  -1  -1 1078.58 45.6408   1
  -1  -1  -1 1076.53 39.8440   2
   1  -1   1 1088.46 38.6202   1
   1  -1   1 1065.94 52.5924   5
  -1   1  -1 1078.03 43.7545   1
  -1   1  -1 1067.41 42.7605   4
  -1   1  -1 1044.08 38.8352   5
   1   1   1 1082.07 41.7677   2
   1   1   1 1062.02 39.5918   4
   1   1   1 1088.09 34.1234   1
  -2  -1  -1 1383.89 65.6341   1
  -2  -1  -1 1365.37 58.9881   4
  -2  -1  -1 1409.22 60.2104   2
   2  -1   1 1404.46 63.7053   5
   2  -1   1 1397.11 50.2234   4
   2  -1   1 1371.42 37.4301   1
  -2   1  -1 1400.73 55.0604   4
   2   1   1 1380.20 32.1781   4
   2   1   1 1458.28 68.1990   2
  -2   1  -1 1322.62 58.6275   2
  -2   1  -1 1353.92 62.4604   5
   2   1   1 1428.42 57.9768   1
  -2   1  -1 1381.90 59.0299   1
   2   1   1 1421.88 73.4813   5
  -3  -1  -1 1327.88 47.9059   2
   3  -1   1 1306.62 50.2685   4
   3  -1   1 1312.90 44.6055   5
  -3  -1  -1 1327.48 42.3622   1
  -3  -1  -1 1305.79 37.6136   4
   3  -1   1 1278.95 35.6170   1
   3   1   1 1290.75 50.9302   1
   3   1   1 1146.93 35.3203   2
  -3   1  -1 1326.71 43.1632   1
  -3   1  -1 1326.23 47.9354   5
   3   1   1 1303.37 64.5189   4
  -3   1  -1 1273.29 51.7741   2
  -3   1  -1 1310.22 39.6016   4
   3   1   1 1224.94 48.4479   5
   4  -1   1 19.2530 2.63591   1
  -4  -1  -1 24.1196 2.27528   1
   4  -1   1 25.1922 2.58718   4
  -4  -1  -1 25.9226 2.43792   4
   4  -1   1 23.4327 2.99568   5
  -4  -1  -1 24.8360 2.78519   2
   4   1   1 21.7636 2.86036   4
   4   1   1 23.0383 2.97769   2
  -4   1  -1 26.3252 2.35881   4
   4   1   1 22.1717 2.32337   1
  -4   1  -1 22.7387 2.55672   2
   4   1   1 20.1153 3.65197   5
   5  -1   1 169.080 7.88674   5
  -5  -1  -1 174.401 6.76717   4
  -5  -1  -1 162.271 6.39554   1
   5   1   1 192.819 8.64832   2
  -5   1  -1 184.227 8.62469   1
  -5   1  -1 175.736 8.43081   4
   5   1   1 160.051 11.8167   5
  -6  -1  -1 25.6948 5.16605   1
   6  -1   1 20.9781 6.19001   5
  -6   1  -1 22.5174 3.97217   1
  -6   1  -1 20.2742 3.49926   4
   7  -1   1 206.247 14.7629   5
  -7  -1  -1 183.099 13.1200   1
  -7   1  -1 178.757 11.1739   1
   7   1   1 165.390 13.7267   5
   7  -2  -1 672.672 54.2844   5
  -7  -2   1 699.108 44.1747   1
  -7   2   1 686.174 47.8750   4
  -7   2   1 659.378 56.1306   1
   7   2  -1 654.984 59.6215   5
   7   2  -1 663.305 59.7552   2
   6  -2  -1 380.734 25.5674   5
  -6  -2   1 347.741 18.6315   1
   6   2  -1 352.739 21.0237   2
   6   2  -1 352.994 19.6941   5
  -6   2   1 356.203 13.4156   4
  -6   2   1 354.923 16.0372   1
  -5  -2   1 478.095 17.1601   1
  -5  -2   1 481.879 14.1335   4
   5  -2  -1 465.031 24.5965   5
   5   2  -1 480.086 19.9661   5
   5   2  -1 468.056 17.8077   2
  -5   2   1 499.075 16.5123   4
  -5   2   1 455.436 20.8660   1
   4  -2  -1 49.2710 3.18433   1
   4  -2  -1 49.9723 4.33626   4
  -4  -2   1 50.9161 3.41701   2
  -4  -2   1 54.2511 3.81255   1
   4   2  -1 61.3566 4.02374   2
  -4   2   1 48.0963 3.82136   2
  -4   2   1 63.4204 3.38539   1
  -4   2   1 63.9889 4.11571   4
  -3  -2   1 953.830 34.2207   1
   3  -2  -1 955.899 34.1823   4
  -3  -2   1 967.496 34.2497   4
   3  -2  -1 925.229 33.1665   1
  -3  -2   1 954.034 37.4710   2
   3   2  -1 944.775 42.3207   4
  -3   2   1 917.423 25.6416   2
  -3   2   1 921.886 40.3532   5
   3   2  -1 998.378 29.6799   2
   3   2  -1 979.530 32.9302   1
  -3   2   1 969.286 32.2117   1
  -3   2   1 965.982 30.4594   4
  -2  -2   1 3117.71 90.5109   1
   2  -2  -1 3164.68 133.810   4
   2  -2  -1 3243.30 106.512   1
  -2  -2   1 3117.29 119.123   4
  -2  -2   1 3120.89 116.857   2
   2   2  -1 3143.49 107.635   1
  -2   2   1 3211.40 125.150   4
  -2   2   1 3108.60 149.706   5
  -2   2   1 3130.69 119.833   1
   2   2  -1 3271.11 132.281   2
   2   2  -1 3191.19 98.2378   4
  -1  -2   1 4552.48 145.006   2
  -1   2   1 4356.41 181.674   4
  -1   2   1 4335.03 208.649   1
  -1   2   1 4359.67 189.486   5
   1   2  -1 4689.79 177.180   1
   0  -2   1 1906.21 75.6267   3
   0   2  -1 1753.06 68.3003   3
   0   2   1 1787.65 86.4216   2
   1  -2   1 3374.78 147.474   1
  -1  -2  -1 3220.97 94.8520   2
   1  -2   1 2718.05 165.651   5
  -1   2  -1 3113.37 128.566   5
  -1   2  -1 3135.65 107.828   4
  -1   2  -1 3258.22 112.549   1
  -1   2  -1 3216.49 178.600   3
   1   2   1 3265.73 121.549   1
   1   2   1 3217.49 123.226   2
  -2  -2  -1 1480.53 57.0925   1
  -2  -2  -1 1455.75 48.8669   2
   2  -2   1 1440.45 53.8775   4
   2  -2   1 1448.20 48.2214   1
   2  -2   1 1366.51 55.7999   5
   2   2   1 1442.88 41.5670   4
  -2   2  -1 1524.08 60.3539   1
  -2   2  -1 1410.23 56.6835   5
  -2   2  -1 1486.90 47.0373   4
   2   2   1 1486.95 50.6601   1
   2   2   1 1509.96 61.0848   2
   3  -2   1 1123.88 38.1623   4
  -3  -2  -1 1064.39 34.1101   1
   3  -2   1 1069.94 33.3739   1
  -3  -2  -1 1043.41 38.3656   2
  -3   2  -1 1030.35 44.7124   5
   3   2   1 1059.54 43.2147   1
  -3   2  -1 1083.01 27.5980   4
  -3   2  -1 1093.17 34.1568   1
  -3   2  -1 984.713 25.7364   2
   3   2   1 1081.97 35.0318   2
   3   2   1 1036.38 44.1297   4
   4  -2   1 1345.08 65.1589   4
  -4  -2  -1 1396.74 38.8950   1
   4  -2   1 1323.64 74.9648   1
   4   2   1 1412.96 58.3089   2
  -4   2  -1 1393.38 51.2072   1
   4   2   1 1344.86 78.3980   1
  -4   2  -1 1382.84 37.8066   4
  -5  -2  -1 792.177 30.4356   1
   5  -2   1 844.294 42.3161   5
   5   2   1 824.634 32.2735   2
  -5   2  -1 814.548 22.3108   4
  -5   2  -1 810.535 29.8858   1
   5   2   1 836.947 40.7011   5
   6  -2   1 604.841 36.5267   5
  -6  -2  -1 608.246 23.1334   1
  -6   2  -1 628.705 24.1687   4
  -6   2  -1 622.266 25.6476   1
   6   2   1 608.406 41.7405   5
   6   2   1 632.884 30.4460   2
   7  -2   1 27.7269 6.05044   5
   7   2   1 32.3018 6.13478   2
  -7   2  -1 24.7647 2.85918   4
   7  -3  -1 34.3533 6.64547   5
  -7   3   1 27.8469 3.69359   4
   7   3  -1 26.6494 4.97782   2
  -7   3   1 26.6080 4.97342   1
   6  -3  -1 99.8405 7.62187   5
  -6  -3   1 80.2551 6.91992   1
   6   3  -1 105.117 6.65634   2
  -6   3   1 104.528 6.37552   4
   6   3  -1 96.9006 8.82103   5
  -6   3   1 89.8460 6.04214   1
  -5  -3   1 554.731 21.6380   1
   5  -3  -1 593.810 28.0194   5
   5   3  -1 542.819 35.5612   5
  -5   3   1 547.421 22.7844   4
   5   3  -1 569.290 24.9149   2
  -5   3   1 565.982 19.1592   1
   4  -3  -1 1789.38 85.4365   5
  -4  -3   1 1755.57 67.9350   4
   4  -3  -1 1621.46 116.990   1
   4  -3  -1 1675.70 87.5953   4
  -4  -3   1 1797.35 50.2393   1
   4   3  -1 1718.05 66.4302   2
  -4   3   1 1831.29 62.1353   4
  -4   3   1 1715.28 52.1428   1
  -4   3   1 1608.27 77.6693   2
   3  -3  -1 483.912 19.4195   4
   3  -3  -1 491.862 17.5436   5
  -3  -3   1 502.038 21.2146   1
  -3  -3   1 486.142 11.3927   4
   3  -3  -1 473.697 18.9849   1
  -3  -3   1 466.805 24.9214   2
   3   3  -1 486.505 27.5016   4
  -3   3   1 450.814 13.9328   5
   3   3  -1 495.969 18.7755   2
   3   3  -1 502.833 18.8083   1
  -3   3   1 480.446 12.8951   4
  -3   3   1 514.846 17.2725   1
  -2  -3   1 779.166 27.5395   2
   2  -3  -1 886.375 43.3174   4
   2  -3  -1 853.219 27.3989   1
  -2  -3   1 846.667 28.9532   1
   2   3  -1 858.992 28.5940   1
  -2   3   1 838.669 29.9155   4
  -2   3   1 850.767 23.7209   1
  -2   3   1 769.015 45.8577   5
   2   3  -1 850.123 43.3886   4
   2   3  -1 854.970 26.7306   2
  -1  -3   1 95.9892 2.77611   3
  -1  -3   1 88.0694 4.07730   2
   1   3  -1 95.3537 4.72823   2
   1   3  -1 97.9076 3.64038   1
  -1   3   1 95.0792 5.41600   3
  -1   3   1 98.8221 4.18671   1
  -1   3   1 90.1003 5.64690   5
   1   3  -1 92.3068 3.40760   4
   0  -3   1 3489.12 147.407   3
   0   3  -1 3164.88 146.053   3
   0   3   1 3308.78 151.101   2
  -1  -3  -1 3244.27 99.9691   3
  -1  -3  -1 3081.21 118.665   2
   1   3   1 3171.64 135.019   1
  -1   3  -1 2943.64 143.120   5
  -1   3  -1 3102.85 150.520   3
  -1   3  -1 3046.94 118.123   1
   1   3   1 3078.24 157.036   2
  -2  -3  -1 1364.25 40.9697   2
   2  -3   1 1395.35 62.2978   1
   2  -3   1 1327.54 58.0365   5
  -2   3  -1 1396.95 42.6138   4
  -2   3  -1 1334.35 65.1957   3
  -2   3  -1 1315.89 66.5574   5
   2   3   1 1367.63 74.5025   4
   2   3   1 1406.83 48.8569   2
  -2   3  -1 1406.63 47.4848   1
   2   3   1 1381.54 35.3293   1
   3  -3   1 367.863 13.6983   4
  -3  -3  -1 342.648 16.7588   2
  -3  -3  -1 402.590 13.2151   1
   3  -3   1 392.502 13.4067   1
  -3   3  -1 406.802 11.0279   1
   3   3   1 365.254 16.4844   1
   3   3   1 359.520 15.9534   2
   3   3   1 356.420 16.3430   4
  -3   3  -1 394.909 12.5248   4
  -3   3  -1 338.049 15.2570   5
   4  -3   1 71.9188 4.70566   1
  -4  -3  -1 83.6733 5.11414   1
   4  -3   1 97.5860 6.92918   5
   4  -3   1 86.2012 4.92160   4
   4   3   1 89.5383 5.98564   5
  -4   3  -1 94.2749 4.31382   4
   4   3   1 76.4700 3.87637   2
  -4   3  -1 93.6568 5.30122   1
   5  -3   1 68.4805 6.47133   5
   5  -3   1 66.3374 4.57690   4
  -5  -3  -1 67.1504 6.37901   1
  -5   3  -1 65.4737 5.48715   4
   5   3   1 68.1629 7.01712   5
   5   3   1 78.5019 5.99938   2
  -5   3  -1 64.2552 4.27695   1
  -6  -3  -1 339.238 13.9351   1
   6  -3   1 336.737 17.1075   5
   6   3   1 288.183 17.1829   5
  -6   3  -1 335.466 13.6171   4
   6   3   1 318.762 17.5620   2
  -6   3  -1 337.784 15.4472   1
   7  -3   1 291.280 16.8992   5
   7   3   1 266.208 27.5743   5
  -7   3  -1 295.566 14.8358   1
   7   3   1 270.794 28.8387   2
   7  -4  -1 6.48533 6.20384   5
  -7   4   1 11.1078 4.20124   1
   7   4  -1 10.3343 4.29888   2
  -6  -4   1 17.2294 4.35414   1
   6   4  -1 12.1246 6.20243   5
  -6   4   1 19.9501 4.12359   1
   6   4  -1 13.4052 4.01161   2
  -6   4   1 18.5038 3.05620   4
   5  -4  -1 3.08390 5.19245   5
  -5  -4   1 -5.1496 3.55019   1
   5   4  -1 -0.7112 3.39996   2
  -5   4   1 3.04131 3.34214   1
   5   4  -1 0.28135 3.41450   5
   4  -4  -1 31.8436 2.93782   1
  -4  -4   1 34.0670 3.77321   1
   4  -4  -1 33.7072 2.80900   4
   4  -4  -1 34.1338 5.07307   5
   4   4  -1 27.1479 3.24241   2
  -4   4   1 37.0818 3.16582   4
   3  -4  -1 138.498 8.71680   5
  -3  -4   1 153.423 6.40720   1
   3  -4  -1 151.626 7.69562   1
  -3  -4   1 123.378 9.62384   2
  -3   4   1 146.435 5.93141   1
  -3   4   1 148.002 6.06148   4
   3   4  -1 140.333 5.81339   2
   3   4  -1 146.481 5.62721   1
  -2  -4   1 694.511 28.7893   2
   2  -4  -1 777.057 32.8449   5
  -2  -4   1 754.119 22.3473   3
   2   4  -1 709.576 28.0354   2
  -2   4   1 746.604 28.7914   3
  -2   4   1 660.418 28.3683   5
   2   4  -1 743.799 26.7667   1
  -2   4   1 752.201 21.0661   1
  -2   4   1 729.476 25.4715   4
   2   4  -1 708.237 26.0352   4
  -1  -4   1 178.879 6.90088   3
  -1  -4   1 191.548 8.62026   2
  -1   4   1 198.892 6.66288   3
   1   4  -1 194.383 6.34575   1
   1   4  -1 192.474 8.77566   4
  -1   4   1 172.880 9.77950   5
   1   4  -1 192.780 9.28107   2
   0  -4   1 120.575 4.44723   3
   0  -4  -1 126.155 5.13531   3
   0   4  -1 122.373 4.55578   2
   0   4   1 118.115 6.15117   3
   0   4   1 109.221 3.88887   2
   0   4  -1 116.132 7.44221   3
  -1  -4  -1 121.522 3.73747   3
  -1  -4  -1 126.351 5.85931   2
  -1   4  -1 130.023 5.00079   5
   1   4   1 130.185 5.50901   2
  -1   4  -1 134.502 5.86325   1
  -1   4  -1 125.007 7.88147   3
  -2  -4  -1 178.875 10.2611   2
   2   4   1 186.942 10.4465   2
  -2   4  -1 198.188 8.36811   3
  -2   4  -1 172.238 6.23693   5
  -2   4  -1 183.005 6.13273   1
   2   4   1 177.508 5.59561   1
   2   4   1 179.361 9.44939   4
  -2   4  -1 193.415 5.78467   4
   3  -4   1 3.10409 1.86990   1
   3  -4   1 -0.5011 2.66577   5
  -3   4  -1 0.67213 1.42060   4
   3   4   1 1.65050 1.50293   1
  -3   4  -1 -0.8804 1.81914   1
  -3   4  -1 2.33089 2.37170   3
   3   4   1 -0.9812 2.56893   2
   4  -4   1 3.12655 1.88655   4
   4  -4   1 3.12173 2.03518   1
   4  -4   1 0.67813 4.01024   5
  -4   4  -1 6.36362 3.09275   1
   4   4   1 1.19251 2.11109   2
  -4   4  -1 3.29053 2.09419   4
   5  -4   1 31.6262 5.47278   5
   5  -4   1 29.6800 3.57394   4
  -5   4  -1 24.9597 3.42650   4
   5   4   1 35.7875 6.43350   5
  -5   4  -1 31.5068 3.73506   1
   6  -4   1 2.51296 3.93330   5
   6   4   1 8.76764 4.45569   2
   6   4   1 3.72428 6.49931   5
  -6   4  -1 2.78417 3.31447   1
   7  -4   1 1.73250 6.19206   5
   7   4   1 1.09714 4.38120   2
  -7   4  -1 2.31266 3.76417   1
   6  -5  -1 8.90765 4.27381   5
   6   5  -1 10.8792 4.98035   2
  -6   5   1 9.49128 3.91594   1
   5  -5  -1 233.595 14.1317   5
   5   5  -1 246.571 11.2824   2
  -5   5   1 225.500 13.1298   4
  -5   5   1 229.580 12.7496   1
   4  -5  -1 295.580 13.6780   5
   4  -5  -1 253.182 25.1896   1
  -4   5   1 293.116 12.0084   4
   4   5  -1 299.079 15.0664   2
  -4   5   1 290.179 12.0492   1
  -3  -5   1 437.277 19.6017   3
   3   5  -1 390.782 26.1368   1
  -3   5   1 433.236 16.8429   3
  -3   5   1 405.173 15.1776   4
   3   5  -1 451.760 19.9694   2
  -3   5   1 456.264 14.5724   1
  -2  -5   1 719.353 23.9010   3
  -2  -5   1 693.143 27.4416   2
   2   5  -1 684.553 31.6678   4
   2   5  -1 747.353 30.7045   2
  -2   5   1 669.654 31.4865   4
   2   5  -1 685.839 29.7879   1
  -2   5   1 688.373 23.1087   1
  -2   5   1 716.507 33.6522   3
  -2   5   1 624.394 37.3061   5
  -1  -5   1 29.9589 1.91446   3
  -1   5   1 32.2894 2.38601   5
  -1   5   1 30.3585 2.03310   3
   1   5  -1 24.5045 2.57441   2
   1   5  -1 26.1798 2.27522   1
   1   5  -1 30.7327 2.08831   4
   0  -5  -1 577.057 20.3543   3
   0  -5   1 568.581 18.9960   3
   0   5  -1 514.375 26.9912   3
   0   5   1 534.039 20.0320   3
   0   5   1 536.623 17.3423   2
   0   5  -1 533.512 17.9523   2
  -1  -5  -1 1412.84 36.0437   3
  -1  -5  -1 1386.54 69.0771   2
  -1   5  -1 1448.22 70.5622   3
   1   5   1 1444.43 39.8611   2
  -1   5  -1 1314.47 52.3773   5
  -2  -5  -1 1358.97 38.8347   3
   2   5   1 1366.99 45.7680   2
  -2   5  -1 1339.42 39.9450   1
   2   5   1 1241.97 39.4506   1
  -2   5  -1 1358.38 56.2066   3
   2   5   1 1263.31 69.1970   4
  -2   5  -1 1242.68 48.0995   4
  -3  -5  -1 295.784 13.6868   3
   3  -5   1 326.161 13.2036   5
  -3   5  -1 301.863 12.5585   4
  -3   5  -1 281.942 11.3880   1
  -3   5  -1 307.729 12.2334   3
   3   5   1 301.400 10.6215   2
   4  -5   1 216.754 14.9720   1
   4  -5   1 232.669 12.9162   5
  -4   5  -1 232.447 9.51584   4
  -4   5  -1 219.177 10.2531   3
  -4   5  -1 244.327 10.5621   1
   4   5   1 217.405 11.8670   2
   5  -5   1 313.336 16.8954   5
  -5   5  -1 331.743 13.7979   1
  -5   5  -1 337.966 17.5958   4
  -5   5  -1 330.036 23.0284   3
   5   5   1 330.427 19.4181   2
   6  -5   1 152.510 13.0673   5
  -6   5  -1 160.103 14.4234   3
   6   5   1 183.617 12.5829   5
   6   5   1 184.684 12.4573   2
  -6   5  -1 146.003 12.0101   1
   6  -6  -1 307.955 23.2652   5
  -6   6   1 319.712 23.3611   1
   6   6  -1 306.767 27.7990   5
   6   6  -1 318.362 31.2185   2
  -6   6   1 302.078 26.6930   3
   5  -6  -1 338.849 22.5765   5
  -5   6   1 346.261 23.4270   4
  -5   6   1 360.835 28.4732   3
  -5   6   1 344.220 18.4728   1
   5   6  -1 360.263 19.8115   2
   4  -6  -1 13.6158 3.75562   5
  -4   6   1 6.25439 2.74148   4
  -4   6   1 9.27490 2.86784   1
  -4   6   1 11.6806 3.60957   3
  -3  -6   1 99.3943 7.66850   3
   3   6  -1 107.713 6.81294   2
  -3   6   1 98.2207 4.78760   3
  -3   6   1 95.7626 5.25772   1
  -3   6   1 79.6156 5.04729   4
  -2  -6   1 893.437 30.1857   3
  -2   6   1 911.918 34.0616   1
  -2   6   1 918.147 47.7931   3
   2   6  -1 872.926 42.1617   1
  -2   6   1 854.333 27.7634   4
   2   6  -1 893.283 38.7562   2
  -1  -6   1 2991.48 104.288   3
   1   6  -1 2865.02 133.202   2
   1   6  -1 2825.45 102.131   1
  -1   6   1 2839.18 126.735   3
   1   6  -1 2653.29 135.291   4
   0  -6  -1 1639.57 51.7575   3
   0  -6   1 1690.00 79.3765   3
   0   6   1 1581.33 44.6232   3
   0   6  -1 1603.75 66.6855   3
   0   6   1 1582.21 71.5254   2
   0   6  -1 1599.58 65.2865   2
  -1  -6  -1 627.598 14.6394   3
  -1   6  -1 585.534 26.5670   3
   1   6   1 531.583 22.7777   2
  -2  -6  -1 18.5878 2.07908   3
   2   6   1 16.6184 1.79547   1
  -2   6  -1 16.9216 1.88211   3
  -2   6  -1 19.2188 2.32761   1
  -2   6  -1 23.1520 2.30262   4
   2   6   1 23.0728 3.27246   2
  -3  -6  -1 624.869 37.5371   3
   3   6   1 639.746 25.7544   2
  -3   6  -1 631.695 26.3908   1
  -3   6  -1 608.138 26.1584   4
  -3   6  -1 629.553 29.1814   3
  -4   6  -1 1324.16 62.8755   4
  -4   6  -1 1321.45 64.2931   1
   4   6   1 1299.59 67.5701   2
  -4   6  -1 1276.00 59.6677   3
   5  -6   1 538.995 29.7137   5
  -5   6  -1 570.597 32.8356   1
   5   6   1 552.945 31.1248   2
  -5   6  -1 543.390 39.1956   3
   6  -6   1 108.300 8.54337   5
  -6   6  -1 98.2898 9.30487   3
  -6   6  -1 113.017 7.40986   1
   6   6   1 105.594 10.2748   5
   6   6   1 117.121 10.1059   2
   6  -7  -1 11.5520 4.98111   5
   6   7  -1 8.54307 4.34540   2
  -6   7   1 4.31240 4.29257   3
   5   7  -1 146.687 9.48660   2
  -5   7   1 134.373 12.1540   3
  -5   7   1 134.455 10.8684   1
  -4   7   1 259.863 13.5874   4
  -4   7   1 259.386 12.5254   3
  -4   7   1 229.961 15.0354   1
   4   7  -1 273.526 16.9301   2
  -3   7   1 1176.06 50.8067   3
  -3   7   1 1126.92 54.4434   1
  -3   7   1 1045.76 68.7546   4
  -2  -7   1 56.7605 2.90601   3
   2   7  -1 65.7974 4.77760   2
  -2   7   1 60.7981 4.44630   3
   2   7  -1 54.3225 7.16065   1
  -2   7   1 58.2630 5.42003   1
  -2   7   1 63.1759 4.51734   4
  -1  -7   1 242.429 14.2369   3
   1   7  -1 234.943 13.8943   2
  -1   7   1 227.083 9.37165   3
  -1   7   1 226.990 11.9932   2
   1   7  -1 232.969 9.64079   1
   0  -7   1 406.348 18.7734   3
   0  -7  -1 395.505 17.8144   3
   0   7   1 379.432 15.7176   3
   0   7   1 405.922 21.3766   2
   0   7  -1 397.813 17.6255   3
   0   7  -1 366.438 19.7288   2
  -1  -7  -1 959.594 40.7519   3
   1   7   1 919.607 47.7018   2
  -1   7  -1 879.538 34.4763   3
   1   7   1 855.905 32.9903   1
  -2  -7  -1 1091.04 53.7803   3
   2   7   1 1093.91 60.5948   2
  -2   7  -1 1023.92 54.5112   4
  -2   7  -1 1104.27 38.6032   1
  -2   7  -1 1082.13 43.0766   3
  -3  -7  -1 424.893 30.6709   3
   3   7   1 428.961 23.4337   2
  -3   7  -1 427.452 23.7812   4
  -3   7  -1 415.450 23.2720   1
  -3   7  -1 422.040 30.8719   3
  -4   7  -1 20.8174 3.86354   3
  -4   7  -1 24.0585 2.47409   4
  -4   7  -1 15.1165 2.94332   1
   4   7   1 19.8341 4.85248   2
  -5   7  -1 22.6231 4.43053   3
   5   7   1 26.4460 4.77411   2
   6   7   1 54.4907 6.93768   2
   6   7   1 61.4207 8.09124   5
  -6   7  -1 55.2116 7.38357   3
   5   8  -1 10.4466 4.52096   2
  -5   8   1 15.8578 4.12787   3
  -4   8   1 43.1854 3.92805   1
  -4   8   1 37.0943 4.96611   3
   4   8  -1 31.5908 5.10218   2
  -3   8   1 37.8617 3.66955   4
  -3   8   1 29.0407 4.32894   3
  -3   8   1 40.4530 3.80493   1
  -2  -8   1 165.496 14.0813   3
  -2   8   1 161.572 7.90691   1
   2   8  -1 150.846 11.2916   2
  -2   8   1 154.629 7.60318   4
  -2   8   1 149.452 8.58440   3
  -1  -8   1 89.8561 5.57609   3
   1   8  -1 89.1056 6.44436   2
  -1   8   1 88.7964 6.52815   2
   1   8  -1 79.4637 5.83857   1
  -1   8   1 82.3983 4.39599   3
   0  -8  -1 48.2734 2.69558   3
   0  -8   1 51.4362 3.15700   3
   0   8   1 43.6352 2.87961   3
   0   8  -1 46.9913 3.20466   3
   0   8  -1 54.7005 4.47038   2
   0   8   1 38.0347 4.58907   2
  -1  -8  -1 44.9232 2.37651   3
   1   8   1 41.4540 3.43454   2
  -1   8  -1 39.7909 3.12275   3
  -1   8  -1 45.3021 5.16098   2
  -2  -8  -1 -1.8339 1.62238   3
  -2   8  -1 0.30238 2.24407   1
   2   8   1 -2.1993 2.91545   2
  -2   8  -1 -3.4287 2.51662   4
  -3   8  -1 98.7488 5.49857   1
  -3   8  -1 87.6856 7.54383   3
   3   8   1 81.0931 5.90981   2
  -3   8  -1 99.5936 6.82437   4
  -4   8  -1 27.2931 4.67439   3
   4   8   1 34.2390 5.94466   2
  -4   8  -1 33.8674 4.18205   1
  -5   8  -1 28.5677 5.54797   3
   5   8   1 31.0461 4.00415   2
  -4   9   1 16.8855 4.20380   3
  -3   9   1 28.2236 4.58934   3
  -3   9   1 35.9871 3.18811   4
   3   9  -1 44.8980 5.69064   2
  -3   9   1 39.3545 5.36210   1
   2   9  -1 54.6229 5.73999   2
  -2   9   1 46.6381 4.26116   4
  -2   9   1 46.5318 5.96318   2
  -2   9   1 57.1811 4.53621   3
  -2   9   1 47.2617 4.67987   1
   1   9  -1 15.1455 3.35425   2
  -1   9   1 11.9056 2.50115   3
   0   9  -1 28.3300 3.40805   3
   0   9  -1 26.9848 3.40812   2
   0   9   1 28.2139 5.40316   2
   0   9  -1 19.8085 2.03894   1
   0   9   1 21.8865 2.58199   3
  -1   9  -1 124.863 7.66675   3
  -1   9  -1 110.810 9.44546   2
   1   9   1 132.681 7.67129   2
  -2   9  -1 20.8783 2.93138   1
  -2   9  -1 20.2577 3.49740   4
   2   9   1 18.2158 3.70585   2
  -2   9  -1 15.6940 3.55958   3
   3   9   1 219.439 12.0677   2
  -3   9  -1 225.237 14.0426   3
  -3   9  -1 206.375 15.2335   1
   4  10  -1 23.8756 6.08755   2
  -3  10   1 51.9262 6.81595   2
   3  10  -1 41.8594 6.76154   2
  -2  10   1 373.259 33.0444   1
  -2  10   1 415.491 25.0244   2
   2  10  -1 372.348 24.3526   2
  -2  10   1 361.146 19.9544   4
  -1  10   1 557.809 32.2275   2
   1  10  -1 559.066 33.2579   2
  -1  10   1 524.757 31.3640   1
   0  10   1 221.808 16.8286   2
   0  10  -1 196.712 12.8180   3
   0  10  -1 193.170 17.7025   2
  -1  10  -1 214.154 10.7010   3
  -1  10  -1 239.765 12.7117   1
  -1  10  -1 258.848 13.4287   2
   1  10   1 228.247 13.7194   2
   2  10   1 3.24113 3.47227   2
  -2  10  -1 4.75172 2.80511   3
  -2  10  -1 -2.0622 4.88289   2
   3  10   1 304.543 21.1415   2
  -3  10  -1 288.334 22.0166   3
   4  10   1 243.019 14.9661   2
  -4  10  -1 220.090 20.9765   3
  -2  11   1 121.017 12.7297   2
   2  11  -1 147.566 15.9870   2
  -1  11   1 93.4428 8.28451   2
  -1  11   1 84.8949 8.78284   1
   1  11  -1 83.6178 7.36062   2
   0  11  -1 601.932 49.5923   2
   0  11   1 609.164 53.8388   2
  -1  11  -1 163.359 12.1473   2
   1  11   1 168.159 16.7041   2
  -2  11  -1 332.697 37.7505   2
   2  11   1 369.837 29.7411   2
   7   0  -2 305.107 22.2651   5
  -7   0   2 310.055 21.1737   1
  -7   0   2 315.404 19.8497   4
   6   0  -2 1165.26 63.3420   5
  -6   0   2 1228.41 54.8138   4
  -6   0   2 1192.11 65.0821   1
   5   0  -2 759.425 36.0145   2
  -5   0   2 811.158 31.0112   1
  -5   0   2 849.823 28.0048   4
   5   0  -2 866.011 36.6532   5
  -4   0   2 80.0220 4.26994   4
   4   0  -2 81.7532 5.62032   5
  -4   0   2 77.4353 5.41042   2
  -4   0   2 77.3695 4.24754   1
   4   0  -2 65.9312 4.65957   4
   4   0  -2 73.1339 4.33254   2
   3   0  -2 942.240 46.8713   1
   3   0  -2 956.980 43.8162   4
   3   0  -2 1006.96 39.9220   5
  -3   0   2 1009.83 31.8235   4
  -3   0   2 993.047 32.9209   1
  -3   0   2 964.179 32.1432   2
   3   0  -2 1013.20 33.6060   2
   2   0  -2 8291.61 386.287   5
   2   0  -2 8015.80 313.100   4
   2   0  -2 7964.01 306.477   1
   0   0   2 261.152 12.7517   4
   0   0  -2 261.979 12.5595   3
  -1   0  -2 0.88867 0.95991   5
   1   0   2 0.39853 0.67004   4
   1   0   2 1.46356 0.74869   1
  -1   0  -2 0.40158 0.99367   1
  -1   0  -2 2.07659 0.62891   2
   1   0   2 2.13361 1.16834   5
   2   0   2 2365.29 112.943   5
   2   0   2 2321.70 86.9413   4
  -2   0  -2 2312.98 98.1971   1
   2   0   2 2312.19 103.831   2
   2   0   2 2369.22 95.6456   1
  -2   0  -2 2349.42 78.8488   5
  -2   0  -2 2238.05 102.684   2
  -2   0  -2 2312.90 75.6286   4
   3   0   2 3197.79 97.2078   2
  -3   0  -2 3219.09 92.5812   1
   3   0   2 3346.01 133.939   5
   3   0   2 3205.61 110.920   1
  -3   0  -2 3169.45 129.143   4
   3   0   2 3188.15 146.136   4
  -3   0  -2 3056.63 120.664   2
  -4   0  -2 2436.62 73.5800   1
   4   0   2 2367.98 107.840   1
  -4   0  -2 2354.87 60.0220   4
   4   0   2 2430.74 106.744   4
   4   0   2 2451.78 72.5025   2
   4   0   2 2381.18 89.8452   5
  -5   0  -2 263.004 7.74611   4
  -5   0  -2 241.456 11.3339   1
   5   0   2 253.045 10.3438   5
   5   0   2 247.251 10.7931   2
  -6   0  -2 48.9436 5.10554   1
   6   0   2 39.9477 5.87519   5
   7   0   2 150.705 12.4749   5
  -7   0  -2 136.339 9.64646   1
  -7  -1   2 5.56731 3.30007   1
   7  -1  -2 11.4752 6.05272   5
  -7  -1   2 8.88546 4.29102   4
   7   1  -2 5.81404 5.80538   5
  -7   1   2 8.42247 4.87437   1
  -7   1   2 10.1856 3.76307   4
  -6  -1   2 376.162 14.7594   4
  -6  -1   2 361.260 20.6406   1
   6  -1  -2 378.117 18.4244   5
  -6   1   2 361.987 14.0174   4
   6   1  -2 377.202 17.0675   5
  -6   1   2 360.028 13.1641   1
   6   1  -2 370.952 18.3247   2
  -5  -1   2 268.397 9.65786   1
   5  -1  -2 273.276 13.5458   5
  -5  -1   2 267.164 12.6188   4
   5   1  -2 273.154 10.3924   5
  -5   1   2 287.235 13.3564   1
   5   1  -2 281.177 10.1066   2
  -5   1   2 294.325 11.1880   4
  -4  -1   2 988.127 55.4281   2
  -4  -1   2 1033.51 34.1340   1
   4  -1  -2 1017.60 33.0084   5
  -4  -1   2 1040.01 33.6107   4
   4  -1  -2 978.204 47.9795   4
   4  -1  -2 997.269 58.4288   1
  -4   1   2 1033.07 35.2887   1
  -4   1   2 940.483 65.5658   2
   4   1  -2 1023.08 30.0168   2
   4   1  -2 972.994 46.1372   1
  -4   1   2 1032.36 43.1667   4
  -3  -1   2 471.853 17.7433   2
  -3  -1   2 513.490 17.5877   1
   3  -1  -2 497.084 17.3332   4
  -3  -1   2 506.091 18.8634   4
   3  -1  -2 496.775 17.8039   1
   3  -1  -2 497.596 19.0880   5
  -3   1   2 451.960 16.6994   2
   3   1  -2 493.919 17.9737   1
   3   1  -2 528.792 17.5883   5
  -3   1   2 509.967 16.2382   1
   3   1  -2 474.663 17.6018   2
   3   1  -2 476.540 15.4626   4
  -3   1   2 490.340 21.3722   5
  -3   1   2 482.548 16.3969   4
  -2  -1   2 44.0812 2.71631   1
   2  -1  -2 44.5689 2.06931   4
   2  -1  -2 52.2905 2.59466   1
  -2  -1   2 46.9117 2.68440   4
  -2  -1   2 42.0542 1.99314   2
   2   1  -2 40.4197 2.31192   2
  -2   1   2 46.5197 2.20256   4
  -2   1   2 44.4451 2.01367   2
   2   1  -2 48.7214 2.20888   4
  -2   1   2 41.1476 2.86674   5
  -2   1   2 50.5389 3.02692   1
   2   1  -2 46.1720 2.50691   1
   1  -1  -2 774.119 39.9370   5
  -1  -1   2 782.643 40.3546   1
  -1  -1   2 761.801 30.6058   2
  -1  -1   2 781.696 32.2321   4
   1  -1  -2 777.068 28.6124   4
   1  -1  -2 766.098 31.7073   1
   1   1  -2 781.579 29.5777   4
  -1   1   2 766.342 33.6877   1
  -1   1   2 776.683 39.0045   4
   1   1  -2 781.649 26.1538   1
  -1   1   2 779.811 35.5111   5
   1   1  -2 790.207 34.7786   2
   0   1  -2 636.432 30.3666   1
  -1  -1  -2 1918.00 63.5439   2
   1  -1   2 1892.07 57.7675   4
   1  -1   2 1877.83 67.0608   1
   1  -1   2 1871.31 114.478   5
   1   1   2 1919.88 78.1307   2
   1   1   2 1925.21 81.9115   1
  -1   1  -2 1871.22 62.1263   4
  -1   1  -2 1873.51 73.6000   1
  -1   1  -2 1844.62 69.0783   5
  -1   1  -2 1867.84 112.018   3
   2  -1   2 3967.24 125.105   1
  -2  -1  -2 3951.43 176.812   1
   2  -1   2 3880.37 176.095   5
  -2  -1  -2 3851.05 136.370   2
   2  -1   2 3847.48 159.048   4
   2   1   2 3942.39 151.288   2
  -2   1  -2 3934.13 174.245   5
   2   1   2 3956.76 170.304   1
  -2   1  -2 3915.32 153.814   4
   2   1   2 3944.88 163.126   4
   2   1   2 3933.37 159.297   5
  -2   1  -2 3798.97 132.416   1
  -2   1  -2 3743.72 139.347   2
  -3  -1  -2 101.295 4.34708   2
  -3  -1  -2 108.861 3.81204   1
   3  -1   2 112.335 4.94530   4
   3  -1   2 114.615 3.78447   1
  -3   1  -2 114.750 7.20110   5
  -3   1  -2 101.078 5.16049   2
   3   1   2 99.9818 4.43305   4
  -3   1  -2 103.515 3.80167   1
   3   1   2 108.727 5.42156   5
   3   1   2 113.317 5.23711   1
  -3   1  -2 109.674 4.73859   4
   4  -1   2 72.0974 4.69364   4
   4  -1   2 68.1019 4.29020   1
  -4  -1  -2 75.6184 4.45130   1
   4  -1   2 70.2841 4.96491   5
  -4   1  -2 75.4127 3.90960   4
   4   1   2 76.8891 3.83763   2
  -4   1  -2 64.2268 3.51463   1
   4   1   2 70.5930 3.47701   1
   4   1   2 71.8013 4.34441   4
  -5  -1  -2 571.190 24.9948   1
   5  -1   2 590.958 25.1631   5
  -5   1  -2 561.503 20.5969   4
   5   1   2 587.371 25.2467   5
  -5   1  -2 583.491 18.1225   1
   5   1   2 578.441 26.3756   2
   6  -1   2 327.598 21.7645   5
  -6  -1  -2 333.145 15.5765   1
   6   1   2 334.307 16.1217   5
  -6   1  -2 319.766 13.3871   1
   6   1   2 332.350 18.8942   2
  -7  -1  -2 138.965 11.8127   1
   7  -1   2 168.682 10.5466   5
   7   1   2 177.086 11.7418   5
  -7   1  -2 182.004 10.3585   1
   7  -2  -2 0.05839 6.01829   5
  -7   2   2 -1.2755 4.15615   1
  -7   2   2 -5.1009 3.73737   4
   7   2  -2 5.72774 6.11271   5
   7   2  -2 -0.9470 3.58806   2
   6  -2  -2 3.72981 5.28308   5
  -6  -2   2 12.5144 4.14672   4
  -6  -2   2 5.79164 2.89345   1
   6   2  -2 2.49026 3.73500   5
   6   2  -2 6.94920 3.77385   2
  -6   2   2 9.14862 2.85838   1
  -6   2   2 8.67687 3.44025   4
   5  -2  -2 15.5637 5.00655   5
  -5  -2   2 13.8371 2.88626   1
  -5  -2   2 14.0123 4.12842   4
  -5   2   2 20.6047 3.44546   4
   5   2  -2 19.1875 3.63946   2
   5   2  -2 16.1013 3.56514   5
  -5   2   2 18.2816 3.52887   1
  -4  -2   2 55.0774 4.30739   1
  -4  -2   2 60.9021 4.54460   4
  -4  -2   2 52.2207 4.28667   2
   4  -2  -2 56.6929 4.85109   4
   4  -2  -2 53.5921 3.75285   1
   4  -2  -2 49.7047 4.97109   5
   4   2  -2 65.5499 3.83024   2
  -4   2   2 56.2253 3.62138   1
  -4   2   2 59.3273 3.72235   4
   4   2  -2 59.7879 4.70814   5
  -3  -2   2 40.7547 2.87711   2
  -3  -2   2 37.6443 2.80831   4
   3  -2  -2 37.9238 2.55428   1
   3  -2  -2 33.4476 2.06369   4
  -3  -2   2 35.9834 3.36705   1
   3   2  -2 37.8946 2.76637   1
  -3   2   2 38.5010 2.87768   1
   3   2  -2 37.1937 3.02513   4
  -3   2   2 38.3638 2.82204   4
  -3   2   2 33.0900 2.19070   2
  -3   2   2 31.3881 3.01058   5
  -2  -2   2 1.17430 1.15231   1
   2  -2  -2 0.90064 2.10448   5
   2  -2  -2 -1.2736 1.44885   4
  -2  -2   2 2.57976 1.30821   2
   2  -2  -2 -0.2981 1.63372   1
  -2   2   2 -1.2845 1.77330   5
   2   2  -2 2.87991 1.54273   1
   2   2  -2 2.61760 1.62772   4
  -2   2   2 2.72248 1.88341   4
  -2   2   2 -0.0747 1.60995   1
  -1  -2   2 137.289 5.37691   2
  -1  -2   2 145.365 5.82062   3
   1  -2  -2 146.395 7.78735   5
  -1  -2   2 153.274 5.91395   4
  -1  -2   2 159.537 5.96856   1
   1   2  -2 153.153 4.57701   1
   1   2  -2 150.228 5.32478   4
  -1   2   2 138.575 6.16664   5
  -1   2   2 154.768 7.62712   4
  -1   2   2 153.176 7.74236   1
   1   2  -2 145.515 5.49814   2
   0  -2   2 1206.53 38.2827   3
   0  -2  -2 1168.24 36.0925   2
   0   2  -2 1244.43 48.5024   1
   0   2  -2 1226.82 43.8614   4
   0   2  -2 1185.27 60.1402   3
   0   2   2 1187.20 55.3604   2
  -1   2  -2 7175.67 363.259   5
   2  -2   2 109.296 4.35936   5
   2  -2   2 93.3120 3.97062   4
   2  -2   2 102.991 4.36372   1
  -2  -2  -2 101.236 4.01587   2
   2   2   2 100.043 3.65393   1
  -2   2  -2 103.893 3.29572   4
  -2   2  -2 101.995 4.16854   1
   2   2   2 107.031 4.47509   2
   2   2   2 103.459 4.56700   4
  -2   2  -2 98.4814 4.59642   5
  -3  -2  -2 867.432 32.9089   2
   3  -2   2 926.859 27.5010   4
   3  -2   2 897.218 29.8914   1
  -3  -2  -2 901.334 27.1682   1
   3  -2   2 948.169 39.1905   5
  -3   2  -2 898.356 25.0174   1
   3   2   2 879.890 33.8875   4
  -3   2  -2 929.363 29.9114   4
  -3   2  -2 863.754 37.5843   2
   3   2   2 891.458 38.7534   1
  -3   2  -2 874.131 56.4800   5
   3   2   2 895.994 39.1456   2
   3   2   2 894.659 37.3625   5
   4  -2   2 4.16045 1.98943   4
   4   2   2 5.66584 1.81515   1
  -4   2  -2 8.22446 1.86225   4
   4   2   2 6.75031 2.79558   5
   4   2   2 3.95019 3.04768   2
  -4   2  -2 6.39260 2.35948   1
   5  -2   2 3.93281 2.20693   4
  -5  -2  -2 5.75157 3.70378   1
  -5   2  -2 9.10332 3.01881   1
   5   2   2 2.50789 3.58123   2
  -5   2  -2 4.54227 2.42979   4
   6  -2   2 67.0967 8.22659   5
  -6  -2  -2 58.2184 4.35651   1
   6   2   2 58.0641 5.00610   2
  -6   2  -2 69.2449 4.16694   4
   6   2   2 59.8996 7.34203   5
  -6   2  -2 61.7772 5.40606   1
  -7  -2  -2 1.45370 4.33070   1
   7  -2   2 7.83991 6.10831   5
  -7   2  -2 10.2145 4.02226   1
   7   2   2 0.61290 2.94630   2
   7   2   2 1.64767 4.17122   5
   7  -3  -2 5.69626 4.23625   5
  -7   3   2 11.3754 5.01875   1
  -7   3   2 7.82942 3.67624   4
   7   3  -2 1.59053 3.75409   2
   7   3  -2 0.28827 5.92302   5
  -6  -3   2 79.3714 6.78455   1
   6  -3  -2 72.8215 7.94845   5
   6   3  -2 99.1389 8.01675   5
   6   3  -2 92.0105 6.40971   2
  -6   3   2 82.8237 5.59172   4
  -6   3   2 90.9114 8.75899   1
  -5  -3   2 460.312 18.1326   4
   5  -3  -2 442.142 17.3404   5
  -5  -3   2 426.352 25.5904   1
  -5   3   2 475.270 15.8490   1
   5   3  -2 450.324 21.5591   2
  -5   3   2 446.017 17.4882   4
   5   3  -2 451.919 24.6772   5
   4  -3  -2 1159.22 88.6815   1
   4  -3  -2 1236.60 52.7709   5
  -4  -3   2 1245.31 42.9553   1
  -4  -3   2 1244.98 47.6775   4
   4  -3  -2 1211.74 79.4918   4
  -4   3   2 1107.06 85.5345   2
   4   3  -2 1272.46 43.9230   2
  -4   3   2 1282.27 39.3281   4
  -4   3   2 1271.46 37.7288   1
   3  -3  -2 17.2455 1.90021   4
  -3  -3   2 20.1215 2.37824   2
  -3  -3   2 15.1964 2.51990   1
   3  -3  -2 16.9538 3.06881   5
  -3  -3   2 17.7674 2.55998   4
   3  -3  -2 18.6987 2.35185   1
  -3   3   2 14.7082 2.60755   5
  -3   3   2 16.3985 2.21393   4
   3   3  -2 17.6080 2.66670   1
  -3   3   2 21.4336 2.56492   1
   3   3  -2 20.2197 2.30535   2
  -2  -3   2 33.5064 2.14813   3
  -2  -3   2 24.5305 2.10424   2
  -2  -3   2 32.6406 2.64632   1
   2  -3  -2 32.9339 2.52378   1
  -2  -3   2 35.7532 2.30996   4
   2   3  -2 32.2329 2.69866   1
  -2   3   2 28.8061 2.47051   4
  -2   3   2 30.3956 2.64199   1
  -2   3   2 27.4997 2.28591   5
   2   3  -2 33.7738 2.74849   4
  -1  -3   2 931.790 45.9479   2
  -1  -3   2 1041.13 41.2958   1
  -1  -3   2 996.530 32.6057   3
  -1   3   2 899.459 47.4660   5
   1   3  -2 961.391 28.5938   4
   1   3  -2 947.521 30.4073   1
   1   3  -2 944.448 43.4752   2
  -1   3   2 933.935 41.6722   1
   1   3  -2 975.093 38.8268   3
   0  -3   2 2560.59 127.683   3
   0   3   2 2360.98 102.980   2
   0   3  -2 2286.13 125.376   3
   0   3  -2 2320.63 91.8094   4
  -1  -3  -2 372.482 14.1842   2
  -1  -3  -2 314.328 10.0961   3
   1  -3   2 375.281 12.9690   3
   1   3   2 371.882 18.1910   2
  -1   3  -2 377.437 19.0156   3
  -1   3  -2 368.099 11.6030   1
  -1   3  -2 370.148 20.6112   5
   2  -3   2 1062.81 42.8129   5
  -2  -3  -2 1022.92 41.5621   2
   2  -3   2 1002.57 36.1794   1
   2   3   2 1015.85 26.8004   4
  -2   3  -2 1099.08 33.8758   1
   2   3   2 1054.58 28.8520   1
  -2   3  -2 1076.62 33.4787   4
  -2   3  -2 989.645 44.3142   5
   2   3   2 1113.14 39.7693   2
  -2   3  -2 1056.16 41.7067   3
   3  -3   2 -0.3262 1.62478   1
  -3  -3  -2 1.96020 1.95239   2
   3  -3   2 -1.4156 1.30887   4
  -3   3  -2 0.79334 1.36257   4
  -3   3  -2 1.10032 1.35498   2
   3   3   2 -0.4153 1.76139   4
   3   3   2 -2.4261 1.51624   1
  -3   3  -2 0.58479 1.49379   5
  -3   3  -2 -0.9392 1.78364   1
   3   3   2 0.66561 2.30833   2
   4  -3   2 76.5812 4.02539   4
  -4  -3  -2 81.2857 4.36052   1
   4  -3   2 68.1516 4.80385   1
   4   3   2 90.2810 5.96863   5
   4   3   2 73.7837 4.73883   2
  -4   3  -2 92.0397 5.76352   1
  -4   3  -2 79.3506 3.83537   4
   5  -3   2 208.349 14.0035   4
   5  -3   2 219.020 9.86971   5
  -5  -3  -2 236.346 11.4138   1
  -5   3  -2 241.357 12.5245   4
   5   3   2 234.215 10.6411   2
  -5   3  -2 232.728 9.58482   1
   5   3   2 247.446 15.4399   5
   6  -3   2 326.955 25.1768   5
  -6  -3  -2 308.092 15.0177   1
  -6   3  -2 333.641 16.8187   4
  -6   3  -2 353.770 17.0130   1
   6   3   2 333.694 17.1963   2
   6   3   2 309.047 15.1661   5
  -7   3  -2 13.6671 2.96056   1
   7   3   2 11.1203 6.27135   5
   7   3   2 9.82064 4.56335   2
   7  -4  -2 159.036 15.2931   5
   7   4  -2 159.964 15.1159   2
  -7   4   2 133.941 12.0659   1
   7   4  -2 131.832 11.0593   5
   6  -4  -2 345.272 25.0843   5
  -6  -4   2 297.390 16.9887   1
   6   4  -2 328.749 18.5207   2
   6   4  -2 316.897 20.4988   5
  -6   4   2 332.779 27.1265   4
  -6   4   2 320.128 18.7735   1
   5  -4  -2 47.9122 5.57764   5
  -5  -4   2 55.1309 4.15189   1
   5   4  -2 47.7006 6.07788   5
   5   4  -2 52.6389 4.96825   2
  -5   4   2 58.4754 4.48210   1
  -5   4   2 60.8521 4.36754   4
  -4  -4   2 97.1098 5.79590   1
   4  -4  -2 87.2713 6.14734   4
   4  -4  -2 113.328 5.75955   5
   4  -4  -2 95.0604 7.77854   1
  -4   4   2 105.518 5.45545   1
  -4   4   2 108.149 4.00770   4
   3  -4  -2 2470.86 179.309   1
  -3  -4   2 2508.47 146.344   3
  -3  -4   2 2321.59 128.887   2
  -3  -4   2 2444.19 92.4995   1
  -3   4   2 2474.78 82.7053   4
   3   4  -2 2437.34 101.755   1
  -3   4   2 2506.45 90.6071   1
   3   4  -2 2391.44 93.6840   2
  -2  -4   2 1380.28 68.6375   2
  -2  -4   2 1493.79 53.6773   3
  -2  -4   2 1485.48 41.2999   1
  -2   4   2 1333.31 64.3715   5
   2   4  -2 1440.47 45.8371   2
  -2   4   2 1381.64 61.0614   4
   2   4  -2 1471.34 75.7057   4
  -2   4   2 1450.06 58.5937   1
   2   4  -2 1443.93 42.7611   1
  -1  -4   2 3342.87 119.303   3
  -1   4   2 2943.86 124.931   5
  -1   4   2 3275.66 160.491   3
   1   4  -2 3269.26 105.021   1
   1   4  -2 3269.07 136.458   2
   1   4  -2 3249.11 164.980   3
   1   4  -2 3262.77 107.397   4
   0  -4  -2 510.937 21.1299   3
   0  -4   2 508.611 17.0840   3
   0   4   2 487.047 17.0104   3
   0   4  -2 509.681 14.1547   4
   0   4  -2 487.486 19.7031   3
   0   4   2 481.883 24.8779   2
  -1  -4  -2 4.34897 1.70796   2
   1  -4   2 5.82751 1.41678   3
  -1  -4  -2 5.77746 0.97978   3
  -1   4  -2 5.71682 2.25726   5
   1   4   2 7.66812 2.08740   2
  -1   4  -2 5.16830 1.85061   1
  -1   4  -2 6.43236 1.74237   3
  -2  -4  -2 1191.34 71.6693   2
  -2   4  -2 1162.50 59.4733   5
  -2   4  -2 1243.97 36.6262   1
   2   4   2 1165.57 70.9583   4
   2   4   2 1240.51 43.8054   2
  -2   4  -2 1246.29 38.6276   4
  -2   4  -2 1219.60 54.4458   3
   2   4   2 1224.63 39.6886   1
   3  -4   2 1737.97 60.1036   5
   3  -4   2 1805.09 86.8414   1
  -3   4  -2 1771.77 74.5294   3
  -3   4  -2 1894.12 70.0566   4
  -3   4  -2 1836.20 60.7380   1
   3   4   2 1726.66 99.6158   1
   3   4   2 1831.02 58.5775   2
   4  -4   2 1104.99 41.4834   5
   4  -4   2 1072.88 62.7454   4
   4  -4   2 1030.03 61.5790   1
  -4   4  -2 1067.50 53.9346   3
  -4   4  -2 1117.62 34.0865   1
  -4   4  -2 1132.12 42.4246   4
   4   4   2 1072.12 39.9986   2
   5  -4   2 340.569 16.5151   5
   5   4   2 341.578 18.1850   2
  -5   4  -2 322.549 16.3366   1
   5   4   2 351.069 18.6441   5
  -5   4  -2 340.173 16.8321   4
   6  -4   2 1.78651 5.36252   5
  -6   4  -2 2.79544 3.26794   1
   6   4   2 -0.5029 4.96094   2
   7  -4   2 1.92103 4.30828   5
  -7   4  -2 6.58885 5.09761   3
   7   4   2 5.24944 4.51708   2
   7   4   2 5.41139 4.30190   5
  -7   4  -2 6.49916 3.61312   1
   6  -5  -2 266.533 20.0436   5
  -6  -5   2 297.721 24.5748   1
  -6   5   2 268.809 21.5041   4
   6   5  -2 247.480 18.6572   2
  -6   5   2 247.623 21.0696   1
   6   5  -2 238.375 16.9842   5
  -5  -5   2 432.660 17.8522   1
   5  -5  -2 428.197 19.8463   5
  -5   5   2 442.435 20.2392   1
   5   5  -2 418.949 22.6653   2
  -5   5   2 453.122 21.7210   4
  -4  -5   2 659.122 24.4631   1
   4  -5  -2 609.140 24.1680   5
   4  -5  -2 570.396 49.1005   1
  -4   5   2 634.612 26.6113   1
  -4   5   2 596.387 26.1284   4
  -3  -5   2 333.021 17.8876   3
   3  -5  -2 357.974 13.6068   5
   3   5  -2 322.487 11.0303   2
   3   5  -2 318.054 16.4171   1
  -3   5   2 341.916 10.9194   4
  -3   5   2 353.311 11.8404   1
  -2  -5   2 1.55648 1.89888   2
  -2   5   2 1.42414 1.64537   3
  -2   5   2 -0.0202 2.01541   4
   2   5  -2 -2.4895 2.25438   2
   2   5  -2 -0.6023 1.74221   1
   2   5  -2 -1.9220 1.71730   4
  -1  -5   2 464.060 12.8874   3
  -1   5   2 403.534 15.5006   5
   1   5  -2 449.654 17.8248   3
   1   5  -2 468.544 18.9403   2
   1   5  -2 449.301 16.4066   4
  -1   5   2 455.551 18.6898   3
   1   5  -2 451.357 12.1964   1
   0  -5  -2 1784.75 63.6760   3
   0  -5   2 1784.81 54.1620   3
   0   5  -2 1769.21 63.0975   2
   0   5   2 1671.37 57.1313   3
   0   5  -2 1701.26 68.2411   3
   0   5   2 1634.35 51.8607   2
   0   5  -2 1699.13 44.9067   4
  -1  -5  -2 2694.57 141.210   2
   1  -5   2 2899.01 110.537   3
  -1  -5  -2 3013.37 92.1143   3
  -1   5  -2 3045.52 158.836   3
   1   5   2 2916.20 89.5815   2
  -1   5  -2 2791.06 146.976   5
  -2  -5  -2 327.754 9.76865   3
   2   5   2 322.066 11.2176   2
  -2   5  -2 324.321 11.7704   3
   2   5   2 307.101 13.4743   1
  -2   5  -2 314.911 9.09715   4
  -2   5  -2 330.895 10.0577   1
   3   5   2 81.4496 5.60230   2
  -3   5  -2 87.3916 4.44945   4
  -3   5  -2 85.8407 5.25467   3
  -3   5  -2 84.9254 3.41078   1
   4  -5   2 116.762 8.38343   5
   4  -5   2 103.153 7.65707   1
  -4   5  -2 116.981 4.97762   4
  -4   5  -2 122.259 6.86924   3
  -4   5  -2 134.296 6.74593   1
   5  -5   2 289.532 17.4937   5
   5   5   2 272.252 21.7705   2
  -5   5  -2 285.140 13.1487   4
  -5   5  -2 291.335 15.9587   1
  -5   5  -2 258.433 18.2146   3
   6  -5   2 259.786 17.9988   5
  -6   5  -2 251.353 13.5257   1
   6   5   2 271.450 16.8144   5
   6   5   2 253.235 19.0895   2
  -6   5  -2 252.350 16.6476   3
   6  -6  -2 10.5733 5.93860   5
  -6   6   2 3.84345 4.03315   1
   6   6  -2 6.22617 4.34855   5
   6   6  -2 4.40943 4.09347   2
   5  -6  -2 -1.7693 5.11278   5
  -5   6   2 3.61097 3.67601   1
  -5   6   2 2.88137 2.59839   3
   5   6  -2 6.89292 4.10586   2
  -4   6   2 60.4983 4.60691   3
   4   6  -2 63.1523 6.04857   2
  -4   6   2 68.0027 4.97021   1
  -4   6   2 53.1011 5.12307   4
  -3   6   2 6.08209 2.81316   4
  -3   6   2 0.33227 3.00402   1
  -3   6   2 4.05573 2.54349   3
   3   6  -2 2.86676 2.29607   2
  -2  -6   2 76.5877 5.09052   3
   2   6  -2 70.0925 3.53577   1
  -2   6   2 70.3138 5.00195   4
  -2   6   2 70.1339 3.82330   3
   2   6  -2 67.6331 4.84308   2
  -2   6   2 69.7341 4.56042   1
  -1  -6   2 340.213 13.9211   3
  -1   6   2 327.243 16.9271   3
   1   6  -2 321.228 17.2131   3
   1   6  -2 328.354 12.1667   4
   1   6  -2 344.637 13.4438   2
  -1   6   2 341.953 14.4027   2
   1   6  -2 332.222 11.6209   1
   0  -6  -2 14.9475 1.15279   3
   0  -6   2 16.8202 1.63780   3
   0   6  -2 17.6156 2.18652   2
   0   6  -2 17.4034 2.53400   3
   0   6  -2 14.5025 1.52163   4
   0   6   2 12.6488 2.82884   2
   1  -6   2 -0.7844 1.42121   3
  -1  -6  -2 0.13241 0.91647   3
  -1   6  -2 1.21084 2.57470   3
   1   6   2 -1.3865 2.60463   2
  -2  -6  -2 41.9788 2.19241   3
  -2   6  -2 44.0387 2.49495   4
  -2   6  -2 41.4173 3.14082   3
   2   6   2 38.4985 3.82720   2
  -2   6  -2 45.9673 2.80509   1
   2   6   2 37.0765 2.50210   1
  -3  -6  -2 65.1700 4.66191   3
  -3   6  -2 77.3602 4.00665   1
   3   6   2 62.2628 5.27985   2
  -3   6  -2 76.3123 4.06969   4
  -3   6  -2 77.4530 5.25006   3
  -4   6  -2 319.865 15.6029   1
  -4   6  -2 314.102 15.2707   4
   4   6   2 301.403 13.0961   2
  -4   6  -2 289.613 15.7729   3
  -5   6  -2 2.35056 2.67501   1
   6   6   2 -1.5980 4.29850   2
  -6   6  -2 0.87455 3.10534   3
   6  -7  -2 29.6194 5.82427   5
   6   7  -2 34.7795 4.77320   2
  -6   7   2 31.5884 5.19472   3
   5   7  -2 129.173 11.0055   2
  -5   7   2 135.115 10.3624   3
  -5   7   2 138.284 8.90820   1
  -4   7   2 345.018 18.4431   3
  -4   7   2 306.612 18.6010   4
   4   7  -2 354.876 17.7758   2
  -4   7   2 308.196 17.4629   1
  -3   7   2 77.9169 5.40826   1
   3   7  -2 91.0634 8.17148   2
  -3   7   2 74.5501 4.97293   4
  -3   7   2 88.1684 4.48157   3
  -2  -7   2 248.685 17.5163   3
   2   7  -2 224.265 11.4003   2
  -2   7   2 232.591 10.8325   3
  -2   7   2 239.100 9.95781   1
  -2   7   2 231.354 10.5641   4
   2   7  -2 212.111 16.5903   1
  -1  -7   2 100.519 5.73905   3
   1   7  -2 98.4166 6.73792   3
  -1   7   2 97.6259 5.85491   2
  -1   7   2 94.4249 5.02336   3
   1   7  -2 97.4422 5.47421   2
   1   7  -2 100.161 4.89705   1
   0  -7   2 547.733 29.1434   3
   0   7   2 510.795 17.8811   3
   0   7  -2 515.482 24.6053   2
   0   7  -2 519.805 23.5331   3
   0   7  -2 462.739 23.3590   4
   0   7   2 507.978 19.7438   2
  -1  -7  -2 352.455 12.0948   3
  -1   7  -2 324.242 13.6292   3
   1   7   2 328.185 13.8333   2
  -2  -7  -2 59.6632 4.31019   3
  -2   7  -2 60.6436 4.68613   3
   2   7   2 69.0153 5.23578   2
  -2   7  -2 53.6852 3.33529   1
  -3  -7  -2 4.73186 1.78605   3
  -3   7  -2 7.51474 1.94232   1
  -3   7  -2 6.85572 1.53213   4
   3   7   2 5.74804 3.04942   2
   4   7   2 43.8994 6.54536   2
  -4   7  -2 60.8016 4.58041   1
  -4   7  -2 55.1152 5.53132   3
  -5   7  -2 11.8681 3.13845   3
   6   7   2 56.6891 8.76214   5
   6   7   2 67.0260 7.83541   2
  -6   7  -2 59.9027 8.59726   3
   5   8  -2 11.2948 4.45230   2
  -5   8   2 4.17209 4.03537   3
  -5   8   2 7.46513 3.49716   1
   4   8  -2 268.158 17.8409   2
  -4   8   2 235.115 17.3939   4
  -4   8   2 257.073 21.9627   1
  -4   8   2 278.643 20.9339   3
  -3   8   2 544.142 39.0523   4
   3   8  -2 542.326 38.9854   2
  -3   8   2 580.150 20.1987   1
  -3   8   2 578.452 35.4490   3
  -2  -8   2 1621.09 149.059   3
  -2   8   2 1707.34 87.1127   2
  -2   8   2 1585.69 73.7478   1
  -2   8   2 1638.80 64.9794   3
  -2   8   2 1590.93 78.2672   4
   2   8  -2 1686.07 82.5484   2
  -1  -8   2 484.055 24.5789   3
  -1   8   2 470.008 19.8651   3
   1   8  -2 430.710 20.6084   1
   1   8  -2 479.520 29.7978   2
  -1   8   2 471.211 19.6812   2
   0  -8   2 17.1649 2.10899   3
   0   8  -2 22.1310 1.82331   1
   0   8  -2 22.1886 3.85678   2
   0   8   2 15.1845 3.68530   2
   0   8  -2 21.6337 2.97122   3
   0   8   2 16.7673 1.71072   3
  -1  -8  -2 247.382 10.4690   3
   1   8   2 232.526 12.6778   2
  -1   8  -2 212.967 11.3670   3
  -1   8  -2 244.209 16.9444   2
  -2  -8  -2 609.273 26.3437   3
   2   8   2 574.339 37.6738   2
  -2   8  -2 584.554 27.3639   3
  -2   8  -2 533.420 21.8789   4
  -2   8  -2 553.174 25.2801   1
  -3   8  -2 691.747 41.8020   1
  -3   8  -2 647.554 40.9660   4
   3   8   2 659.699 30.7239   2
  -3   8  -2 693.133 30.8850   3
   4   8   2 347.706 28.1586   2
  -4   8  -2 356.535 27.3648   3
   5   8   2 93.7026 9.61190   2
  -5   8  -2 81.6974 8.08487   3
  -4   9   2 279.558 15.5985   1
  -4   9   2 252.845 29.6501   3
   4   9  -2 315.221 23.7989   2
  -3   9   2 116.591 8.75339   1
   3   9  -2 114.380 12.2175   2
  -3   9   2 105.804 9.13502   4
  -3   9   2 114.609 7.86231   3
  -2   9   2 -1.3001 2.67129   3
   2   9  -2 -2.5617 4.56105   2
  -2   9   2 -1.4062 3.11560   4
  -2   9   2 -5.0791 4.62670   2
  -1   9   2 362.401 22.1706   3
  -1   9   2 363.443 16.8445   2
   1   9  -2 359.867 19.6717   2
   0  -9   2 602.726 41.6245   3
   0   9   2 593.872 36.5644   2
   0   9  -2 507.507 30.1701   1
   0   9  -2 617.136 25.6602   2
   0   9  -2 590.288 33.3571   3
  -1   9  -2 1101.27 60.3485   1
  -1   9  -2 1135.01 52.4188   2
   1   9   2 1120.84 53.9279   2
  -1   9  -2 1091.29 53.4365   3
   2   9   2 30.1402 5.27909   2
  -2   9  -2 34.5008 3.11480   4
  -2   9  -2 33.0627 4.31925   3
  -2   9  -2 37.4205 3.32218   1
   3   9   2 13.6528 3.37454   2
  -3   9  -2 14.7697 3.96803   3
   4   9   2 39.6221 6.98960   2
  -4   9  -2 43.1774 5.14054   3
   4  10  -2 15.1374 5.30968   2
   3  10  -2 27.0456 5.61918   2
  -2  10   2 76.9882 8.85878   2
  -2  10   2 74.3144 6.06035   1
   2  10  -2 79.8931 7.90741   2
  -2  10   2 59.5329 5.67664   4
  -1  10   2 30.6678 5.47532   2
   1  10  -2 40.7192 5.45635   2
  -1  10   2 31.1368 4.90907   1
   0  10  -2 15.7358 3.25461   3
   0  10  -2 16.9572 3.65744   2
  -1  10  -2 5.88490 3.34488   2
   1  10   2 3.21288 3.53715   2
  -1  10  -2 5.64226 2.84469   1
   2  10   2 10.4708 3.61198   2
  -2  10  -2 6.88969 3.26486   3
  -2  10  -2 15.9473 6.04901   2
  -3  10  -2 98.0418 9.29289   3
   3  10   2 98.6702 7.55624   2
   4  10   2 21.0061 6.23181   2
  -4  10  -2 13.2678 4.04572   3
   2  11  -2 -0.6706 5.01994   2
  -2  11   2 4.86280 4.93365   2
   1  11  -2 2.53808 5.27192   2
  -1  11   2 4.28947 4.20870   1
   0  11   2 207.495 16.7079   2
   0  11  -2 207.891 19.8388   2
  -1  11  -2 8.04569 4.88853   2
   2  11   2 3.80660 5.06852   2
  -2  11  -2 4.09284 6.10121   2
   7   0  -3 -3.8858 6.36555   5
  -6   0   3 0.67103 3.90685   4
   5   0  -3 -3.8121 4.57545   5
  -5   0   3 4.93039 3.54237   4
  -5   0   3 3.18818 3.39154   1
  -4   0   3 -1.7027 1.36478   2
   4   0  -3 -3.6804 3.49320   5
  -4   0   3 0.15009 2.71226   1
   4   0  -3 -1.9755 1.93822   2
  -4   0   3 -0.5677 2.88057   4
   4   0  -3 0.57034 2.39226   1
   3   0  -3 3.02565 1.88356   4
   3   0  -3 -1.5471 1.73927   5
  -3   0   3 -0.0181 2.17894   4
   3   0  -3 1.94040 1.54151   2
  -3   0   3 3.40961 2.29091   1
   3   0  -3 0.35518 1.85522   1
  -3   0   3 0.59042 1.36427   2
   2   0  -3 -0.1286 0.94267   1
  -2   0   3 0.09643 1.85521   4
   2   0  -3 2.38685 1.34943   5
  -2   0   3 1.55697 0.74402   2
  -2   0   3 0.87994 1.88859   1
   2   0  -3 1.15687 1.07980   4
   1   0  -3 -3.2631 1.09863   4
   1   0  -3 -3.1292 1.13842   1
   1   0  -3 -1.3517 0.37472   2
  -1   0   3 -0.1722 1.11165   4
   1   0  -3 -1.7341 0.93835   5
  -1   0   3 -0.4650 1.10432   1
   0   0   3 1.10314 0.64959   3
   1   0   3 0.45811 0.75977   1
  -1   0  -3 -0.8115 0.91008   5
   2   0   3 -0.4263 1.24659   1
   2   0   3 1.64873 1.08813   4
  -2   0  -3 2.04533 1.75076   1
  -2   0  -3 1.20139 1.32312   2
  -2   0  -3 0.93764 1.86215   5
   2   0   3 2.53725 2.32315   5
  -3   0  -3 3.26469 1.84112   1
   3   0   3 0.30509 3.25458   5
   3   0   3 3.66618 1.69918   1
   3   0   3 2.79512 1.50190   4
  -3   0  -3 2.89418 1.72362   2
   3   0   3 4.37792 2.14605   2
  -4   0  -3 1.92462 2.50782   1
   4   0   3 4.68398 2.26558   1
   4   0   3 2.08592 1.80113   4
   4   0   3 1.25884 2.39414   5
   4   0   3 0.97521 2.88142   2
  -5   0  -3 0.00671 1.98886   1
   5   0   3 3.42906 4.38445   5
   5   0   3 1.62138 3.61368   2
  -6   0  -3 -4.0428 3.88995   1
   6   0   3 2.93580 5.08706   5
   7   0   3 3.25243 4.37381   5
  -7   0  -3 2.12434 4.81172   1
  -7  -1   3 65.7679 6.04151   4
  -7  -1   3 66.5546 7.06090   1
   7  -1  -3 63.4832 8.71784   5
  -7   1   3 53.7812 5.41315   4
  -7   1   3 58.9433 5.85693   1
   7   1  -3 47.9866 7.44765   5
  -6  -1   3 41.6006 5.22507   4
  -6   1   3 51.4171 5.00553   4
  -6   1   3 42.6733 5.58860   1
   6   1  -3 49.8018 5.12642   5
   6   1  -3 37.2080 4.22395   2
  -5  -1   3 1666.49 54.1293   1
  -5  -1   3 1667.18 61.0332   4
   5  -1  -3 1674.89 68.7910   5
  -5   1   3 1717.17 74.1707   4
  -5   1   3 1709.63 59.4521   1
   5   1  -3 1736.46 64.9356   5
   5   1  -3 1750.49 58.3920   2
   4  -1  -3 250.351 13.3020   1
  -4  -1   3 254.832 9.19028   4
  -4  -1   3 272.674 12.8110   1
   4  -1  -3 273.335 10.3173   5
   4  -1  -3 245.949 13.1586   4
  -4  -1   3 271.845 11.8641   2
  -4   1   3 270.491 12.3943   4
  -4   1   3 274.217 9.91315   1
  -4   1   3 239.417 8.64192   2
   4   1  -3 259.696 9.02197   2
   4   1  -3 246.569 15.8145   1
  -3  -1   3 84.8046 3.94658   2
   3  -1  -3 78.9155 3.78969   1
  -3  -1   3 93.8997 3.48094   1
  -3  -1   3 94.6136 4.83604   4
   3  -1  -3 87.8687 5.15234   5
   3  -1  -3 87.0093 3.63731   4
  -3   1   3 83.9606 3.55583   2
   3   1  -3 86.2298 4.22287   1
   3   1  -3 84.3413 3.59443   2
   3   1  -3 82.3370 3.82315   4
  -3   1   3 90.2659 5.32967   5
  -3   1   3 86.9420 4.81028   1
   3   1  -3 99.8898 4.07423   5
  -3   1   3 83.9453 4.13247   4
  -2  -1   3 1135.35 53.2389   4
   2  -1  -3 1107.21 53.5387   4
   2  -1  -3 1159.37 47.0941   5
  -2  -1   3 1145.34 54.7428   2
   2  -1  -3 1172.05 51.5938   1
  -2  -1   3 1147.29 44.3364   1
   2   1  -3 1148.75 36.3596   4
   2   1  -3 1189.12 42.8628   2
  -2   1   3 1179.89 42.0050   4
  -2   1   3 1164.64 43.1359   1
  -2   1   3 1137.54 46.6481   5
  -2   1   3 1075.12 49.5435   2
   2   1  -3 1176.98 34.5959   1
   1  -1  -3 4721.18 186.499   1
   1  -1  -3 4544.16 173.725   4
   1   1  -3 4829.78 216.785   4
   0  -1  -3 412.934 20.3781   2
   0  -1   3 386.182 14.9620   3
   0  -1   3 416.173 17.8278   1
   0  -1   3 413.382 16.2595   4
   0  -1  -3 398.125 21.0040   3
   0   1  -3 425.425 12.7531   4
   0   1  -3 383.791 20.5805   3
   0   1   3 389.380 12.9632   3
   0   1  -3 400.929 16.2227   1
   0   1   3 412.192 19.6192   2
   1  -1   3 509.378 43.7606   4
   2  -1   3 504.962 20.9419   1
  -2  -1  -3 470.976 14.9983   2
   2  -1   3 485.702 16.5214   4
  -2  -1  -3 488.728 22.7571   1
   2  -1   3 492.229 19.6630   5
   2   1   3 502.974 23.9032   5
   2   1   3 473.293 18.9511   4
  -2   1  -3 464.752 18.2979   1
   2   1   3 499.447 16.9182   1
  -2   1  -3 481.809 21.1131   4
  -2   1  -3 465.290 14.6315   2
   2   1   3 491.293 17.6843   2
  -2   1  -3 500.484 17.8799   5
   3  -1   3 711.814 20.1107   5
   3  -1   3 707.317 26.4820   4
  -3  -1  -3 688.340 25.7175   2
   3  -1   3 727.465 22.6945   1
  -3  -1  -3 719.302 19.0645   1
  -3   1  -3 706.254 17.6261   1
   3   1   3 711.498 20.3259   4
  -3   1  -3 699.558 24.1670   4
  -3   1  -3 664.116 22.1191   2
   3   1   3 735.974 26.4797   5
  -3   1  -3 669.199 27.8741   5
   3   1   3 718.985 27.5055   1
   4  -1   3 679.279 27.6695   1
  -4  -1  -3 673.297 23.9087   1
   4  -1   3 686.651 36.0688   4
   4  -1   3 704.067 19.8894   5
   4   1   3 687.885 26.7307   5
  -4   1  -3 711.427 17.1275   4
   4   1   3 686.504 27.7186   1
   4   1   3 627.726 28.4098   4
   4   1   3 712.440 29.5291   2
  -4   1  -3 676.836 18.8039   1
  -5  -1  -3 487.728 19.3172   1
   5  -1   3 532.464 18.9427   5
   5   1   3 523.579 21.8046   2
  -5   1  -3 488.466 20.0033   1
  -6  -1  -3 206.082 14.6114   1
   6  -1   3 205.642 13.7349   5
  -6   1  -3 209.507 11.3621   1
   6   1   3 199.136 10.7113   5
   6   1   3 211.902 11.2243   2
   7  -1   3 13.4249 4.59421   5
  -7  -1  -3 16.8338 4.34579   1
  -7   1  -3 17.1459 4.31546   1
   7   1   3 8.63852 6.13340   5
  -7  -2   3 167.124 14.9069   1
   7  -2  -3 188.020 11.2931   5
  -7  -2   3 182.727 12.7624   4
   7   2  -3 156.512 16.7884   5
  -7   2   3 166.148 17.2715   1
  -7   2   3 183.097 13.4951   4
   7   2  -3 185.040 17.3521   2
  -6  -2   3 2.97922 2.81302   1
  -6  -2   3 7.63048 3.99721   4
  -6   2   3 3.61358 3.51279   4
   6   2  -3 5.18101 3.49472   2
  -6   2   3 4.97897 4.42466   1
   6   2  -3 5.68400 5.97107   5
  -5  -2   3 82.7327 6.05016   4
   5  -2  -3 78.3365 6.66614   5
  -5  -2   3 82.1340 5.51271   1
  -5   2   3 90.5088 5.34430   4
  -5   2   3 74.2938 4.48064   1
   5   2  -3 96.6231 6.47262   5
   5   2  -3 99.3805 5.71554   2
   4  -2  -3 2001.38 122.622   4
   4  -2  -3 2005.37 129.375   1
  -4  -2   3 2111.00 119.663   2
   4  -2  -3 2178.50 101.261   5
  -4  -2   3 2151.75 51.9299   4
  -4  -2   3 2202.55 69.9394   1
  -4   2   3 2157.13 72.4646   4
   4   2  -3 2206.94 90.2589   2
  -4   2   3 2154.27 65.6783   1
  -4   2   3 2005.88 92.5860   2
   3  -2  -3 2909.64 99.6556   5
  -3  -2   3 3265.09 104.028   1
   3  -2  -3 3233.03 142.747   4
  -3  -2   3 3150.59 112.819   2
   3  -2  -3 3146.05 150.614   1
  -3  -2   3 3210.77 109.375   4
   3   2  -3 3124.92 130.623   1
  -3   2   3 2992.05 93.3226   2
  -3   2   3 3127.70 89.7485   4
  -3   2   3 3177.47 134.675   5
   3   2  -3 3161.47 121.574   4
  -3   2   3 3258.09 80.5529   1
   2  -2  -3 3226.01 146.635   4
   2  -2  -3 3192.14 116.117   1
  -2  -2   3 3279.29 115.949   4
  -2  -2   3 3298.33 105.062   2
  -2  -2   3 3360.32 109.896   1
   2  -2  -3 3389.02 135.811   5
  -2   2   3 3301.47 110.377   1
   2   2  -3 3389.22 151.552   1
  -2   2   3 3293.53 149.672   5
   2   2  -3 3323.43 101.015   4
   2   2  -3 3356.46 153.352   2
  -2   2   3 3316.92 134.732   4
  -1  -2   3 1436.92 62.0516   3
  -1  -2   3 1402.46 48.9259   1
  -1  -2   3 1356.94 69.2796   4
  -1  -2   3 1370.12 55.6344   2
   1  -2  -3 1130.58 66.2783   5
  -1   2   3 1334.34 61.0538   5
  -1   2   3 1331.33 63.2237   4
   1   2  -3 1425.98 62.5189   3
  -1   2   3 1341.58 64.5717   1
   1   2  -3 1375.22 39.4730   4
   1   2  -3 1383.88 50.2657   1
   1   2  -3 1371.14 70.7962   2
   0  -2   3 303.203 11.2337   4
   0  -2   3 298.182 11.5909   3
   0  -2  -3 277.025 11.4773   2
   0   2   3 290.821 14.3570   2
   0   2  -3 314.307 8.89534   4
   0   2  -3 306.116 11.0201   1
   0   2  -3 270.140 17.3434   3
   2  -2   3 1201.30 36.2087   4
   2  -2   3 1221.67 41.3398   1
   2  -2   3 1160.15 53.9554   5
  -2  -2  -3 1174.85 33.0454   2
  -2   2  -3 1172.00 43.9542   5
  -2   2  -3 1181.30 53.0482   3
  -2   2  -3 1217.67 40.3298   4
  -2   2  -3 1169.19 42.6059   1
   2   2   3 1205.35 34.1839   1
   2   2   3 1180.17 37.5636   4
   2   2   3 1231.00 38.6916   2
   3  -2   3 3154.68 120.957   5
   3  -2   3 3199.31 117.600   4
   3  -2   3 3083.91 94.5741   1
  -3  -2  -3 3148.93 130.394   1
  -3  -2  -3 2984.76 144.723   2
  -3   2  -3 3080.06 110.971   5
  -3   2  -3 3086.71 82.2094   1
   3   2   3 3067.97 128.498   4
   3   2   3 3137.99 145.132   5
   3   2   3 3080.79 117.552   1
  -3   2  -3 2913.71 115.620   2
  -3   2  -3 3124.60 111.106   4
   3   2   3 3145.49 122.226   2
  -4  -2  -3 389.778 13.9370   1
   4  -2   3 381.417 19.8578   1
   4  -2   3 389.899 13.8959   4
  -4   2  -3 423.606 13.7868   4
  -4   2  -3 407.907 14.8417   1
   4   2   3 393.646 13.6422   5
   4   2   3 429.296 14.8755   2
   5  -2   3 14.9526 4.74967   5
  -5  -2  -3 20.0868 3.80923   1
   5  -2   3 16.3846 2.54071   4
  -5   2  -3 22.1554 3.64270   1
  -5   2  -3 13.5791 2.20148   4
   5   2   3 14.8920 3.57500   2
   5   2   3 19.5032 4.67782   5
   6  -2   3 197.902 9.26236   5
  -6  -2  -3 193.335 10.0812   1
   6   2   3 207.476 11.2951   5
   6   2   3 191.884 9.39717   2
  -6   2  -3 196.839 8.47490   1
   7  -2   3 248.760 15.1338   5
  -7  -2  -3 204.872 10.6872   1
   7   2   3 259.285 23.2834   5
   7   2   3 242.204 18.1374   2
  -7   2  -3 265.063 21.8029   1
   7  -3  -3 169.700 15.4365   5
  -7   3   3 148.744 11.9423   4
   7   3  -3 151.597 13.6218   2
  -7   3   3 157.017 10.3687   1
   7   3  -3 140.050 13.6824   5
   6  -3  -3 479.732 20.2694   5
  -6  -3   3 477.872 17.4737   4
  -6  -3   3 440.986 17.4542   1
   6   3  -3 447.372 26.1694   2
  -6   3   3 470.946 23.6788   4
   6   3  -3 482.282 25.3725   5
  -6   3   3 483.665 23.3423   1
  -5  -3   3 616.537 23.9772   1
   5  -3  -3 626.001 28.1997   5
  -5  -3   3 637.652 23.4217   4
  -5   3   3 647.210 23.2522   1
   5   3  -3 639.854 35.4830   2
  -5   3   3 639.720 21.1589   4
   5   3  -3 647.308 29.0244   5
   4  -3  -3 39.1826 4.32432   1
  -4  -3   3 50.7269 3.60330   1
  -4  -3   3 57.2903 3.84703   4
   4  -3  -3 42.5593 4.76124   5
   4  -3  -3 45.5792 3.43780   4
   4   3  -3 48.7115 3.21230   2
  -4   3   3 41.6530 3.19286   2
  -4   3   3 53.3799 4.44617   4
  -4   3   3 55.7710 4.27367   1
   3  -3  -3 22.9812 2.38616   4
   3  -3  -3 20.5743 3.00899   1
   3  -3  -3 26.5665 3.72929   5
  -3  -3   3 25.3945 2.61393   2
  -3  -3   3 24.6796 2.15725   4
   3   3  -3 22.7283 2.43254   1
  -3   3   3 28.3317 3.20784   1
  -3   3   3 23.9619 3.13296   5
   3   3  -3 27.7135 2.38092   2
  -3   3   3 26.9694 3.02377   4
   3   3  -3 26.0669 2.66565   4
  -2  -3   3 1362.98 37.2826   4
  -2  -3   3 1327.22 52.3099   2
  -2  -3   3 1372.30 45.5614   3
   2  -3  -3 1321.18 43.1232   4
   2  -3  -3 1360.14 45.4810   5
  -2  -3   3 1385.14 52.8265   1
   2  -3  -3 1267.39 55.5741   1
   2   3  -3 1290.18 43.5623   4
   2   3  -3 1346.75 35.7751   1
  -2   3   3 1301.13 52.3413   4
  -2   3   3 1269.97 45.5028   5
   2   3  -3 1340.22 49.1165   2
  -2   3   3 1343.16 44.9330   1
  -1  -3   3 5374.06 210.146   4
  -1  -3   3 5427.06 152.419   3
   1   3  -3 5218.58 197.688   2
   1   3  -3 5228.31 275.838   3
  -1   3   3 5419.98 234.492   1
   1   3  -3 5474.07 207.309   4
   1   3  -3 5320.92 180.886   1
  -1   3   3 5116.38 288.283   5
   1  -3   3 27.8737 2.13217   3
  -1  -3  -3 27.4840 1.97718   2
  -1   3  -3 33.9553 1.24289   1
   1   3   3 36.1591 2.77906   2
  -1   3  -3 31.3686 2.25269   3
  -1   3  -3 38.1655 3.01986   5
  -2  -3  -3 6.30786 1.93113   2
  -2   3  -3 8.04655 0.85152   4
   2   3   3 8.30101 2.19672   2
  -2   3  -3 8.96485 2.28165   3
  -2   3  -3 9.45231 1.61796   1
  -3  -3  -3 539.897 33.0096   2
   3  -3   3 573.384 21.4913   1
   3  -3   3 594.348 24.7456   4
  -3   3  -3 568.238 21.4077   3
  -3   3  -3 575.798 27.9188   2
   3   3   3 557.193 25.8978   1
  -3   3  -3 604.830 19.1630   1
  -3   3  -3 540.185 24.2561   5
   3   3   3 606.095 22.4703   2
  -3   3  -3 602.575 17.0220   4
   3   3   3 560.590 27.0700   4
   4  -3   3 879.347 46.0304   4
   4  -3   3 850.380 38.9331   1
  -4   3  -3 909.142 35.7685   1
   4   3   3 906.248 36.9933   2
  -4   3  -3 917.658 30.0773   4
   4   3   3 819.209 33.3728   5
   5  -3   3 657.865 29.0131   5
   5  -3   3 630.014 55.3735   4
  -5   3  -3 670.675 27.1057   4
   5   3   3 639.906 31.5145   5
   5   3   3 656.183 31.9945   2
  -5   3  -3 665.874 23.4723   1
   6  -3   3 261.311 12.8486   5
   6   3   3 220.925 15.1274   5
  -6   3  -3 241.585 12.9774   1
   6   3   3 231.878 14.1184   2
   7  -3   3 11.4796 6.47885   5
  -7   3  -3 10.5139 3.69774   1
   7   3   3 10.6686 4.72401   2
   7   4  -3 11.9919 6.50235   5
  -7   4   3 1.13840 4.39421   1
   6  -4  -3 46.6787 6.23792   5
  -6  -4   3 37.2699 5.08760   1
  -6   4   3 34.1055 3.94134   1
   6   4  -3 38.2552 4.56811   2
   6   4  -3 35.4969 7.14679   5
  -5  -4   3 13.8850 2.97579   1
   5  -4  -3 11.5632 3.56711   5
  -5   4   3 8.39551 3.88639   1
   5   4  -3 15.8920 4.29786   5
   5   4  -3 16.2532 3.76008   2
  -5   4   3 15.7861 3.78185   4
  -4  -4   3 377.471 11.9877   4
   4  -4  -3 350.927 25.7399   4
  -4  -4   3 384.039 11.2540   1
   4  -4  -3 371.541 22.9963   1
   4  -4  -3 374.041 13.9409   5
  -4   4   3 391.446 12.3721   1
  -4   4   3 369.732 13.7685   4
  -3  -4   3 30.7514 3.60682   4
   3  -4  -3 25.1727 3.34744   1
  -3  -4   3 29.0861 2.73220   3
  -3  -4   3 25.3942 2.77506   1
   3   4  -3 25.5547 3.62222   2
  -3   4   3 26.0449 3.43384   4
  -3   4   3 27.2220 3.23577   1
   3   4  -3 29.1368 3.04293   1
  -2  -4   3 193.076 8.93328   2
  -2  -4   3 218.411 8.18763   1
  -2  -4   3 209.689 8.75738   3
  -2  -4   3 224.517 7.55314   4
   2   4  -3 206.702 7.20458   1
  -2   4   3 214.845 9.99755   4
   2   4  -3 222.911 9.04953   4
  -2   4   3 188.700 10.6016   5
   2   4  -3 203.736 8.65460   2
  -2   4   3 215.373 9.83358   1
  -1  -4   3 41.2785 2.70270   3
  -1   4   3 39.4159 2.84450   5
  -1   4   3 50.6364 2.74969   3
   1   4  -3 52.7312 2.39024   1
   1   4  -3 48.9236 3.67597   2
   1   4  -3 48.4821 2.59346   4
   1   4  -3 43.2175 2.86958   3
   0  -4   3 198.290 6.41807   3
   0   4  -3 189.620 6.09986   4
   0   4   3 188.356 7.82814   2
   0   4  -3 188.736 9.36137   3
   0   4  -3 182.051 5.93526   1
   0   4   3 173.782 6.36581   3
  -1  -4  -3 309.558 8.80978   3
  -1  -4  -3 293.392 9.90027   2
   1  -4   3 305.838 10.8768   3
  -1   4  -3 306.792 10.0059   1
  -1   4  -3 307.465 13.5950   3
  -1   4  -3 289.653 13.0209   5
   1   4   3 305.908 11.4952   2
  -2   4  -3 25.3315 2.90496   3
  -2   4  -3 27.7854 2.04163   1
   2   4   3 21.7069 2.88279   2
   2   4   3 25.2576 2.48317   1
   3  -4   3 89.7459 4.24213   1
  -3   4  -3 84.8494 3.92892   1
  -3   4  -3 92.7163 4.83780   3
   3   4   3 89.5409 5.59693   1
  -3   4  -3 86.4091 3.86033   4
   3   4   3 77.2603 3.97721   2
   4  -4   3 35.5499 4.64121   5
   4  -4   3 40.1182 2.73056   4
   4  -4   3 29.0495 3.11037   1
  -4   4  -3 35.1162 3.31374   3
  -4   4  -3 37.7788 2.10106   4
   5  -4   3 4.12643 5.31255   5
  -5   4  -3 -1.4142 2.24901   4
   5   4   3 -1.4420 4.66649   5
  -5   4  -3 0.55918 4.55396   3
  -5   4  -3 0.63140 2.88282   1
   5   4   3 -3.9642 3.63995   2
   6  -4   3 160.683 10.8703   5
  -6   4  -3 149.911 11.4975   1
  -6   4  -3 155.654 11.1178   3
   6   4   3 150.610 11.2867   5
   6   4   3 148.881 9.81233   2
   7  -4   3 40.1871 8.66762   5
   7   4   3 31.2133 6.85353   5
   7   4   3 50.2600 6.62351   2
   6  -5  -3 81.8923 9.56197   5
  -6  -5   3 113.248 9.64226   1
  -6   5   3 116.138 9.72569   1
   6   5  -3 93.0575 9.12984   2
  -6   5   3 104.668 8.02067   4
   6   5  -3 95.6826 9.53560   5
  -5  -5   3 107.736 6.06689   1
   5  -5  -3 107.969 10.8130   5
  -5   5   3 113.157 8.09284   4
   5   5  -3 122.810 9.51068   2
  -5   5   3 130.162 7.07216   1
  -4  -5   3 12.4261 4.13961   1
   4  -5  -3 12.9388 5.12448   5
  -4   5   3 8.37627 3.30666   1
  -4   5   3 6.72486 2.54857   4
  -3  -5   3 21.4301 2.99021   1
   3  -5  -3 21.9023 4.10322   5
   3   5  -3 20.8078 2.44700   2
  -3   5   3 20.3255 3.13938   4
   3   5  -3 21.8959 2.99698   1
  -3   5   3 18.7328 2.89801   1
  -2  -5   3 39.9863 2.96329   2
  -2  -5   3 45.1885 3.10270   3
  -2   5   3 42.2947 3.07375   3
  -2   5   3 38.1213 3.35105   4
   2   5  -3 48.8010 2.99634   2
  -2   5   3 41.8652 3.56154   5
  -2   5   3 49.6950 4.92267   1
   2   5  -3 43.6636 2.76331   1
   2   5  -3 41.5404 3.07982   4
  -1  -5   3 2174.76 74.1996   3
   1   5  -3 2130.53 71.4165   3
   1   5  -3 2141.05 82.3979   2
  -1   5   3 2012.74 73.7039   5
   1   5  -3 2175.09 70.5092   4
  -1   5   3 2135.54 98.2108   3
  -1   5   3 2152.56 59.8123   2
   1   5  -3 2165.04 59.6478   1
   0  -5   3 94.7313 3.90540   3
   0   5  -3 93.9604 5.48079   3
   0   5  -3 94.8127 3.03764   1
   0   5   3 89.5089 4.12740   3
   0   5  -3 87.9043 3.29743   4
   0   5   3 89.4671 5.52316   2
  -1  -5  -3 72.9613 2.24734   3
   1  -5   3 64.9290 2.97404   3
  -1  -5  -3 66.3931 3.72406   2
   1   5   3 74.0508 4.04859   2
  -1   5  -3 60.0277 4.03647   1
  -1   5  -3 67.7775 3.93127   5
  -1   5  -3 74.1553 5.81955   3
  -2  -5  -3 98.7267 3.79095   3
  -2   5  -3 98.9441 4.15401   1
   2   5   3 101.315 6.23275   2
   2   5   3 77.5668 4.68922   1
  -2   5  -3 96.8227 3.97161   3
  -2   5  -3 88.3983 3.12608   4
   3   5   3 94.5639 6.23940   2
  -3   5  -3 87.5070 4.66280   3
  -3   5  -3 85.4541 3.52303   4
  -3   5  -3 80.0368 3.71474   1
   4  -5   3 351.160 18.1130   5
   4  -5   3 329.116 26.4960   1
   4   5   3 368.744 16.4658   2
  -4   5  -3 360.623 15.2024   4
  -4   5  -3 366.484 15.8057   3
  -4   5  -3 360.517 13.2676   1
   5  -5   3 171.253 17.7191   5
  -5   5  -3 167.633 10.7165   4
  -5   5  -3 182.396 11.6411   3
   5   5   3 179.119 13.7601   5
  -5   5  -3 184.850 13.2914   1
   5   5   3 201.404 15.3284   2
   6  -5   3 122.179 9.96870   5
   6   5   3 106.638 7.88167   2
  -6   5  -3 113.003 8.02359   3
   6   5   3 116.062 9.74913   5
  -6   5  -3 104.916 6.75250   1
  -6   6   3 1.55658 3.89643   1
   6   6  -3 4.12063 7.41475   5
   5  -6  -3 83.0315 6.83314   5
   5   6  -3 66.2936 5.41897   2
  -5   6   3 71.9798 6.66514   1
  -5   6   3 66.3221 6.28308   4
   4  -6  -3 599.551 26.0184   5
  -4   6   3 584.487 30.1799   3
  -4   6   3 569.662 24.0378   1
   4   6  -3 588.469 37.8254   2
  -4   6   3 556.422 34.1845   4
  -3   6   3 1180.06 43.4747   1
  -3   6   3 1238.12 49.0184   3
  -3   6   3 1088.57 50.7118   4
  -2  -6   3 1398.31 84.2294   3
   2   6  -3 1459.55 48.1969   2
  -2   6   3 1385.12 40.9677   1
  -2   6   3 1321.30 68.7087   4
  -2   6   3 1424.22 59.8039   3
   2   6  -3 1345.86 56.1840   1
  -1  -6   3 36.1601 2.50600   3
   1   6  -3 34.9635 2.57889   4
  -1   6   3 37.3380 2.28223   3
  -1   6   3 32.1452 3.21983   2
   1   6  -3 39.9942 3.17929   3
   1   6  -3 44.0934 3.84554   2
   1   6  -3 39.9481 2.10324   1
   0   6  -3 4.91617 1.32949   4
   0   6   3 3.61229 2.82905   2
   0   6   3 5.81748 1.09882   3
   0   6  -3 7.04558 2.41167   3
   0   6  -3 6.66865 2.12524   2
   0   6  -3 7.88165 1.40517   1
   1  -6   3 881.413 42.4693   3
  -1  -6  -3 969.204 31.5679   3
  -1   6  -3 870.526 49.4834   3
  -1   6  -3 849.938 30.8443   1
   1   6   3 936.338 48.6317   2
  -2  -6  -3 1749.57 50.1344   3
   2   6   3 1773.22 78.0305   2
  -2   6  -3 1700.56 59.2740   1
  -2   6  -3 1646.57 54.1448   4
  -2   6  -3 1683.89 83.8014   3
  -3  -6  -3 1062.94 60.1491   3
  -3   6  -3 1062.38 41.8182   4
  -3   6  -3 1098.68 39.7065   1
  -3   6  -3 1025.49 56.3454   3
   3   6   3 1079.02 42.0043   2
  -4   6  -3 371.890 17.1576   3
  -4   6  -3 373.402 18.4912   1
  -4   6  -3 376.860 20.7024   4
   5  -6   3 3.74966 3.89595   5
  -5   6  -3 -1.3780 2.71219   3
   5   6   3 -0.6786 4.87324   2
  -5   6  -3 0.12516 2.80129   1
   6  -6   3 98.4530 8.12014   5
  -6   6  -3 105.858 11.9262   3
   6   6   3 111.454 9.38622   2
   6   6   3 94.2508 13.6552   5
   6  -7  -3 196.921 15.0514   5
   6   7  -3 236.279 22.7220   2
  -6   7   3 221.550 16.3398   1
  -6   7   3 207.694 20.4523   3
  -5   7   3 263.894 22.6602   4
  -5   7   3 278.975 19.9920   3
   5   7  -3 298.075 22.0601   2
  -5   7   3 276.305 23.7417   1
   4   7  -3 198.185 11.4307   2
  -4   7   3 189.144 13.6690   1
  -4   7   3 193.053 12.5793   4
  -4   7   3 183.975 11.6372   3
  -3   7   3 -0.6793 2.53503   3
   3   7  -3 2.10528 3.50484   2
  -3   7   3 -0.8521 2.71839   4
  -2  -7   3 129.552 8.23545   3
  -2   7   3 136.917 7.06719   1
  -2   7   3 114.041 6.41098   4
   2   7  -3 122.141 5.94131   1
  -2   7   3 130.864 5.88936   3
   2   7  -3 138.825 7.55786   2
  -1  -7   3 846.374 41.1791   3
   1   7  -3 786.849 38.9136   3
   1   7  -3 757.110 35.9561   1
   1   7  -3 831.355 35.0189   2
  -1   7   3 750.934 42.2321   3
  -1   7   3 818.716 33.3120   2
   0  -7   3 1409.15 95.1676   3
   0   7  -3 1319.18 57.9308   4
   0   7   3 1372.53 71.1000   2
   0   7  -3 1436.96 67.8861   2
   0   7   3 1321.52 53.2392   3
   0   7  -3 1267.81 57.7467   1
   0   7  -3 1390.21 45.5943   3
   1  -7   3 881.690 52.2139   3
  -1  -7  -3 941.233 30.6059   3
  -1   7  -3 878.930 29.1353   3
  -1   7  -3 826.605 30.3235   4
   1   7   3 878.291 25.0428   2
  -2  -7  -3 58.5937 2.70342   3
  -2   7  -3 44.4890 3.53638   3
  -2   7  -3 58.2793 3.07483   1
   2   7   3 49.0425 4.24987   2
  -2   7  -3 50.0698 3.35657   4
  -3  -7  -3 34.5959 2.69256   3
  -3   7  -3 41.2945 2.73013   4
  -3   7  -3 37.6447 3.13443   1
  -3   7  -3 42.2288 3.28001   3
   3   7   3 43.1895 3.75349   2
  -4   7  -3 464.240 34.7924   3
  -4   7  -3 471.942 24.0787   1
   4   7   3 435.525 28.8346   2
   5   7   3 177.829 14.2936   2
  -5   7  -3 184.949 15.9333   3
   6   7   3 155.853 13.6061   2
   6   7   3 141.607 18.0136   5
   5   8  -3 3.73188 4.21721   2
  -5   8   3 -1.0678 3.55008   1
  -5   8   3 3.18758 3.65774   3
  -4   8   3 75.4429 7.41325   3
  -4   8   3 90.4765 7.36701   1
  -4   8   3 67.2769 6.38222   4
   4   8  -3 76.5665 5.53816   2
  -3   8   3 89.7320 6.73521   1
  -3   8   3 76.2008 5.48158   4
   3   8  -3 85.7237 7.19657   2
  -3   8   3 79.4878 9.22771   3
   2   8  -3 16.5956 3.64570   2
  -2   8   3 21.9782 2.81683   2
  -2   8   3 22.9984 4.02303   4
  -2   8   3 17.5645 2.61895   3
  -1  -8   3 5.25979 1.77746   3
  -1   8   3 7.60874 2.42926   2
   1   8  -3 7.92220 2.01845   1
  -1   8   3 7.89099 2.03234   3
   0  -8   3 7.99837 2.05456   3
   0   8  -3 8.97492 3.03900   3
   0   8  -3 7.35388 1.83298   1
   0   8   3 9.78458 3.93762   2
   0   8  -3 8.39164 1.71058   4
   0   8  -3 3.92226 4.18620   2
  -1  -8  -3 1.55342 1.11521   3
  -1   8  -3 0.48608 1.48841   4
   1   8   3 3.30169 3.70055   2
  -1   8  -3 -2.4063 2.99443   3
  -2  -8  -3 195.568 8.40937   3
  -2   8  -3 189.413 9.32271   1
  -2   8  -3 181.154 8.46318   4
  -2   8  -3 192.756 9.79032   3
   2   8   3 176.103 10.9998   2
   3   8   3 60.1877 5.32128   2
  -3   8  -3 47.6505 5.83669   3
  -3   8  -3 51.4519 3.58047   1
   4   8   3 -1.7398 3.00833   2
  -4   8  -3 -0.9594 3.91632   3
  -5   8  -3 23.2596 3.49568   3
   5   8   3 24.5124 5.13367   2
   4   9  -3 23.9959 4.98753   2
  -4   9   3 21.2343 3.36652   3
  -4   9   3 19.3683 3.71349   1
  -3   9   3 22.9146 4.87487   2
   3   9  -3 27.0638 5.32801   2
  -3   9   3 21.9658 3.54944   3
  -3   9   3 27.8757 4.23712   4
  -2   9   3 74.2173 5.02691   4
  -2   9   3 80.3815 5.66611   3
  -2   9   3 79.0417 6.18765   2
  -2   9   3 84.4370 5.41496   1
   2   9  -3 73.3341 7.07848   2
  -1   9   3 96.1978 5.93425   2
  -1   9   3 109.549 4.68520   3
   1   9  -3 106.908 9.19138   2
   0   9  -3 33.6492 4.58176   2
   0   9  -3 25.3303 2.59721   1
   0   9   3 27.2161 5.42929   2
   1   9   3 394.491 18.3318   2
  -1   9  -3 359.859 20.0999   3
  -1   9  -3 363.174 23.2790   1
  -1   9  -3 391.744 22.8323   2
   2   9   3 -5.0051 4.32570   2
  -2   9  -3 -0.5477 2.21296   1
  -2   9  -3 -0.5984 3.08652   3
   3   9   3 42.2057 4.83995   2
  -3   9  -3 53.7079 5.72434   3
  -4   9  -3 32.0614 5.43689   3
   4   9   3 22.9471 5.03311   2
   4  10  -3 244.869 25.0642   2
  -4  10   3 248.859 24.9412   2
  -3  10   3 398.208 39.4114   1
   3  10  -3 496.019 45.0770   2
  -3  10   3 385.928 38.6762   2
   2  10  -3 129.220 8.71530   2
  -2  10   3 98.4832 6.65340   1
  -2  10   3 106.729 9.80409   4
  -2  10   3 124.954 12.9317   2
  -1  10   3 59.5763 5.80222   2
   1  10  -3 40.5549 5.52225   2
  -1  10   3 48.2652 6.38985   1
   0  10  -3 28.7186 3.32094   3
   0  10  -3 34.2445 4.04952   2
  -1  10  -3 89.9919 9.01459   2
  -1  10  -3 76.8876 5.79011   3
   1  10   3 103.002 6.88790   2
   2  10   3 514.269 42.8984   2
  -2  10  -3 476.094 24.5737   3
  -2  10  -3 508.356 30.4509   2
  -3  10  -3 264.467 31.8237   3
   3  10   3 308.880 21.6446   2
   4  10   3 39.6356 5.38134   2
  -2  11   3 114.683 9.00029   2
   2  11  -3 87.2811 7.66989   2
  -1  11   3 306.784 21.9501   1
  -1  11   3 313.286 38.1577   2
   1  11  -3 297.245 27.6965   2
   0  11  -3 176.461 17.5688   2
   0  11   3 181.422 14.8253   2
  -1  11  -3 100.109 9.40445   2
   1  11   3 111.156 7.35944   2
   2  11   3 11.7425 5.12338   2
   7   0  -4 -7.8473 5.70354   5
  -7   0   4 3.21730 3.13506   1
  -7   0   4 2.41340 4.08402   4
  -6   0   4 800.707 38.4940   1
  -6   0   4 847.601 41.6690   4
   6   0  -4 848.992 32.8583   5
   5   0  -4 359.784 13.8724   5
  -5   0   4 352.782 14.4442   1
  -5   0   4 340.387 12.3373   4
   4   0  -4 1603.50 61.6643   5
   4   0  -4 1435.15 94.9819   1
  -4   0   4 1655.97 46.1628   4
  -4   0   4 1538.75 75.1146   2
   4   0  -4 1583.55 52.1327   2
  -4   0   4 1594.82 56.8473   1
   3   0  -4 1027.65 36.2216   1
  -3   0   4 1113.08 28.3335   1
  -3   0   4 1077.46 33.1067   4
   3   0  -4 1053.41 41.3945   2
   3   0  -4 1061.83 42.6139   4
  -3   0   4 1081.42 50.9986   2
   2   0  -4 6.94810 1.08925   2
  -2   0   4 6.28835 1.34068   1
  -2   0   4 9.75476 1.83544   4
  -2   0   4 7.70846 0.92459   2
   1   0  -4 1033.53 57.1142   5
  -1   0   4 1026.29 39.5285   1
  -1   0   4 1004.60 45.3009   4
   1   0  -4 1042.07 40.5388   1
   1   0  -4 1011.01 43.4920   4
  -1   0   4 976.983 38.3072   2
   0   0   4 1950.13 73.8551   3
   0   0  -4 2009.84 90.4689   3
  -1   0  -4 4556.96 161.464   2
  -1   0  -4 4765.96 172.141   5
  -1   0  -4 4424.16 242.389   3
   1   0   4 4642.41 242.838   5
   2   0   4 2726.69 84.6332   1
  -2   0  -4 2514.74 93.2219   2
   2   0   4 2672.20 120.123   2
  -2   0  -4 2632.86 100.264   1
   2   0   4 2647.84 108.127   5
  -2   0  -4 2657.41 105.002   5
   2   0   4 2708.82 150.683   4
   3   0   4 27.8249 3.14893   5
  -3   0  -4 37.8493 3.11875   5
  -3   0  -4 30.6632 2.48579   1
   3   0   4 34.9953 2.57210   1
  -3   0  -4 37.8083 2.62275   2
   3   0   4 32.9768 2.72952   4
   4   0   4 290.463 14.1222   5
  -4   0  -4 308.115 12.7448   1
   4   0   4 299.664 9.30334   1
   4   0   4 305.796 16.6562   4
   4   0   4 325.452 12.5912   2
  -5   0  -4 332.168 13.2893   1
   5   0   4 370.090 13.6230   2
   6   0   4 753.582 38.1689   5
  -6   0  -4 790.386 29.5200   1
   7   0   4 285.730 25.9681   5
  -7   0  -4 292.947 20.8123   1
  -7  -1   4 154.820 10.2848   4
   7  -1  -4 159.067 15.5366   5
  -7  -1   4 155.261 7.18640   1
  -7   1   4 148.268 11.2851   1
   7   1  -4 142.503 10.4101   5
  -7   1   4 149.909 14.4209   4
  -6  -1   4 198.673 13.7025   1
   6  -1  -4 220.704 10.5741   5
  -6  -1   4 217.288 10.1127   4
   6   1  -4 218.393 14.1167   5
  -6   1   4 241.760 8.70170   4
   6   1  -4 219.273 12.6331   2
  -6   1   4 226.821 13.2728   1
  -5  -1   4 182.555 9.02387   1
   5  -1  -4 188.802 10.6415   5
  -5  -1   4 181.003 8.83271   4
  -5   1   4 180.291 7.07856   4
  -5   1   4 178.739 7.48202   1
   5   1  -4 178.489 8.29070   2
   5   1  -4 164.966 7.82574   5
  -4  -1   4 8.45165 3.30407   1
   4  -1  -4 10.6192 2.18887   1
   4  -1  -4 11.5488 3.59535   5
  -4  -1   4 14.5560 3.43178   4
  -4   1   4 12.7985 2.90521   4
  -4   1   4 12.5171 1.58139   2
  -4   1   4 14.3669 3.88661   1
   4   1  -4 11.6763 2.96817   2
  -3  -1   4 1646.16 61.5949   4
  -3  -1   4 1602.51 48.4499   2
  -3  -1   4 1657.48 46.1019   1
   3  -1  -4 1526.32 62.0524   4
   3  -1  -4 1652.60 45.9519   5
   3  -1  -4 1560.06 51.2065   1
   3   1  -4 1627.32 54.7638   2
  -3   1   4 1638.73 89.6366   5
   3   1  -4 1549.22 66.5881   4
  -3   1   4 1589.36 38.1185   1
   3   1  -4 1559.96 71.5755   1
   3   1  -4 1686.56 70.7876   5
  -3   1   4 1584.85 83.2155   2
  -3   1   4 1618.86 51.0165   4
   2  -1  -4 847.199 33.3004   1
   2  -1  -4 836.214 32.6183   4
   2  -1  -4 838.591 35.6512   5
  -2  -1   4 774.575 28.8791   2
  -2  -1   4 823.451 26.7133   4
  -2  -1   4 835.366 25.8186   1
   2   1  -4 805.844 28.9423   4
   2   1  -4 824.900 35.9805   2
  -2   1   4 815.835 33.1648   4
  -2   1   4 825.311 29.2089   1
  -2   1   4 795.272 33.9006   2
  -2   1   4 842.362 40.1726   5
   2   1  -4 788.132 27.7648   1
   1  -1  -4 1217.22 47.1441   1
  -1  -1   4 1235.39 58.0198   4
   1  -1  -4 1203.52 47.5290   4
  -1  -1   4 1222.32 58.8845   3
  -1  -1   4 1277.38 47.0841   1
   1  -1  -4 1227.21 61.9517   5
  -1   1   4 1208.55 54.8328   1
   1   1  -4 1231.40 42.3612   4
  -1   1   4 1247.59 62.1583   5
  -1   1   4 1232.56 60.5229   4
   1   1  -4 1233.52 39.3505   1
   1   1  -4 1183.76 60.2894   2
   0  -1   4 983.326 44.3087   1
   0  -1   4 977.533 43.1621   4
   0  -1  -4 980.921 35.0735   2
   0  -1  -4 954.216 49.3167   3
   0  -1   4 923.410 35.6198   3
   0   1  -4 960.800 42.3444   1
   0   1   4 994.400 35.6607   2
   0   1  -4 951.294 52.7523   3
   0   1   4 906.123 28.1146   3
   0   1  -4 985.103 38.5556   4
   1  -1   4 30.4868 1.70874   5
   1  -1   4 31.7078 1.52626   1
  -1  -1  -4 31.4582 2.13122   3
   1  -1   4 26.5594 1.74158   3
  -1   1  -4 26.8136 1.94135   5
  -1   1  -4 28.0329 1.91752   3
   1   1   4 30.1335 1.76167   2
  -2  -1  -4 273.543 7.96916   2
   2  -1   4 266.857 9.37207   1
   2  -1   4 285.250 12.7579   5
   2  -1   4 277.871 12.7908   4
  -2   1  -4 276.497 9.33651   2
   2   1   4 289.315 10.1495   1
  -2   1  -4 287.809 12.7954   1
  -2   1  -4 281.526 11.4530   5
   2   1   4 281.529 9.70182   5
   2   1   4 285.100 10.7871   4
   2   1   4 286.415 13.3992   2
  -2   1  -4 281.266 13.1973   3
   3  -1   4 442.752 13.4174   1
  -3  -1  -4 411.567 17.9322   2
   3  -1   4 439.007 21.0465   4
   3  -1   4 434.384 17.8041   5
  -3  -1  -4 439.805 12.1351   1
  -3   1  -4 425.265 15.8528   5
   3   1   4 446.770 14.8928   2
  -3   1  -4 422.636 10.5061   1
  -3   1  -4 422.484 15.0759   2
   3   1   4 423.356 18.6314   1
   3   1   4 418.209 20.7963   4
   3   1   4 448.382 17.9097   5
   4  -1   4 961.162 33.0862   5
   4  -1   4 996.097 59.1402   4
   4  -1   4 1015.83 41.9686   1
  -4  -1  -4 996.029 36.2526   1
   4   1   4 1019.65 64.6990   4
  -4   1  -4 1055.77 39.6063   1
   4   1   4 1079.34 38.8290   2
   4   1   4 1007.31 45.1748   5
   4   1   4 1020.27 54.4765   1
   5  -1   4 441.242 22.2847   5
  -5  -1  -4 422.645 19.4914   1
   5   1   4 417.775 26.2203   5
   5   1   4 437.232 21.1317   2
  -5   1  -4 433.361 17.7478   1
   6  -1   4 35.5748 5.92335   5
  -6  -1  -4 34.2285 4.68393   1
  -6   1  -4 49.6846 4.59968   1
   6   1   4 38.3022 6.08575   2
   6   1   4 44.6588 5.37449   5
  -7  -1  -4 1.42851 4.24412   1
   7  -1   4 1.49916 4.26552   5
   7   1   4 8.14903 6.38598   5
  -7   1  -4 -0.6343 3.77350   1
   7  -2  -4 3.98782 5.96368   5
  -7  -2   4 -0.8036 4.47767   4
   7   2  -4 2.16516 3.30999   2
  -7   2   4 -3.6811 3.61247   1
  -7   2   4 -3.9526 3.67807   4
   7   2  -4 -3.1611 4.22840   5
  -6  -2   4 0.78756 3.96005   4
  -6  -2   4 -3.8530 3.99026   1
  -6   2   4 -2.4051 2.51047   4
   6   2  -4 1.88988 4.36042   2
   5  -2  -4 11.5479 5.02626   5
   5   2  -4 17.3199 3.59543   5
  -5   2   4 13.6483 4.24324   1
  -5   2   4 12.9555 3.56717   4
   4  -2  -4 258.146 15.2869   5
  -4  -2   4 286.942 10.8874   1
  -4  -2   4 222.378 15.9837   2
  -4  -2   4 263.824 8.16706   4
   4  -2  -4 264.365 20.2518   4
   4  -2  -4 251.373 16.3542   1
  -4   2   4 253.487 15.3101   2
   4   2  -4 290.882 11.3399   2
  -4   2   4 269.510 10.0356   1
  -4   2   4 284.409 10.6635   4
   4   2  -4 271.170 11.0579   5
   3  -2  -4 185.283 6.87986   4
   3  -2  -4 188.998 7.92598   5
  -3  -2   4 181.101 5.20319   1
  -3  -2   4 164.266 5.83849   2
  -3  -2   4 185.755 7.80062   4
   3  -2  -4 176.839 12.1359   1
   3   2  -4 177.125 6.98290   2
  -3   2   4 187.926 5.65856   4
  -3   2   4 190.943 5.75962   1
  -3   2   4 172.927 8.82836   5
   3   2  -4 151.171 8.51210   4
   3   2  -4 184.421 7.19702   1
  -3   2   4 172.564 6.73242   2
  -2  -2   4 694.277 28.1347   3
  -2  -2   4 671.189 24.4699   1
   2  -2  -4 633.272 35.1305   4
  -2  -2   4 651.853 26.1036   2
   2  -2  -4 674.055 31.2269   5
   2  -2  -4 623.029 24.7982   1
  -2  -2   4 670.318 22.6719   4
   2   2  -4 646.984 22.8793   4
   2   2  -4 666.107 29.3972   2
  -2   2   4 655.669 24.3733   1
  -2   2   4 651.781 24.6361   5
   2   2  -4 642.411 24.6315   1
  -2   2   4 649.567 24.2323   4
  -1  -2   4 148.758 5.73747   4
  -1  -2   4 154.272 5.92463   1
  -1  -2   4 148.991 4.77577   3
  -1   2   4 142.456 7.51026   4
   1   2  -4 148.805 5.36248   1
   1   2  -4 153.580 7.30755   3
   1   2  -4 149.740 7.19928   2
  -1   2   4 135.197 8.67918   5
  -1   2   4 161.071 7.53079   1
   1   2  -4 159.754 5.48390   4
   0  -2   4 1185.46 34.8558   3
   0  -2   4 1211.34 47.5885   4
   0  -2   4 1207.32 50.3946   1
   0  -2  -4 1224.78 46.5226   2
   0   2  -4 1237.79 39.9202   1
   0   2   4 1227.59 87.1476   2
   0   2  -4 1278.81 40.4954   4
   0   2   4 1182.17 40.4982   3
   1  -2   4 1125.06 40.6689   3
  -1  -2  -4 1110.33 34.9224   2
  -1   2  -4 1135.69 60.0706   3
  -1   2  -4 1112.59 48.0649   5
   1   2   4 1105.43 50.7312   2
  -1   2  -4 1166.46 33.0554   1
   2  -2   4 20.2264 3.12581   5
  -2  -2  -4 27.2071 2.11451   2
   2  -2   4 28.9704 1.52542   1
   2  -2   4 27.0557 1.11511   4
  -2   2  -4 23.8708 2.57298   5
   2   2   4 28.0573 2.36299   1
  -2   2  -4 28.4293 2.74604   3
   2   2   4 24.6155 2.25904   2
  -2   2  -4 26.5918 1.60084   1
   3  -2   4 0.07819 0.94570   4
   3  -2   4 0.87888 3.02289   5
  -3  -2  -4 0.68065 1.88365   2
   3   2   4 2.31585 3.10655   5
  -3   2  -4 0.05225 1.52383   1
  -3   2  -4 -0.6435 1.53108   5
   3   2   4 2.21090 1.72521   4
  -3   2  -4 0.47472 0.81858   4
  -4  -2  -4 7.96760 2.18300   1
   4  -2   4 8.10220 1.95674   1
   4   2   4 9.71163 3.15026   2
   4   2   4 8.22665 4.12617   5
   5  -2   4 21.1037 3.09458   4
  -5   2  -4 30.9590 3.55450   1
   5   2   4 21.0795 3.63659   5
   6  -2   4 22.3448 5.67932   5
  -6   2  -4 21.6556 4.06431   1
   6   2   4 17.1858 5.15677   2
   6   2   4 22.1991 6.65053   5
   7  -2   4 1.87744 4.31771   5
   7   2   4 7.79664 4.70690   2
  -7   2  -4 8.03848 3.75259   1
   7   2   4 7.19913 6.74228   5
   7  -3  -4 75.4473 10.6176   5
   7   3  -4 98.8492 6.88963   2
  -7   3   4 84.5632 7.55110   4
   7   3  -4 89.7470 11.1967   5
  -7   3   4 78.0188 6.20971   1
  -6  -3   4 261.939 14.3710   4
   6  -3  -4 237.531 13.6696   5
  -6  -3   4 238.039 13.0512   1
   6   3  -4 273.631 12.6586   5
  -6   3   4 224.591 15.6663   4
   6   3  -4 245.251 14.7579   2
  -6   3   4 230.107 10.8794   1
   5  -3  -4 45.6465 6.18272   5
  -5  -3   4 29.8602 4.23952   4
  -5  -3   4 38.8286 5.82642   1
   5   3  -4 33.8642 7.36118   5
  -5   3   4 31.7240 4.27908   1
   5   3  -4 37.0399 4.05280   2
  -5   3   4 41.1100 3.75527   4
  -4  -3   4 13.0453 3.10529   4
  -4  -3   4 13.4299 1.86750   2
   4  -3  -4 16.3413 2.79325   1
  -4  -3   4 15.1483 3.20840   1
   4  -3  -4 13.7051 2.26969   4
  -4   3   4 13.2483 3.19780   1
  -4   3   4 14.5289 1.86325   2
  -4   3   4 17.7126 2.98308   4
   4   3  -4 15.9021 2.97981   2
   3  -3  -4 355.842 13.5444   5
  -3  -3   4 328.521 11.2332   1
  -3  -3   4 327.083 13.0437   4
   3  -3  -4 324.997 12.2663   1
   3  -3  -4 318.519 16.3893   4
  -3  -3   4 311.407 10.5095   2
   3   3  -4 346.736 12.8513   2
  -3   3   4 333.183 20.3854   5
   3   3  -4 313.098 17.8955   4
  -3   3   4 333.234 11.3719   1
   3   3  -4 324.129 11.3027   1
  -3   3   4 343.596 12.1712   4
  -2  -3   4 1413.15 38.4424   2
  -2  -3   4 1487.27 56.1502   3
   2  -3  -4 1385.25 71.7449   1
  -2  -3   4 1400.24 52.0191   4
  -2  -3   4 1449.35 47.4407   1
  -2   3   4 1342.44 45.1333   5
  -2   3   4 1386.88 57.0485   4
   2   3  -4 1423.95 41.3495   1
   2   3  -4 1448.59 47.6126   4
   2   3  -4 1441.47 55.5900   2
  -2   3   4 1441.84 45.0976   1
  -1  -3   4 1516.59 50.4966   4
  -1  -3   4 1565.13 62.2939   1
  -1  -3   4 1515.92 53.3814   3
   1   3  -4 1526.21 46.2257   1
   1   3  -4 1521.84 84.6964   3
   1   3  -4 1512.27 49.9705   4
  -1   3   4 1500.74 56.8833   4
  -1   3   4 1524.76 65.6919   2
  -1   3   4 1389.80 60.2782   5
  -1   3   4 1547.74 64.1834   1
   1   3  -4 1467.38 57.8905   2
   0  -3   4 565.059 24.1373   4
   0  -3   4 635.884 27.3020   3
   0  -3  -4 601.933 20.1179   2
   0   3  -4 603.820 17.7477   4
   0   3  -4 637.951 21.4259   1
   0   3   4 637.864 37.8919   2
  -1  -3  -4 196.110 6.53420   2
   1  -3   4 187.416 6.20453   3
  -1   3  -4 197.528 4.77734   4
  -1   3  -4 191.985 8.20190   3
  -1   3  -4 210.069 9.54967   5
   1   3   4 206.791 10.0579   2
  -1   3  -4 202.608 4.87383   1
   2  -3   4 42.5425 2.47288   1
   2  -3   4 41.3626 3.48965   5
  -2  -3  -4 45.2076 3.22507   2
  -2   3  -4 35.4412 2.68235   5
  -2   3  -4 40.0083 1.87493   1
   2   3   4 41.8323 2.17877   2
   2   3   4 39.3408 2.22115   1
   3  -3   4 1052.49 42.4110   5
   3  -3   4 1084.09 39.5079   4
   3  -3   4 1064.39 35.4762   1
   3   3   4 1051.46 46.5303   1
  -3   3  -4 1031.26 48.2035   2
  -3   3  -4 1014.52 58.8829   5
   3   3   4 1122.50 30.9375   2
  -3   3  -4 1093.35 34.4903   4
  -3   3  -4 1061.76 35.2482   1
   3   3   4 1021.45 50.2617   4
  -3   3  -4 1106.64 30.6734   3
   4  -3   4 762.335 40.5682   1
   4  -3   4 811.641 37.3092   4
   4  -3   4 868.845 46.0266   5
   4   3   4 855.870 35.3371   2
  -4   3  -4 818.514 33.9703   4
  -4   3  -4 845.252 33.1340   1
  -4   3  -4 831.629 40.0400   3
   5  -3   4 449.381 26.2652   5
   5  -3   4 413.094 31.8582   4
   5   3   4 455.965 21.7223   5
   5   3   4 487.427 23.0348   2
  -5   3  -4 458.922 16.7280   1
   6  -3   4 11.7694 4.06157   5
   6   3   4 14.9330 6.61779   5
  -6   3  -4 13.1892 3.33112   1
   6   3   4 13.7231 4.52063   2
  -6   3  -4 14.3257 3.41287   3
   7  -3   4 5.66601 6.81787   5
  -7   3  -4 6.12413 3.56340   1
   7   3   4 12.6174 6.20997   5
   7   4  -4 25.3932 4.44121   2
   7   4  -4 26.9145 7.24229   5
  -7   4   4 26.6561 4.30477   4
  -6  -4   4 100.059 6.09326   1
   6  -4  -4 97.4715 8.57060   5
   6   4  -4 102.294 8.22506   2
  -6   4   4 91.4053 6.60143   1
   6   4  -4 83.2806 8.50605   5
  -6   4   4 106.228 8.50228   4
  -5  -4   4 636.056 34.6345   1
   5  -4  -4 707.688 35.7973   5
  -5  -4   4 687.794 20.1588   4
  -5   4   4 694.691 29.2324   1
  -5   4   4 706.473 32.4857   4
   5   4  -4 689.405 41.6082   2
   4  -4  -4 1548.36 55.4823   5
  -4  -4   4 1546.28 65.3018   1
  -4  -4   4 1506.54 49.0135   4
  -4   4   4 1516.12 44.0191   1
   4   4  -4 1619.41 76.4175   2
  -4   4   4 1331.65 87.4864   2
  -4   4   4 1551.80 53.7656   4
  -3  -4   4 1889.48 59.7301   1
  -3  -4   4 1902.24 97.0333   3
   3  -4  -4 1802.50 66.9949   5
  -3  -4   4 1835.83 58.3616   4
   3  -4  -4 1744.06 151.967   1
  -3  -4   4 1702.76 100.708   2
   3   4  -4 1881.16 65.2726   2
   3   4  -4 1805.32 72.2911   1
  -3   4   4 1846.03 57.5603   4
  -3   4   4 1832.94 64.3744   1
  -2  -4   4 310.614 14.6395   2
  -2  -4   4 340.717 11.0320   1
  -2  -4   4 315.647 11.1233   3
  -2  -4   4 314.568 14.4494   4
  -2   4   4 324.415 12.9324   1
  -2   4   4 306.085 10.7778   4
  -2   4   4 291.453 22.5927   5
   2   4  -4 337.844 13.7812   2
   2   4  -4 325.237 11.2316   4
   2   4  -4 302.509 9.04813   1
  -1  -4   4 24.0654 2.05045   3
   1   4  -4 21.0723 1.97720   4
  -1   4   4 23.0204 2.05130   5
  -1   4   4 20.7124 1.55772   3
   1   4  -4 20.9958 2.30610   3
   1   4  -4 18.7681 2.15168   2
  -1   4   4 19.7764 2.24323   2
   1   4  -4 18.2883 1.82377   1
   0  -4   4 2319.60 84.1355   3
   0   4  -4 2285.25 59.0470   1
   0   4  -4 2249.89 120.975   3
   0   4  -4 2288.96 73.5581   4
   0   4   4 2301.28 113.951   2
  -1  -4  -4 1860.50 62.5256   2
   1  -4   4 1866.57 67.4878   3
  -1  -4  -4 1990.32 65.4958   3
  -1   4  -4 1906.92 56.3022   4
  -1   4  -4 2016.81 105.631   3
  -1   4  -4 1956.16 93.0841   5
  -1   4  -4 1900.46 55.9684   1
   1   4   4 1979.13 77.2308   2
  -2  -4  -4 5415.84 309.197   2
  -2   4  -4 5743.02 277.442   3
  -2   4  -4 5707.40 129.973   4
   2   4   4 5481.33 254.138   1
  -2   4  -4 5628.79 216.435   5
  -2   4  -4 5906.19 168.343   1
   2   4   4 5781.83 237.911   2
   3  -4   4 602.753 29.4463   1
   3  -4   4 610.058 23.9772   5
  -3   4  -4 640.705 19.4375   1
  -3   4  -4 633.931 26.6400   3
  -3   4  -4 639.295 19.3088   4
   3   4   4 600.786 27.8515   1
   3   4   4 657.667 23.5606   2
   4  -4   4 48.4139 4.31011   1
   4  -4   4 47.1319 6.05968   5
   4  -4   4 47.2052 2.76649   4
  -4   4  -4 46.9541 2.55954   4
  -4   4  -4 48.9070 3.87019   1
   4   4   4 53.5201 3.51987   2
  -4   4  -4 42.6520 4.09435   3
   5  -4   4 87.0091 7.56188   5
   5   4   4 106.149 7.57254   2
  -5   4  -4 100.745 5.82637   1
   5   4   4 100.621 7.59980   5
  -5   4  -4 99.6756 7.26750   3
   6  -4   4 342.077 29.6722   5
  -6   4  -4 342.384 26.2153   3
   6   4   4 342.570 19.7973   2
   6   4   4 348.785 23.7653   5
  -6   4  -4 353.911 24.6062   1
  -6  -5   4 196.573 14.5299   1
   6  -5  -4 214.514 15.0540   5
  -6   5   4 172.462 14.1910   1
   6   5  -4 181.626 15.1957   5
  -6   5   4 173.384 15.0859   4
   6   5  -4 176.473 15.4064   2
   5  -5  -4 109.409 7.88614   5
  -5  -5   4 109.567 5.72805   1
   5   5  -4 97.5397 7.44704   2
  -5   5   4 94.4422 5.33313   1
  -5   5   4 95.0338 7.21227   4
   4  -5  -4 12.3087 4.23670   5
  -4  -5   4 17.7793 3.44865   1
  -4   5   4 17.5396 3.19862   4
  -4   5   4 14.0485 3.42419   1
   4   5  -4 15.4902 3.61227   2
  -3  -5   4 396.762 16.3718   1
   3  -5  -4 422.160 17.1994   5
  -3   5   4 390.037 17.2131   4
   3   5  -4 389.692 18.0182   1
   3   5  -4 428.743 17.5762   2
  -3   5   4 392.882 14.9031   1
  -2  -5   4 1663.90 51.3440   3
   2   5  -4 1603.02 60.4711   4
   2   5  -4 1646.31 64.7049   2
  -2   5   4 1415.88 105.432   5
  -2   5   4 1667.85 56.8783   1
   2   5  -4 1616.91 61.1465   1
  -2   5   4 1578.12 57.1250   4
  -1  -5   4 804.934 26.0472   3
   1   5  -4 785.199 30.0788   3
  -1   5   4 687.931 27.2012   5
  -1   5   4 760.226 33.4999   3
   1   5  -4 766.747 27.5467   2
   1   5  -4 771.272 26.9908   4
   1   5  -4 771.746 19.7715   1
  -1   5   4 763.451 26.8941   2
   0  -5   4 1341.51 46.9830   3
   0   5  -4 1390.34 38.5558   1
   0   5  -4 1407.83 41.3324   4
   0   5  -4 1355.75 62.3482   3
   0   5   4 1378.21 50.0962   2
  -1  -5  -4 30.8111 3.04537   2
  -1  -5  -4 36.8936 1.66091   3
   1  -5   4 36.4344 2.52894   3
  -1   5  -4 37.6439 2.97296   3
  -1   5  -4 37.8974 1.83519   4
  -1   5  -4 35.5152 3.36836   5
  -1   5  -4 38.4154 1.90434   1
  -2  -5  -4 469.666 17.5592   3
   2   5   4 418.923 19.1053   1
  -2   5  -4 466.166 18.9744   3
   2   5   4 438.478 10.4827   2
  -2   5  -4 474.212 13.0739   4
  -2   5  -4 453.679 13.6961   1
  -3   5  -4 587.982 21.2996   3
  -3   5  -4 638.820 19.1613   1
   3   5   4 615.664 30.8717   2
  -3   5  -4 604.973 19.1400   4
   4  -5   4 554.223 37.8479   1
   4  -5   4 564.914 21.6557   5
  -4   5  -4 552.424 25.5393   3
  -4   5  -4 546.120 21.4758   4
  -4   5  -4 573.153 28.7922   1
   5  -5   4 343.003 22.2744   5
   5   5   4 311.508 24.1121   5
   5   5   4 316.090 21.3194   2
  -5   5  -4 312.245 17.1749   3
  -5   5  -4 323.155 17.5868   1
   6   5   4 50.8331 5.81657   2
   6   5   4 52.5200 10.5663   5
  -6   5  -4 59.5353 5.64167   3
  -6   5  -4 56.6018 4.25069   1
   6   6  -4 7.83946 6.15761   5
  -6   6   4 14.6429 4.58689   1
   6   6  -4 17.0653 4.28912   2
   5  -6  -4 27.1551 6.67524   5
  -5   6   4 23.6563 4.84599   1
  -5   6   4 18.8343 3.34835   4
   5   6  -4 19.2739 3.97333   2
  -4   6   4 6.70497 4.22666   1
  -4   6   4 7.00758 2.81309   4
  -3   6   4 19.2943 3.50183   1
   3   6  -4 25.4488 2.69529   2
  -3   6   4 29.0189 3.47637   4
  -3   6   4 23.7320 2.87137   3
  -2  -6   4 36.4245 2.85213   3
  -2   6   4 32.4854 2.63904   3
   2   6  -4 34.6115 2.46326   1
  -2   6   4 37.0051 4.27608   4
  -2   6   4 34.0178 4.34565   1
  -1  -6   4 822.754 39.7774   3
   1   6  -4 832.693 28.9904   3
  -1   6   4 794.310 34.9160   3
  -1   6   4 857.745 35.4846   2
   1   6  -4 816.894 38.9587   4
   1   6  -4 815.724 25.0935   1
   1   6  -4 861.561 28.9441   2
  -1   6   4 751.983 42.4270   5
   0  -6   4 6.30223 1.32609   3
   0   6  -4 8.26963 2.54836   3
   0   6  -4 4.50738 1.37445   4
   0   6   4 9.22805 2.75560   2
   0   6  -4 9.81700 2.18659   2
  -1  -6  -4 5.14391 0.77895   3
   1  -6   4 6.02304 2.00446   3
  -1   6  -4 5.89565 1.27602   4
  -1   6  -4 5.31734 3.23072   3
   1   6   4 3.51133 2.04922   2
  -2  -6  -4 26.8031 1.72707   3
   2   6   4 21.7445 2.54059   2
  -2   6  -4 26.6841 4.31606   3
  -2   6  -4 29.0804 1.84552   1
  -2   6  -4 25.6777 1.64932   4
  -2   6  -4 25.6938 1.30917   4
  -3  -6  -4 6.49759 1.61042   3
   3   6   4 6.13311 2.49806   2
  -3   6  -4 6.97531 0.83991   4
  -3   6  -4 9.44460 1.89917   1
  -3   6  -4 4.17636 3.12871   3
  -4   6  -4 -0.9856 2.04865   1
  -4   6  -4 -3.6400 3.50701   3
  -4   6  -4 0.16691 1.42540   4
   4   6   4 -0.8516 2.69169   2
   5  -6   4 10.7149 6.90443   5
   5   6   4 9.66614 3.12946   2
   6  -6   4 13.4057 4.66162   5
   6   6   4 15.5073 5.07965   2
   6   6   4 17.6593 7.42326   5
  -6   6  -4 19.4443 4.99393   3
   6  -7  -4 90.0816 7.21264   5
  -6   7   4 103.368 10.4423   1
   6   7  -4 85.7013 11.7555   2
  -6   7   4 101.872 10.9468   3
  -5   7   4 31.1587 4.56828   3
   5   7  -4 36.9872 5.02064   2
  -5   7   4 31.2592 4.71613   4
   4   7  -4 5.24969 4.51499   2
  -4   7   4 3.27835 3.09174   3
  -4   7   4 0.86827 3.38761   1
  -3   7   4 60.5117 5.75756   1
  -3   7   4 67.6702 4.65305   3
  -3   7   4 67.6629 5.45985   4
   3   7  -4 69.6510 6.90956   2
  -2   7   4 160.125 8.75361   2
  -2   7   4 133.834 6.04924   4
   2   7  -4 152.191 7.78396   1
  -2   7   4 145.814 8.08515   1
  -2   7   4 143.682 6.31115   3
   2   7  -4 162.002 9.72214   2
  -1  -7   4 567.216 36.3918   3
   1   7  -4 540.337 27.0347   1
  -1   7   4 537.539 27.5099   3
   1   7  -4 542.854 27.1442   3
   1   7  -4 518.842 43.9893   4
   1   7  -4 591.344 25.7557   2
  -1   7   4 529.929 19.6117   2
   0  -7   4 413.432 29.9926   3
   0   7  -4 426.246 17.1346   2
   0   7   4 387.872 19.8122   2
   0   7  -4 391.158 13.2935   3
   0   7  -4 387.088 12.8811   1
   0   7  -4 384.080 14.4357   4
   1  -7   4 6.42976 2.21298   3
  -1  -7  -4 9.08410 0.83389   3
  -1   7  -4 9.54371 3.36695   3
   1   7   4 6.67669 3.12360   2
  -2  -7  -4 118.083 4.68587   3
   2   7   4 116.910 6.92554   2
  -2   7  -4 98.0459 3.98736   4
  -2   7  -4 115.210 4.97192   1
  -2   7  -4 117.166 6.90174   3
  -2   7  -4 109.632 4.31185   4
  -3  -7  -4 193.647 10.8169   3
   3   7   4 211.945 14.4145   2
  -3   7  -4 190.153 12.8487   3
  -3   7  -4 202.575 8.52023   4
  -3   7  -4 199.366 11.3809   1
  -4   7  -4 213.737 15.1123   1
  -4   7  -4 202.447 13.7783   3
   4   7   4 205.415 14.5035   2
   5   7   4 127.961 9.29970   2
  -5   7  -4 141.052 11.9631   3
  -5   8   4 230.009 21.3069   1
  -5   8   4 243.652 22.0537   3
   5   8  -4 261.396 24.2536   2
  -4   8   4 388.044 25.7506   4
   4   8  -4 438.738 27.0305   2
  -4   8   4 403.999 29.9629   1
  -4   8   4 431.830 24.0876   3
  -3   8   4 378.141 21.6687   3
  -3   8   4 331.911 14.2693   4
   3   8  -4 394.697 27.1384   2
  -3   8   4 391.152 25.2578   1
  -2   8   4 218.877 8.43606   4
   2   8  -4 208.989 10.1986   2
  -2   8   4 206.829 11.1893   3
  -2   8   4 213.331 11.4739   1
  -2   8   4 194.538 9.49605   2
  -1   8   4 76.0581 4.58002   3
  -1   8   4 81.2253 6.97667   2
   1   8  -4 73.4039 3.49065   1
   1   8  -4 80.9612 6.63673   2
   1   8  -4 81.0806 5.25593   3
   0   8   4 1110.57 61.2291   2
   0   8  -4 1033.39 48.8180   1
   0   8  -4 1174.41 57.5762   2
   0   8  -4 1152.37 48.4786   3
   0   8  -4 1038.01 51.6960   4
   1   8   4 537.332 27.3887   2
  -1   8  -4 476.733 17.7553   1
  -1   8  -4 492.190 27.2882   4
  -1   8  -4 532.384 17.5940   1
  -1   8  -4 512.127 23.5180   3
  -2   8  -4 1111.40 45.5333   3
  -2   8  -4 1004.79 47.6395   4
  -2   8  -4 1082.36 54.7407   1
   2   8   4 1125.97 64.7990   2
   3   8   4 140.194 9.49847   2
  -3   8  -4 144.313 9.27749   3
  -3   8  -4 147.501 9.74622   1
   4   8   4 -0.0219 4.27787   2
  -4   8  -4 2.39931 3.76180   3
   5   8   4 234.948 18.6032   2
  -5   8  -4 223.231 15.0663   3
  -4   9   4 3.72084 2.77905   3
   4   9  -4 -3.2094 4.73967   2
  -4   9   4 9.89258 3.87749   1
  -3   9   4 62.7873 7.21189   1
  -3   9   4 54.8140 6.56053   2
   3   9  -4 57.6582 6.76575   2
  -3   9   4 46.3430 6.02578   3
  -3   9   4 55.2741 5.56722   4
  -2   9   4 556.049 40.2338   2
  -2   9   4 520.006 21.4989   4
  -2   9   4 594.386 28.2940   1
   2   9  -4 532.624 29.3881   2
  -2   9   4 492.607 22.8360   3
  -1   9   4 714.709 40.5587   2
   1   9  -4 654.709 49.2381   1
   1   9  -4 708.476 43.5536   3
   1   9  -4 772.038 48.3964   2
   0   9  -4 1159.88 65.7088   2
   0   9   4 1124.84 58.3301   2
   0   9  -4 1100.66 52.2578   3
   1   9   4 87.2898 5.68122   2
  -1   9  -4 65.0161 4.42997   1
  -1   9  -4 68.0090 6.48275   2
  -1   9  -4 77.9494 6.20967   3
  -2   9  -4 31.0117 3.96886   3
   2   9   4 30.9730 3.63347   2
   3   9   4 331.736 18.6032   2
  -3   9  -4 338.099 36.9091   3
   4   9   4 371.296 34.4108   2
  -4   9  -4 393.942 38.3523   3
  -3  10   4 152.943 9.49545   1
  -3  10   4 157.979 15.7217   2
   3  10  -4 174.033 17.3368   2
   2  10  -4 -0.7717 4.95339   2
  -2  10   4 11.2924 3.91785   4
  -2  10   4 0.98512 4.15149   1
  -2  10   4 9.56885 4.33450   2
  -1  10   4 -0.0523 5.41660   2
  -1  10   4 -3.8942 5.13108   1
   1  10  -4 -5.1964 5.65094   2
   0  10  -4 15.8135 4.62661   3
   0  10   4 21.0366 5.10682   2
   0  10  -4 15.6807 5.93972   2
  -1  10  -4 290.281 15.0059   2
   1  10   4 280.966 16.5592   2
  -1  10  -4 257.200 15.1796   3
   2  10   4 61.3464 6.98458   2
  -2  10  -4 73.7378 7.20877   3
   3  10   4 32.2523 5.40190   2
  -3  10  -4 38.8038 8.18771   3
   2  11  -4 15.7503 5.87971   2
  -2  11   4 20.6856 8.13715   4
  -2  11   4 18.8875 5.12452   2
  -2  11   4 10.5280 4.42466   1
  -1  11   4 48.5644 6.48737   2
   1  11  -4 65.6759 8.14492   2
  -1  11   4 56.1009 6.75853   1
   0  11   4 20.2152 5.17280   2
   0  11  -4 19.6397 5.43669   2
   1  11   4 3.85816 3.45497   2
  -1  11  -4 -0.3094 3.53584   2
   2  11   4 10.6985 5.12338   2
  -2  11  -4 4.37370 5.10341   2
  -7   0   5 2.07048 4.49358   1
   7   0  -5 1.06789 5.94481   5
  -7   0   5 -2.8927 4.58254   4
  -6   0   5 -2.6636 3.71116   4
   6   0  -5 2.00012 5.74713   5
  -6   0   5 5.62640 3.05882   1
  -5   0   5 0.58878 3.93717   4
  -5   0   5 4.54982 3.52983   1
   5   0  -5 2.89631 3.03457   5
  -4   0   5 4.05989 3.39206   1
  -4   0   5 8.50873 3.35025   4
   4   0  -5 3.25976 3.49951   5
   3   0  -5 -2.3375 1.78257   4
  -3   0   5 -4.2131 2.58953   4
   3   0  -5 -1.7484 2.87506   5
   3   0  -5 0.39188 1.93303   1
  -3   0   5 -0.8595 1.20768   2
  -3   0   5 1.79102 2.34397   1
   2   0  -5 0.55016 1.50607   1
  -2   0   5 -0.3197 1.50308   4
  -2   0   5 -1.5297 2.24472   1
   2   0  -5 0.59877 1.59805   4
  -2   0   5 -1.3983 0.66052   2
   2   0  -5 -0.7356 1.90891   5
   1   0  -5 0.31700 1.16290   1
  -1   0   5 -1.5845 1.67004   1
   1   0  -5 0.69595 0.86487   4
  -1   0   5 2.92794 1.57106   4
   0   0   5 -0.7545 1.03789   4
   0   0  -5 -1.0934 0.79150   3
   0   0   5 -1.0185 0.64288   3
  -1   0  -5 -0.6177 0.99132   2
   1   0   5 0.54705 1.07672   5
   1   0   5 -2.2777 1.12974   2
  -1   0  -5 -1.7546 0.75739   3
  -1   0  -5 -0.7998 0.94268   5
   2   0   5 1.32372 0.98090   4
  -2   0  -5 0.54321 1.75066   3
   2   0   5 -0.2590 1.41905   2
   2   0   5 -0.1409 1.91549   5
  -2   0  -5 0.42968 1.56626   2
   3   0   5 0.85319 2.83055   5
  -3   0  -5 -2.3236 2.25916   5
  -3   0  -5 1.53599 1.84381   1
  -3   0  -5 2.81126 1.74884   2
   3   0   5 -1.4623 1.62830   1
   3   0   5 0.54433 1.43463   4
   4   0   5 -0.6713 1.86161   4
   4   0   5 -3.1687 3.67695   5
   4   0   5 -0.7569 2.03197   1
  -4   0  -5 3.97581 2.49124   1
  -5   0  -5 3.96094 3.01811   1
   5   0   5 7.52661 3.35865   2
   5   0   5 4.89940 3.38044   5
   6   0   5 3.14354 5.79085   5
  -6   0  -5 4.35917 3.70147   1
   7   0   5 3.78562 4.23452   5
  -7  -1   5 151.025 9.96489   4
  -7  -1   5 139.058 13.1267   1
   7  -1  -5 154.377 14.6340   5
   7   1  -5 159.233 10.5706   5
  -7   1   5 148.251 12.2685   1
  -7   1   5 143.991 11.0441   4
  -6  -1   5 108.967 6.11205   4
  -6  -1   5 107.576 7.95014   1
   6  -1  -5 87.4779 7.65089   5
  -6   1   5 91.9914 5.70305   4
  -6   1   5 104.311 7.52870   1
   6   1  -5 107.727 5.46817   2
   6   1  -5 100.327 8.11111   5
  -5  -1   5 46.1852 4.25507   1
  -5  -1   5 42.4746 4.19643   4
   5  -1  -5 32.4421 4.84356   5
  -5   1   5 41.4178 4.27745   4
   5   1  -5 37.5051 3.24958   2
   5   1  -5 35.3518 6.12443   5
  -5   1   5 30.3747 4.96939   1
  -5   1   5 35.6133 2.45404   2
  -4  -1   5 549.915 18.7686   2
  -4  -1   5 556.819 19.6163   4
  -4  -1   5 531.729 16.3752   1
   4  -1  -5 559.591 20.4363   5
   4   1  -5 595.372 19.6675   5
  -4   1   5 561.387 18.7802   1
  -4   1   5 565.429 18.5801   4
  -4   1   5 541.576 16.9391   2
   4   1  -5 559.204 20.2048   2
   3  -1  -5 3023.09 97.8831   5
  -3  -1   5 2940.18 109.149   4
  -3  -1   5 2942.81 82.9994   1
   3  -1  -5 2861.19 109.566   1
   3  -1  -5 2799.15 143.510   4
  -3  -1   5 2934.68 96.1062   2
  -3   1   5 2944.38 91.5971   4
  -3   1   5 2891.44 165.364   5
  -3   1   5 2957.58 96.7845   1
   3   1  -5 2980.36 106.432   5
  -3   1   5 2870.68 107.080   2
   3   1  -5 2918.70 109.627   2
   3   1  -5 2872.83 130.206   1
   3   1  -5 2808.29 132.887   4
   2  -1  -5 1039.99 34.9920   5
   2  -1  -5 1023.50 38.0595   4
   2  -1  -5 1012.57 47.8774   1
  -2  -1   5 984.581 36.7494   2
  -2  -1   5 1026.14 33.9835   4
  -2  -1   5 1039.94 37.4309   1
  -2   1   5 1002.69 42.9896   2
   2   1  -5 1020.10 34.2810   1
  -2   1   5 1019.93 38.4749   1
   2   1  -5 1038.11 53.9204   2
  -2   1   5 1023.89 46.1767   5
  -2   1   5 1023.92 37.9139   4
   2   1  -5 1034.47 42.2695   4
   1  -1  -5 2554.88 100.402   5
   1  -1  -5 2515.78 102.434   1
  -1  -1   5 2612.85 107.300   3
  -1  -1   5 2582.41 112.815   4
  -1  -1   5 2588.90 105.722   1
   1  -1  -5 2477.58 107.542   4
   1   1  -5 2592.09 112.547   3
  -1   1   5 2526.09 118.014   1
  -1   1   5 2590.29 105.479   5
  -1   1   5 2513.00 119.538   4
   1   1  -5 2600.47 91.5438   1
   1   1  -5 2611.59 85.3672   4
   0  -1   5 43.0630 1.80442   3
   0  -1  -5 41.7241 1.68202   2
   0  -1   5 42.6167 2.37583   4
   0  -1  -5 45.2990 2.24278   3
   0  -1   5 46.9207 2.31216   1
   0   1  -5 41.8961 2.27641   4
   0   1   5 42.9390 1.64551   3
   0   1   5 45.1116 2.09145   2
   1  -1   5 7.85163 0.75430   1
   1  -1   5 7.13277 1.52909   5
  -1  -1  -5 5.93284 1.09866   2
   1  -1   5 8.02560 1.57217   3
   1   1   5 6.59285 1.03613   5
  -1   1  -5 5.97485 1.19196   3
   1   1   5 9.15919 1.27855   2
  -1   1  -5 8.45472 1.18126   2
  -1   1  -5 9.61719 1.39720   5
   2  -1   5 1982.86 106.084   5
  -2  -1  -5 1969.74 59.2614   2
   2  -1   5 2023.64 92.8080   4
   2  -1   5 1985.47 85.6921   1
  -2   1  -5 1934.75 65.0962   2
  -2   1  -5 1975.12 65.0142   5
   2   1   5 1950.83 78.9078   5
   2   1   5 2052.87 78.6106   1
  -2   1  -5 1991.66 82.6587   3
  -2   1  -5 1985.67 63.5121   1
   2   1   5 2053.85 81.6192   2
   3  -1   5 3159.47 127.591   1
   3  -1   5 3184.09 179.717   5
   3  -1   5 3121.51 132.605   4
  -3  -1  -5 3013.41 144.408   2
   3   1   5 3178.04 105.420   5
  -3   1  -5 2933.87 148.250   2
  -3   1  -5 3047.79 106.121   5
   3   1   5 2973.39 109.135   2
   3   1   5 3099.66 93.0789   1
  -3   1  -5 3153.74 111.692   1
   3   1   5 3064.01 136.318   4
   4  -1   5 289.361 15.9778   1
   4  -1   5 300.129 15.0873   4
   4  -1   5 294.635 20.4450   5
  -4  -1  -5 302.819 10.9158   1
   4   1   5 303.966 14.2163   5
   4   1   5 269.494 17.7175   4
   4   1   5 318.017 11.4767   2
  -4   1  -5 300.146 11.0869   1
   4   1   5 285.962 13.4152   1
   5  -1   5 147.214 7.29262   4
  -5  -1  -5 155.909 8.61249   1
   5  -1   5 169.305 10.8557   5
   5   1   5 147.741 11.3335   5
  -5   1  -5 155.669 6.65827   1
   5   1   5 169.889 8.28636   2
   6  -1   5 -3.4178 5.14908   5
   6   1   5 -1.5488 5.41564   5
   6   1   5 1.33679 4.31356   2
  -6   1  -5 1.09427 3.23148   1
   7  -1   5 117.114 14.0328   5
   7   1   5 137.149 13.3718   5
  -7   1  -5 105.004 8.64615   1
  -7  -2   5 42.9673 6.94206   4
   7  -2  -5 56.6652 5.60544   5
   7   2  -5 58.2610 5.73796   2
  -7   2   5 54.7926 4.88807   4
   7   2  -5 48.9263 7.42995   5
  -7   2   5 51.4708 5.49036   1
   6  -2  -5 450.870 27.4353   5
  -6  -2   5 444.556 20.8835   4
  -6  -2   5 441.471 12.6657   1
   6   2  -5 451.260 22.8260   2
   6   2  -5 425.513 24.1515   5
  -6   2   5 445.522 21.2462   4
  -6   2   5 442.935 21.5097   1
  -5  -2   5 2051.51 58.2621   1
   5  -2  -5 2056.48 92.2532   5
  -5  -2   5 2047.20 63.7122   4
  -5   2   5 2037.02 51.8814   1
  -5   2   5 2003.28 68.9568   4
   5   2  -5 2021.25 91.8384   2
  -5   2   5 1841.64 119.138   2
   5   2  -5 1986.55 82.3234   5
  -4  -2   5 144.196 7.46618   1
  -4  -2   5 148.300 7.14104   4
  -4  -2   5 138.060 10.3156   2
   4  -2  -5 160.564 7.47779   5
  -4   2   5 163.264 7.71343   1
   4   2  -5 156.768 7.95145   5
  -4   2   5 143.818 6.54647   2
   4   2  -5 158.879 6.75521   2
  -4   2   5 157.890 7.42454   4
  -3  -2   5 1350.37 43.6785   1
   3  -2  -5 1311.82 66.5799   1
   3  -2  -5 1322.97 54.5020   5
   3  -2  -5 1303.33 60.0615   4
  -3  -2   5 1289.60 57.7346   2
  -3  -2   5 1311.49 37.4668   4
  -3   2   5 1359.74 46.0250   4
  -3   2   5 1272.90 51.7201   5
   3   2  -5 1291.03 54.3250   1
  -3   2   5 1375.13 35.6168   1
  -3   2   5 1250.13 45.4197   2
   3   2  -5 1355.49 41.9176   2
   3   2  -5 1286.03 73.3469   4
  -2  -2   5 190.231 7.74821   4
   2  -2  -5 169.503 9.90734   4
   2  -2  -5 175.220 7.97555   1
  -2  -2   5 185.500 5.80414   2
  -2  -2   5 208.249 8.36492   3
  -2  -2   5 198.396 7.36680   1
   2   2  -5 180.688 7.60004   1
   2   2  -5 183.023 6.43695   4
  -2   2   5 200.330 9.06825   5
  -2   2   5 193.675 6.64508   1
  -2   2   5 190.636 7.74775   4
   2   2  -5 210.214 7.63046   2
   1  -2  -5 2409.97 99.8341   5
  -1  -2   5 2557.10 84.9474   1
  -1  -2   5 2538.06 110.016   3
  -1  -2   5 2499.71 89.4373   4
   1   2  -5 2504.73 87.3722   4
  -1   2   5 2515.35 127.452   4
  -1   2   5 2507.73 130.288   2
  -1   2   5 2519.48 100.316   1
   1   2  -5 2506.50 81.8176   1
   1   2  -5 2503.23 117.379   2
  -1   2   5 2404.40 121.811   5
   1   2  -5 2518.46 125.623   3
  -1  -2  -5 3376.42 99.3476   2
  -1  -2  -5 3382.41 142.245   3
   1  -2   5 3411.40 152.073   3
  -1   2  -5 3462.64 143.054   5
  -1   2  -5 3400.33 182.312   3
   1   2   5 3426.74 152.943   2
  -2  -2  -5 1448.90 46.5120   2
   2  -2   5 1504.51 51.2163   1
   2  -2   5 1549.50 51.7695   4
   2  -2   5 1504.96 92.0788   5
   2   2   5 1519.56 48.3472   2
   2   2   5 1491.48 44.0153   1
  -2   2  -5 1592.37 40.3511   2
  -2   2  -5 1503.34 55.8829   5
  -2   2  -5 1583.50 56.3053   1
  -2   2  -5 1495.54 66.9926   3
  -3  -2  -5 0.35702 1.81330   2
   3  -2   5 -0.5944 1.04817   4
   3  -2   5 -1.2465 2.19189   5
   3  -2   5 -1.0536 1.32905   1
  -3   2  -5 -0.5385 1.66920   2
   3   2   5 0.06534 1.65157   2
  -3   2  -5 -0.1202 1.55800   1
   3   2   5 -1.0177 1.33745   1
   3   2   5 1.68011 1.94301   4
  -3   2  -5 3.33716 2.36848   5
  -3   2  -5 -0.2581 1.65039   3
   3   2   5 -0.1344 2.60786   5
   4  -2   5 514.016 27.9743   1
   4  -2   5 549.561 23.4585   4
   4  -2   5 566.721 23.2855   5
   4   2   5 547.345 23.7236   5
  -4   2  -5 560.016 18.8992   1
   4   2   5 564.709 22.4759   2
   5  -2   5 849.155 63.5300   4
   5  -2   5 900.826 39.0618   5
   5   2   5 842.114 55.5659   5
  -5   2  -5 863.616 43.3339   1
   5   2   5 868.795 36.7047   2
   6  -2   5 445.327 25.7561   5
   6   2   5 445.302 35.8666   5
   6   2   5 480.009 25.1484   2
  -6   2  -5 461.281 29.0055   1
   7  -2   5 212.306 17.9091   5
   7   2   5 246.765 15.3034   2
  -7   2  -5 249.209 18.7160   3
  -7   2  -5 241.859 14.4858   1
   7   2   5 221.286 15.0246   5
  -7  -3   5 100.087 8.69079   4
   7  -3  -5 90.3477 11.2314   5
  -7   3   5 102.353 10.2958   1
   7   3  -5 102.484 8.85587   5
   7   3  -5 104.063 12.3244   2
  -7   3   5 103.103 10.3233   4
  -6  -3   5 67.7495 7.16961   1
   6  -3  -5 68.2720 7.31782   5
  -6  -3   5 74.2468 5.74236   4
  -6   3   5 69.5918 5.51681   4
   6   3  -5 66.4909 9.24749   5
   6   3  -5 71.5478 5.39911   2
  -5  -3   5 177.130 11.3275   1
   5  -3  -5 195.398 12.9014   5
  -5  -3   5 170.210 7.38861   4
   5   3  -5 182.466 9.85581   5
  -5   3   5 178.481 9.96535   4
   5   3  -5 193.192 10.7428   2
  -5   3   5 192.268 9.25031   1
  -4  -3   5 2.57618 3.14858   1
  -4  -3   5 6.95263 1.69547   2
   4   3  -5 6.33596 2.35740   2
  -4   3   5 2.72161 2.82557   4
  -4   3   5 8.77827 3.72844   1
   3  -3  -5 939.767 37.9744   5
  -3  -3   5 992.944 27.0531   1
   3  -3  -5 884.314 51.5514   4
  -3  -3   5 963.033 24.2294   4
  -3  -3   5 926.188 68.5529   3
  -3  -3   5 906.484 43.9401   2
   3  -3  -5 886.495 49.6683   1
   3   3  -5 917.077 49.7475   1
   3   3  -5 955.891 32.7544   2
  -3   3   5 920.485 27.8360   1
  -3   3   5 887.716 34.1697   5
  -3   3   5 918.424 30.8160   4
  -2  -3   5 1745.51 65.8501   4
  -2  -3   5 1688.24 51.2092   2
  -2  -3   5 1811.65 66.8516   3
  -2  -3   5 1767.15 65.0528   1
   2   3  -5 1789.67 62.4646   2
  -2   3   5 1765.01 65.2824   4
  -2   3   5 1790.53 61.4943   1
   2   3  -5 1800.66 58.2451   4
   2   3  -5 1780.60 62.8022   1
  -2   3   5 1698.54 58.6317   5
  -1  -3   5 1459.81 48.2102   1
  -1  -3   5 1405.45 45.6647   3
  -1  -3   5 1393.46 51.1975   4
  -1   3   5 1452.64 61.8761   4
   1   3  -5 1407.87 56.2621   3
  -1   3   5 1318.36 55.1322   5
   1   3  -5 1445.17 43.1208   4
  -1   3   5 1388.04 50.6659   2
   1   3  -5 1441.20 42.3278   1
   1   3  -5 1436.21 56.5381   2
   0  -3   5 15.1929 1.14160   4
   0  -3   5 16.4445 1.73606   3
   0   3  -5 14.8106 1.20049   4
   0   3  -5 14.7708 0.88991   1
   0   3   5 11.6890 1.86718   2
  -1  -3  -5 360.369 14.5281   3
   1  -3   5 354.533 13.0041   3
  -1  -3  -5 342.737 10.1322   2
  -1   3  -5 378.336 16.9718   5
   1   3   5 369.953 17.6262   2
  -1   3  -5 353.467 13.7500   3
   2  -3   5 484.616 16.7034   5
  -2  -3  -5 491.804 18.1777   2
   2  -3   5 515.638 20.0783   1
  -2   3  -5 519.005 20.7804   3
  -2   3  -5 493.726 20.4415   5
   2   3   5 486.970 15.9891   1
  -2   3  -5 517.752 16.0540   1
   2   3   5 529.664 20.6443   2
   3  -3   5 1207.87 48.3188   5
   3  -3   5 1279.86 47.0936   4
   3  -3   5 1257.54 39.3314   1
   3   3   5 1215.86 40.0776   1
  -3   3  -5 1205.13 49.8169   3
   3   3   5 1170.30 49.0514   4
  -3   3  -5 1219.87 44.6873   1
   3   3   5 1269.52 46.0601   2
   4  -3   5 928.571 32.1449   5
   4  -3   5 905.137 41.6799   1
   4  -3   5 911.931 34.5421   4
   4   3   5 921.097 42.7026   5
   4   3   5 916.739 39.4183   2
  -4   3  -5 909.344 48.2825   3
  -4   3  -5 920.527 26.2269   1
   5  -3   5 12.4256 1.89435   4
   5  -3   5 9.39277 2.17934   1
   5   3   5 14.9509 4.99201   2
  -5   3  -5 6.82801 4.27957   3
  -5   3  -5 11.2500 3.30168   1
   6  -3   5 11.0493 5.38023   5
   6   3   5 9.57915 4.46504   2
  -6   3  -5 16.7413 4.62661   3
  -7   3  -5 56.5212 8.16085   3
   7   3   5 63.0899 6.96199   2
  -7   3  -5 65.4064 6.47143   1
   7   3   5 58.9864 7.67422   5
  -6  -4   5 13.0897 3.32996   4
   6  -4  -5 2.48281 6.19119   5
  -6  -4   5 10.6158 4.43723   1
   6   4  -5 5.07206 5.72522   5
  -6   4   5 9.77997 3.43644   1
  -6   4   5 9.73627 3.68331   4
   6   4  -5 7.96070 3.81493   2
   5  -4  -5 -0.6539 3.14958   5
  -5  -4   5 3.90065 4.09426   4
   5   4  -5 6.91562 3.08067   2
  -5   4   5 6.53396 4.20287   1
  -4  -4   5 24.1180 3.72283   1
  -4  -4   5 34.2665 4.28749   4
   4  -4  -5 26.6737 3.18635   5
  -4   4   5 28.6212 2.33813   2
  -4   4   5 33.0997 5.78591   1
  -4   4   5 29.5348 4.13224   4
  -3  -4   5 55.3861 4.04252   2
   3  -4  -5 58.7441 3.66148   5
  -3  -4   5 57.8364 3.50177   1
  -3  -4   5 60.6759 3.72284   4
   3   4  -5 50.7395 3.94662   1
  -3   4   5 41.5614 6.27720   5
  -3   4   5 59.2508 3.81019   1
   3   4  -5 47.6472 3.71068   2
  -3   4   5 47.2212 3.79049   4
  -2  -4   5 117.519 4.88174   3
  -2  -4   5 130.581 5.88205   1
  -2  -4   5 123.800 6.25997   4
   2   4  -5 126.221 5.19342   2
  -2   4   5 116.844 6.19993   1
  -2   4   5 110.105 5.09403   4
  -2   4   5 117.850 6.69485   5
   2   4  -5 125.719 5.35784   4
   2   4  -5 115.738 4.85795   1
  -1  -4   5 78.5572 3.85665   4
  -1  -4   5 89.0455 3.70236   1
  -1  -4   5 82.6039 3.82933   3
  -1   4   5 72.1655 4.56055   5
   1   4  -5 91.7489 3.29435   4
   1   4  -5 88.2436 3.65627   1
   1   4  -5 81.3815 4.77864   3
  -1   4   5 77.4377 3.58080   2
   1   4  -5 80.8864 3.71573   2
   0  -4   5 204.429 8.09014   3
   0  -4  -5 197.082 10.7729   2
   0   4   5 207.146 9.29279   2
   0   4  -5 201.698 5.57401   1
   0   4  -5 212.753 7.84449   3
   0   4  -5 203.526 6.23773   4
  -1  -4  -5 322.206 10.0063   3
  -1  -4  -5 309.403 15.4943   2
   1  -4   5 314.124 9.88419   3
  -1   4  -5 322.195 15.2937   5
  -1   4  -5 307.450 8.59568   4
  -1   4  -5 298.676 7.06706   1
  -1   4  -5 316.214 7.06510   1
  -1   4  -5 315.230 21.3973   3
   1   4   5 305.635 10.0982   2
  -2  -4  -5 2217.10 96.0424   2
   2   4   5 2208.66 65.9555   1
  -2   4  -5 2330.28 91.7494   3
  -2   4  -5 2359.93 118.666   5
  -2   4  -5 2361.03 68.0610   1
   2   4   5 2391.17 91.1618   2
   3  -4   5 15.0301 2.82650   5
   3  -4   5 12.4887 1.44884   1
   3   4   5 16.1946 2.34157   2
  -3   4  -5 10.7273 1.76586   1
  -3   4  -5 13.7552 2.39678   3
   4  -4   5 59.6529 4.06295   1
   4  -4   5 65.2768 4.88522   5
   4  -4   5 62.7741 3.20649   4
  -4   4  -5 60.7351 3.38541   1
   5  -4   5 69.8076 6.79135   1
   5  -4   5 64.0400 6.85466   5
  -5   4  -5 76.1704 5.95245   3
   5   4   5 82.6306 5.80891   2
  -5   4  -5 82.2794 5.06809   1
   5   4   5 75.2870 6.87014   5
  -6   4  -5 0.82937 2.94431   1
   6   4   5 1.07615 4.38451   2
   6   4   5 -0.0350 5.89084   5
  -6   4  -5 6.28376 4.53233   3
  -6  -5   5 10.4147 5.18561   1
   6  -5  -5 8.66679 5.44518   5
  -6   5   5 0.21259 4.67295   1
   6   5  -5 -1.2456 6.46510   5
  -6   5   5 2.11817 3.55217   4
   6   5  -5 -2.3141 3.27510   2
  -5  -5   5 0.55502 4.09855   1
  -5  -5   5 4.46136 2.97583   4
   5  -5  -5 1.99114 4.89973   5
  -5   5   5 -3.0077 3.88478   1
  -5   5   5 1.14054 3.19265   4
  -4  -5   5 194.567 11.3169   1
   4  -5  -5 205.209 9.56648   5
  -4  -5   5 201.535 9.36234   4
  -4   5   5 201.081 12.0215   4
   4   5  -5 199.883 10.6538   2
  -4   5   5 196.910 8.41484   1
   3  -5  -5 623.146 19.3548   5
  -3  -5   5 563.040 21.3491   4
  -3  -5   5 615.215 20.9186   1
  -3   5   5 537.275 22.4389   4
   3   5  -5 584.276 33.8550   2
   3   5  -5 559.291 27.5259   1
  -3   5   5 552.413 21.1440   1
  -2  -5   5 782.573 27.4738   1
  -2  -5   5 746.930 30.5056   3
   2   5  -5 744.828 26.2740   1
   2   5  -5 736.823 43.4345   4
  -2   5   5 753.468 27.9057   1
  -2   5   5 709.703 22.9472   4
  -2   5   5 727.319 37.8528   5
   2   5  -5 788.967 27.0993   2
  -1  -5   5 77.7582 3.45589   3
   1   5  -5 89.2121 4.27749   3
  -1   5   5 79.7188 4.56551   5
   1   5  -5 75.0601 3.42010   4
   1   5  -5 81.2881 4.50587   2
  -1   5   5 90.7600 4.05266   2
   1   5  -5 96.2847 3.18758   1
  -1   5   5 83.5066 3.42616   3
   0  -5   5 17.0367 1.96267   3
   0   5   5 16.7914 2.42381   2
   0   5  -5 16.5660 1.32661   1
   0   5  -5 16.1624 1.53521   4
   0   5  -5 16.6567 2.68756   3
  -1  -5  -5 603.145 33.4644   2
  -1  -5  -5 628.577 19.8735   3
   1  -5   5 616.254 28.9679   3
  -1   5  -5 634.624 16.4846   1
  -1   5  -5 663.509 28.6015   5
  -1   5  -5 638.452 26.8651   3
   1   5   5 634.447 31.5409   2
  -1   5  -5 604.866 15.9935   1
  -1   5  -5 632.624 19.3967   4
   2   5   5 10.8234 2.90164   2
   2   5   5 12.4749 2.16440   1
  -2   5  -5 14.1322 1.27772   1
  -3   5  -5 392.097 16.9310   3
  -3   5  -5 379.591 18.1806   1
   3   5   5 429.282 20.5581   2
   4  -5   5 85.1999 7.50245   5
   4  -5   5 75.7067 6.47149   1
  -4   5  -5 89.5415 5.06133   3
  -4   5  -5 89.5249 4.74459   1
   4   5   5 101.674 6.84340   2
   5  -5   5 2.36053 5.10441   5
  -5   5  -5 2.10377 2.15740   1
  -5   5  -5 -3.9441 3.85574   3
   5   5   5 3.69331 4.71559   5
   5   5   5 -3.8445 4.02126   2
   6   5   5 -2.2433 4.52269   2
   6   5   5 -4.7881 7.24830   5
  -6  -6   5 164.782 13.8056   1
   6  -6  -5 189.740 15.4793   5
  -6   6   5 139.835 14.3946   1
   6   6  -5 158.247 14.3896   2
  -6   6   5 158.817 9.45178   4
   6   6  -5 151.313 10.3514   5
  -5  -6   5 743.268 44.9698   1
   5  -6  -5 778.259 39.0134   5
  -5   6   5 732.067 46.7557   4
  -5   6   5 775.541 37.3234   1
   5   6  -5 786.646 54.0053   2
   4  -6  -5 791.909 43.7172   5
  -4  -6   5 741.772 25.6347   1
   4   6  -5 757.163 41.2519   2
  -4   6   5 684.660 31.4120   4
  -4   6   5 698.638 35.0272   1
   3   6  -5 23.2859 3.55945   2
  -3   6   5 17.3633 3.87281   1
   2   6  -5 217.655 9.16072   1
  -2   6   5 221.387 9.76184   4
   2   6  -5 229.893 10.9203   2
  -2   6   5 221.523 7.96848   3
  -2   6   5 226.327 11.4201   2
  -2   6   5 231.599 7.86657   1
  -1  -6   5 1476.39 82.9795   3
   1   6  -5 1494.94 43.5356   2
  -1   6   5 1491.24 53.4925   2
   1   6  -5 1531.40 60.4328   3
   1   6  -5 1421.99 91.4977   4
  -1   6   5 1268.58 80.8908   5
   1   6  -5 1471.73 39.8709   1
  -1   6   5 1408.77 50.0054   3
   0  -6   5 2058.17 115.975   3
   0   6  -5 2025.53 75.1963   4
   0   6  -5 1992.42 44.5330   1
   0   6   5 2042.15 109.963   2
   0   6  -5 1905.10 71.9388   3
   1  -6   5 1093.38 49.2551   3
  -1   6  -5 1102.19 33.7390   1
  -1   6  -5 1078.75 24.1826   1
  -1   6  -5 1093.71 31.6556   4
   1   6   5 1087.89 43.4436   2
  -1   6  -5 1131.93 52.3626   3
  -2  -6  -5 146.837 5.83194   3
  -2   6  -5 144.632 7.51714   3
  -2   6  -5 148.012 4.06319   4
   2   6   5 142.142 9.26810   2
  -2   6  -5 149.817 5.27694   1
  -2   6  -5 135.268 4.61721   4
  -3  -6  -5 1.73940 1.84491   3
  -3   6  -5 2.10018 3.31808   3
   3   6   5 2.61765 3.75620   2
  -3   6  -5 2.66123 1.47523   1
  -4   6  -5 262.920 14.5709   1
   4   6   5 231.172 15.2659   2
  -4   6  -5 248.505 18.1378   3
   5  -6   5 533.560 39.7106   5
   5   6   5 554.480 42.3095   2
  -5   6  -5 542.539 35.5173   3
   6  -6   5 251.806 28.5913   5
   6   6   5 261.122 25.4633   2
  -6   6  -5 281.188 15.0778   3
   6   6   5 261.693 24.5270   5
  -5   7   5 18.8885 3.98547   3
   5   7  -5 18.1662 4.02393   2
  -5   7   5 14.7318 3.49958   4
  -5   7   5 15.2162 4.21791   1
  -4   7   5 200.518 16.4783   3
   4   7  -5 215.867 12.6822   2
  -4   7   5 213.543 13.4675   4
  -4   7   5 214.097 10.8909   1
  -3   7   5 855.633 27.0383   4
  -3   7   5 835.298 48.2214   3
   3   7  -5 895.643 56.1686   2
  -3   7   5 883.036 45.4954   1
  -2   7   5 1096.10 74.9349   3
  -2   7   5 1116.42 53.9275   1
  -2   7   5 1075.95 50.6052   2
   2   7  -5 1206.89 57.4049   2
   2   7  -5 1033.17 80.0647   1
  -2   7   5 1095.49 46.6649   4
   1   7  -5 483.100 21.7194   1
   1   7  -5 480.943 21.9263   3
  -1   7   5 460.307 14.9419   2
   1   7  -5 442.116 32.3595   4
  -1   7   5 465.279 16.7870   3
   1   7  -5 514.507 24.6829   2
   0  -7   5 52.7285 4.60837   3
   0   7  -5 52.0575 4.13938   2
   0   7  -5 51.8929 2.02128   1
   0   7  -5 52.3440 2.99132   4
   0   7  -5 54.6785 4.09058   3
   0   7   5 55.8246 5.00312   2
  -1   7  -5 112.251 6.95653   3
  -1   7  -5 104.168 4.82055   1
   1   7   5 103.409 6.15637   2
  -1   7  -5 102.396 3.27061   1
  -1   7  -5 101.468 5.05089   4
  -2  -7  -5 1965.03 55.0860   3
  -2   7  -5 1894.38 88.5017   3
  -2   7  -5 1820.72 76.0296   4
   2   7   5 1858.56 106.140   2
  -2   7  -5 1896.15 80.4358   1
  -2   7  -5 1813.88 50.2505   4
  -3  -7  -5 415.788 23.7158   3
   3   7   5 423.083 20.4366   2
  -3   7  -5 426.524 21.1919   3
  -3   7  -5 437.742 21.7313   1
   4   7   5 143.144 10.8802   2
  -4   7  -5 177.494 12.5205   3
   5   7   5 99.9872 8.44050   2
  -5   7  -5 89.2172 8.06120   3
  -5   8   5 12.4499 4.21873   1
  -5   8   5 9.59184 3.51483   3
  -4   8   5 120.349 13.5885   3
  -4   8   5 105.644 9.27680   4
  -4   8   5 122.169 10.4979   1
   4   8  -5 117.422 8.14436   2
  -3   8   5 3.24250 3.62891   2
   3   8  -5 7.17336 4.44112   2
  -3   8   5 0.96977 2.70243   3
  -3   8   5 -1.7910 3.38480   4
  -2   8   5 8.85109 4.19802   4
  -2   8   5 7.41214 3.53985   2
  -2   8   5 8.42892 2.12381   3
  -1   8   5 2.55730 2.51868   2
   1   8  -5 0.77010 1.60239   1
  -1   8   5 1.03236 1.16530   3
   1   8  -5 3.41922 3.30333   3
   0   8  -5 239.079 12.2267   3
   0   8  -5 228.304 13.4225   4
   0   8  -5 271.558 12.0011   2
   0   8   5 268.154 14.8153   2
   0   8  -5 240.981 13.2023   1
   1   8   5 39.7440 4.74020   2
  -1   8  -5 41.7316 4.48192   3
  -1   8  -5 33.6142 2.03174   4
  -2   8  -5 30.1598 1.95184   4
  -2   8  -5 33.5844 2.56557   1
   2   8   5 37.2126 4.31775   2
  -2   8  -5 34.3015 4.55838   3
  -3   8  -5 1.86270 2.51733   3
   4   8   5 12.6695 4.64342   2
  -4   8  -5 8.41775 2.99594   3
  -5   8  -5 35.9442 6.74951   3
   5   8   5 35.0459 5.98492   2
  -4   9   5 102.957 9.86896   1
  -4   9   5 115.676 10.9830   2
   4   9  -5 133.076 13.3435   2
  -3   9   5 160.938 14.9990   1
  -3   9   5 150.886 8.92583   2
  -3   9   5 154.732 10.3763   4
   3   9  -5 188.424 15.7162   2
  -2   9   5 46.2516 5.67634   2
  -2   9   5 46.5856 4.93203   4
  -2   9   5 50.1185 4.36264   1
   2   9  -5 46.9238 5.06203   2
   1   9  -5 46.1165 4.87671   3
  -1   9   5 47.9569 5.45908   2
   1   9  -5 60.5985 5.48109   2
   0   9  -5 97.8249 7.03810   2
   0   9  -5 86.0068 7.30797   3
   0   9   5 94.1858 6.95589   2
  -1   9  -5 243.370 13.0011   1
  -1   9  -5 264.100 12.8681   3
   1   9   5 247.246 10.3819   2
  -1   9  -5 266.104 14.7046   2
   2   9   5 118.680 9.88284   2
  -2   9  -5 100.907 9.30998   3
  -3   9  -5 78.0593 6.72537   3
   3   9   5 62.1248 6.00462   2
   4   9   5 17.9564 5.10522   2
  -4   9  -5 24.2330 5.86082   3
  -3  10   5 3.20766 4.44789   4
   3  10  -5 -1.1484 5.15262   2
  -2  10   5 55.6095 5.96222   2
   2  10  -5 49.5357 5.79000   2
  -2  10   5 51.7976 6.02559   1
  -2  10   5 54.8597 5.11565   4
   1  10  -5 346.244 19.5283   2
  -1  10   5 298.243 24.6025   1
  -1  10   5 312.452 21.0668   2
   0  10  -5 345.927 27.9018   3
   0  10  -5 401.590 20.1410   2
   0  10   5 359.153 24.1730   2
  -1  10  -5 323.745 20.4858   2
  -1  10  -5 306.908 16.6535   3
   1  10   5 279.092 21.4089   2
   2  10   5 66.5291 7.45232   2
  -2  10  -5 75.3741 5.26138   3
  -3  10  -5 0.07262 3.79926   3
   3  10   5 9.87393 4.91983   2
   2  11  -5 211.570 20.9204   2
  -2  11   5 203.828 16.5418   2
  -2  11   5 206.598 12.5792   1
  -2  11   5 197.176 22.6973   4
  -1  11   5 85.8244 8.18079   2
   1  11  -5 80.4321 7.79758   2
   0  11  -5 2.51189 5.11851   2
   0  11   5 -1.5791 3.35838   2
   1  11   5 72.4172 10.1903   2
  -1  11  -5 85.5229 10.1737   2
   2  11   5 268.859 23.2883   2
  -2  11  -5 250.280 19.2847   2
  -2  11  -5 217.324 30.5359   3
   7   0  -6 281.473 15.9859   5
  -7   0   6 288.807 20.8117   4
  -7   0   6 260.904 22.8508   1
  -6   0   6 745.503 33.6618   1
   6   0  -6 733.336 39.0722   5
  -6   0   6 687.126 23.0457   4
  -5   0   6 493.318 14.4735   1
  -5   0   6 459.564 19.5602   4
  -5   0   6 463.556 19.5999   2
   5   0  -6 480.622 17.0382   5
  -4   0   6 354.124 18.8750   2
  -4   0   6 377.919 11.6739   1
  -4   0   6 355.445 9.81911   4
   4   0  -6 382.374 17.4753   5
  -3   0   6 422.870 18.6842   2
   3   0  -6 429.821 15.9052   2
   3   0  -6 433.647 16.5310   5
  -3   0   6 433.682 20.5291   1
   3   0  -6 392.354 20.5956   4
  -3   0   6 436.950 20.4477   4
   3   0  -6 409.152 19.4778   1
   2   0  -6 1242.49 53.2558   4
  -2   0   6 1253.87 49.2450   4
   2   0  -6 1357.90 53.8461   5
   2   0  -6 1244.74 42.2662   1
  -2   0   6 1234.77 53.5041   2
  -2   0   6 1303.66 42.8869   1
   2   0  -6 1260.36 51.1712   2
  -1   0   6 9999.99 436.836   1
   1   0   6 415.246 17.6853   2
   1   0   6 399.274 13.2074   3
   1   0   6 413.988 24.2219   5
  -1   0  -6 427.579 14.7104   5
  -1   0  -6 407.256 14.2937   2
  -1   0  -6 407.500 19.8693   3
  -2   0  -6 1039.46 43.0163   3
   2   0   6 1035.71 29.9791   1
   2   0   6 1053.69 50.2008   5
  -2   0  -6 993.175 32.6106   2
   2   0   6 945.644 46.5380   2
  -2   0  -6 1044.84 32.4237   5
   3   0   6 121.783 5.25361   1
  -3   0  -6 124.553 4.86568   2
   3   0   6 132.591 5.20250   5
   3   0   6 128.269 4.83861   2
  -3   0  -6 137.842 7.19896   5
   3   0   6 131.886 5.51981   4
   4   0   6 2281.93 96.0642   5
  -4   0  -6 2445.03 68.4825   1
   4   0   6 2403.81 94.6097   2
   4   0   6 2307.74 149.799   4
   4   0   6 2309.11 115.546   1
   5   0   6 708.003 37.3515   5
  -5   0  -6 710.011 29.4374   1
  -6   0  -6 47.8102 5.81477   1
   7   0   6 27.4921 4.93019   5
  -7  -1   6 91.6255 9.48196   4
  -7   1   6 70.9809 5.83045   4
   7   1  -6 82.3290 8.36571   5
  -7   1   6 76.9392 7.67311   1
  -6  -1   6 -2.6142 4.49197   4
   6  -1  -6 -0.7627 5.06160   5
  -6  -1   6 8.32234 4.30293   1
   6   1  -6 1.37686 2.07112   2
  -6   1   6 4.51447 3.78437   4
  -6   1   6 3.35605 4.37270   1
   6   1  -6 -3.5279 5.06105   5
  -5  -1   6 211.495 20.6127   2
  -5  -1   6 240.898 9.88159   1
  -5  -1   6 240.389 10.6310   4
   5  -1  -6 242.392 9.62432   5
  -5   1   6 229.856 9.35822   4
   5   1  -6 234.850 11.5056   2
  -5   1   6 229.604 9.77386   1
   5   1  -6 215.929 15.8533   5
  -5   1   6 240.244 14.2161   2
  -4  -1   6 1714.46 67.5358   4
  -4  -1   6 1646.76 76.0527   2
  -4  -1   6 1753.71 60.6512   1
   4  -1  -6 1693.93 58.3147   5
  -4   1   6 1719.96 54.7059   1
  -4   1   6 1752.23 61.2765   4
   4   1  -6 1689.75 71.9250   2
   4   1  -6 1677.39 60.7777   5
  -4   1   6 1777.01 95.5034   2
   3  -1  -6 924.902 47.8961   4
  -3  -1   6 983.899 32.8085   1
   3  -1  -6 925.408 49.5266   1
  -3  -1   6 924.142 35.0694   2
  -3  -1   6 1008.28 30.3490   4
   3  -1  -6 964.859 32.0755   5
  -3   1   6 970.426 42.6323   2
  -3   1   6 946.034 27.0895   1
  -3   1   6 946.444 29.9409   4
   3   1  -6 965.785 45.5576   2
   3   1  -6 937.152 35.6232   4
   3   1  -6 913.177 37.6604   1
   3   1  -6 961.807 41.9169   5
   2  -1  -6 2711.98 88.1854   4
  -2  -1   6 2748.43 102.785   4
  -2  -1   6 2828.07 78.7716   1
   2  -1  -6 2721.31 96.1852   5
  -2  -1   6 2675.97 80.2085   2
  -2  -1   6 2854.35 119.492   3
   2  -1  -6 2682.94 90.9032   1
   2   1  -6 2738.48 118.250   2
  -2   1   6 2751.52 85.5979   1
  -2   1   6 2763.64 114.930   5
   2   1  -6 2757.54 95.9688   1
  -2   1   6 2624.47 109.070   2
   2   1  -6 2629.48 114.637   4
  -2   1   6 2741.92 111.346   4
  -1  -1   6 114.985 5.91575   3
   1  -1  -6 117.235 5.49272   4
  -1  -1   6 114.690 4.82171   4
  -1  -1   6 116.635 4.14936   1
   1  -1  -6 111.659 4.84272   1
   1   1  -6 113.844 4.92948   2
  -1   1   6 124.799 4.42180   2
   1   1  -6 111.101 7.19589   3
  -1   1   6 119.424 5.98924   5
  -1   1   6 117.222 5.67767   1
  -1   1   6 109.823 5.31186   4
   1   1  -6 113.882 5.36649   4
   1   1  -6 110.979 4.10003   1
  -1   1   6 107.899 5.37212   3
   0  -1   6 2746.95 119.171   1
   0  -1   6 2716.89 98.6685   3
   0  -1  -6 2916.07 101.481   2
   0  -1   6 2834.82 148.682   4
   0  -1  -6 2815.96 154.160   3
   0   1   6 2867.74 112.530   2
   0   1  -6 2846.36 151.337   3
   0   1   6 2727.84 94.4471   3
   0   1  -6 2759.08 132.225   4
   1  -1   6 1716.17 82.6183   5
  -1  -1  -6 1813.08 48.6616   2
  -1  -1  -6 1852.79 91.6708   3
   1  -1   6 1810.31 75.5430   3
  -1   1  -6 1888.78 60.3080   5
  -1   1  -6 1885.52 62.0226   2
   1   1   6 1823.75 64.9771   2
   1   1   6 1894.30 68.5078   5
  -1   1  -6 1828.02 104.978   3
  -2  -1  -6 2119.52 64.8649   2
   2  -1   6 2198.58 92.4757   5
  -2  -1  -6 2189.83 93.7477   3
   2  -1   6 2243.63 73.9927   4
   2  -1   6 2257.80 73.9775   1
   2   1   6 2265.00 93.0245   2
  -2   1  -6 2145.72 57.6502   2
  -2   1  -6 2199.20 76.8402   5
   2   1   6 2213.36 57.1907   1
  -2   1  -6 2162.20 90.2283   3
   2   1   6 2271.42 90.2744   5
  -3  -1  -6 1020.14 49.0011   2
   3  -1   6 1101.15 33.5588   4
   3  -1   6 1122.73 49.3661   5
   3  -1   6 1094.09 39.6611   1
  -3   1  -6 1086.93 43.4873   5
   3   1   6 1107.58 35.0660   1
  -3   1  -6 1095.91 40.8726   3
   3   1   6 1108.28 43.8942   4
  -3   1  -6 1138.78 37.7676   1
  -3   1  -6 1073.84 30.0211   2
   3   1   6 1051.83 52.3018   5
   4  -1   6 1.46323 3.82328   5
   4   1   6 4.87893 2.07874   4
  -4   1  -6 1.80203 2.09108   1
   4   1   6 1.61195 1.58304   1
   5  -1   6 39.1279 5.12442   5
   5  -1   6 47.1242 3.44014   4
   5   1   6 48.8095 6.34323   5
   5   1   6 55.3605 4.91303   2
  -5   1  -6 49.8583 4.11288   1
   6  -1   6 243.217 15.1993   5
  -6   1  -6 224.651 10.5827   1
   6   1   6 257.801 14.3993   5
   6   1   6 248.687 10.7341   2
   7   1   6 71.5822 9.54059   5
  -7   1  -6 79.4078 9.01147   3
  -7   1  -6 70.5612 6.07008   1
   7  -2  -6 2.66886 4.04106   5
  -7  -2   6 3.25758 4.08991   4
   7   2  -6 0.97517 3.54735   2
  -7   2   6 -1.8926 4.28409   4
   6  -2  -6 6.37759 5.18772   5
  -6  -2   6 10.7544 4.46881   1
  -6  -2   6 3.65923 4.42657   4
  -6   2   6 3.50235 4.85852   1
  -6   2   6 3.49546 3.74493   4
   6   2  -6 3.59406 5.35427   5
   6   2  -6 5.27391 2.66687   2
  -5  -2   6 407.689 19.0201   1
  -5  -2   6 384.909 12.2751   4
   5  -2  -6 386.417 18.4451   5
  -5   2   6 393.724 14.6300   4
   5   2  -6 445.508 19.5245   5
  -5   2   6 377.201 30.8451   2
   5   2  -6 389.049 22.3496   2
  -5   2   6 425.180 13.0812   1
   4  -2  -6 40.4780 4.11778   5
  -4  -2   6 47.4062 4.71682   1
  -4  -2   6 46.8075 4.59011   4
  -4  -2   6 39.0658 3.10237   2
   4   2  -6 43.6925 4.89717   5
  -4   2   6 40.7208 4.61466   4
   4   2  -6 43.9608 3.67796   2
  -4   2   6 39.4627 3.47443   2
  -4   2   6 39.2732 4.15691   1
   3  -2  -6 171.404 8.28822   1
  -3  -2   6 180.338 7.16477   1
   3  -2  -6 161.139 8.17991   4
  -3  -2   6 172.439 5.93225   4
   3  -2  -6 164.274 5.99403   5
  -3  -2   6 170.521 8.00190   2
  -3   2   6 162.946 9.22099   5
   3   2  -6 176.167 6.41295   2
   3   2  -6 181.885 8.38566   1
   3   2  -6 173.678 10.5893   4
  -3   2   6 158.936 10.0527   2
  -3   2   6 198.837 8.14356   1
  -3   2   6 181.551 8.39652   4
  -2  -2   6 66.1742 3.48398   4
   2  -2  -6 64.2129 3.28302   4
  -2  -2   6 56.6296 2.29479   2
  -2  -2   6 64.5202 3.36164   3
   2  -2  -6 59.5568 3.71138   1
  -2  -2   6 73.7633 3.44350   1
   2   2  -6 67.7463 2.91397   1
   2   2  -6 61.5379 3.59853   4
  -2   2   6 72.2575 3.90568   4
  -2   2   6 66.2096 3.62794   5
  -2   2   6 67.4532 4.31421   1
   2   2  -6 59.7043 3.04527   2
  -1  -2   6 495.239 19.6548   4
  -1  -2   6 480.345 18.4151   3
  -1  -2   6 514.504 18.6084   1
   1   2  -6 472.251 22.9062   2
   1   2  -6 496.048 15.9822   1
  -1   2   6 484.279 23.0389   5
   1   2  -6 488.040 19.6665   3
   1   2  -6 496.425 20.3384   4
  -1   2   6 507.236 21.8559   2
  -1   2   6 529.239 23.9626   1
   0  -2  -6 391.536 13.6731   2
   0  -2   6 404.103 15.1207   4
   0  -2   6 389.297 12.4696   3
   0  -2  -6 397.079 17.8571   3
   0  -2   6 413.529 16.0130   1
   0   2  -6 392.930 14.6800   1
   0   2  -6 385.433 14.0754   4
   0   2   6 390.446 17.3080   2
   0   2   6 370.269 14.1390   3
   1  -2   6 25.9992 1.06344   4
   1  -2   6 23.3791 2.54741   3
  -1  -2  -6 23.7074 1.78472   2
  -1  -2  -6 28.4519 1.54494   3
   1  -2   6 27.5506 1.12160   1
  -1   2  -6 23.7225 2.59495   3
  -1   2  -6 27.4914 2.23922   5
   1   2   6 31.0344 2.39646   2
  -2  -2  -6 73.0692 3.45357   2
   2  -2   6 74.4174 4.60008   5
   2  -2   6 77.2716 2.87288   1
   2  -2   6 77.8083 2.49557   4
  -2   2  -6 70.9678 3.33415   5
  -2   2  -6 81.2463 3.80948   3
  -2   2  -6 72.2018 3.30491   2
   2   2   6 85.5219 4.35541   2
   2   2   6 67.7433 3.30053   1
   3  -2   6 34.2592 4.39945   5
   3  -2   6 31.2076 2.29841   1
   3  -2   6 31.1063 1.58360   4
   3   2   6 30.4999 2.81165   1
   3   2   6 25.2166 2.88615   2
  -3   2  -6 30.5087 3.59421   3
   3   2   6 29.6509 3.29993   5
  -3   2  -6 25.6098 2.86637   5
  -3   2  -6 34.6340 2.24711   1
   3   2   6 26.7656 2.23569   4
   4  -2   6 145.944 7.24844   1
   4  -2   6 147.084 7.11423   4
   4  -2   6 156.092 9.66329   5
   4   2   6 137.074 9.29420   5
  -4   2  -6 155.528 8.07770   1
   4   2   6 129.923 6.45131   2
  -4   2  -6 162.839 9.96937   3
   5  -2   6 11.3860 4.86281   5
  -5   2  -6 6.05207 3.79806   3
   5   2   6 6.01129 4.48595   5
  -5   2  -6 10.5328 3.08525   1
   5   2   6 6.02460 4.95501   2
   6  -2   6 7.67786 5.62495   5
  -6   2  -6 2.46889 4.63498   3
   6   2   6 3.42476 6.27739   5
   6   2   6 -0.1615 4.42655   2
   7  -2   6 -1.2836 4.18732   5
  -7   2  -6 0.82446 3.36789   1
   7   2   6 7.29079 6.48823   5
   7   2   6 3.03914 4.88494   2
  -7   2  -6 -4.2735 4.89598   3
  -7  -3   6 3.18811 5.08785   4
   7  -3  -6 -0.6789 5.69329   5
  -7   3   6 4.56874 4.48095   4
   7   3  -6 2.10443 3.18899   2
   7   3  -6 0.57599 5.95166   5
  -6  -3   6 3.52367 4.24382   4
  -6  -3   6 -1.9830 4.46776   1
   6  -3  -6 5.48738 5.09096   5
  -6   3   6 2.39494 3.72325   4
  -5  -3   6 18.9296 3.35518   1
  -5  -3   6 23.4885 4.13449   4
  -5   3   6 16.9626 3.23800   1
  -5   3   6 14.8580 2.28327   2
  -5   3   6 12.7505 3.96267   4
   5   3  -6 22.1237 3.57834   2
   5   3  -6 19.2267 4.99888   5
  -4  -3   6 1030.21 28.4095   4
   4  -3  -6 1098.37 39.4489   5
  -4  -3   6 1019.84 43.4002   1
  -4  -3   6 974.347 76.2751   2
  -4   3   6 941.076 69.8744   2
  -4   3   6 1032.92 28.5542   1
   4   3  -6 1052.02 54.7178   2
  -4   3   6 998.057 32.7234   4
   3  -3  -6 623.480 41.2796   4
  -3  -3   6 652.043 24.0929   4
   3  -3  -6 589.230 36.3918   1
   3  -3  -6 649.441 20.5749   5
  -3  -3   6 659.996 19.4123   1
  -3  -3   6 661.567 20.8177   2
  -3   3   6 627.126 21.6239   5
  -3   3   6 674.836 24.3594   1
   3   3  -6 669.925 25.9523   2
  -3   3   6 641.645 24.7519   4
   3   3  -6 628.801 31.4520   1
   2  -3  -6 519.303 15.8906   5
  -2  -3   6 526.330 17.7434   1
  -2  -3   6 509.101 14.7402   3
  -2  -3   6 525.820 14.7549   4
   2   3  -6 494.061 22.6726   4
  -2   3   6 506.010 18.5550   1
   2   3  -6 521.472 19.4586   2
   2   3  -6 506.129 17.5772   1
  -2   3   6 459.890 14.3917   5
  -2   3   6 483.138 26.2585   4
  -1  -3   6 247.241 8.90606   4
  -1  -3   6 232.353 8.45569   3
  -1  -3   6 239.995 6.39369   1
   1   3  -6 250.133 8.86168   2
  -1   3   6 211.262 7.60588   5
   1   3  -6 238.883 8.03361   4
  -1   3   6 249.891 15.2438   2
   1   3  -6 235.615 9.60856   3
   1   3  -6 244.944 8.21279   1
  -1   3   6 247.254 12.1598   4
   0  -3  -6 1514.71 41.0297   2
   0  -3   6 1525.86 66.9260   3
   0  -3   6 1620.84 73.2124   1
   0  -3   6 1536.40 56.8894   4
   0   3   6 1503.72 43.7863   3
   0   3  -6 1549.63 52.9644   1
   0   3  -6 1605.64 47.6019   4
   0   3  -6 1640.18 58.9990   3
   0   3   6 1573.65 93.8124   2
   1  -3   6 118.655 6.08881   3
  -1  -3  -6 126.257 4.13859   2
  -1  -3  -6 129.134 4.01581   3
   1   3   6 139.128 6.70585   2
  -1   3  -6 137.193 5.41566   5
  -1   3  -6 134.073 6.44772   3
   2  -3   6 1816.97 75.9477   1
   2  -3   6 1791.07 93.4204   5
  -2  -3  -6 1722.58 78.3515   2
  -2   3  -6 1809.15 58.8983   3
  -2   3  -6 1809.05 57.6343   1
  -2   3  -6 1863.57 87.3088   5
   2   3   6 1919.99 84.9981   2
   3  -3   6 645.911 29.5567   1
   3  -3   6 659.387 23.1392   4
   3  -3   6 671.835 43.7784   5
   3   3   6 608.091 36.0310   1
  -3   3  -6 677.287 21.9930   1
  -3   3  -6 681.173 27.4387   3
   3   3   6 662.972 27.4033   2
   4  -3   6 84.0416 4.72992   5
   4  -3   6 72.9378 3.93035   4
   4  -3   6 70.2689 4.00130   1
  -4   3  -6 77.4904 5.26055   3
  -4   3  -6 76.4987 4.31570   1
   4   3   6 76.8712 4.59124   5
   5  -3   6 76.1594 5.88346   1
   5  -3   6 91.3476 8.35430   5
  -5   3  -6 84.8624 7.70998   3
   5   3   6 80.6470 8.51557   5
  -5   3  -6 87.7349 5.41093   1
   6  -3   6 126.620 10.5332   5
   6   3   6 112.475 9.03383   5
  -6   3  -6 112.991 5.83067   1
   6   3   6 127.586 10.7450   2
  -6   3  -6 117.242 6.88911   3
   7  -3   6 72.4080 9.43838   5
   7   3   6 85.7183 7.88928   2
   7   3   6 90.5728 8.74813   5
  -7   3  -6 71.2991 7.84960   3
  -6  -4   6 704.003 51.4441   1
  -6  -4   6 733.624 32.0741   4
   6  -4  -6 726.326 41.1649   5
   6   4  -6 715.568 58.9938   2
  -6   4   6 719.844 30.0524   1
   6   4  -6 729.054 48.0961   5
  -6   4   6 706.032 39.6803   4
  -5  -4   6 531.480 23.8927   4
  -5  -4   6 589.096 23.7863   1
   5  -4  -6 536.552 24.2742   5
  -5   4   6 544.173 29.1149   1
  -5   4   6 544.492 23.5228   4
   5   4  -6 514.289 38.9506   2
   4  -4  -6 358.090 11.2155   5
  -4  -4   6 381.614 17.8113   1
  -4  -4   6 361.038 16.1028   4
  -4   4   6 365.305 14.6509   4
   4   4  -6 361.569 16.2605   2
  -4   4   6 366.495 15.6597   1
  -3  -4   6 498.998 25.8637   2
   3  -4  -6 556.055 19.3934   5
  -3  -4   6 531.638 20.3898   4
  -3  -4   6 535.109 20.3561   1
  -3   4   6 534.277 18.1750   4
   3   4  -6 536.987 20.4512   2
  -3   4   6 511.719 31.9131   5
  -3   4   6 509.580 19.1266   1
   3   4  -6 521.607 29.6032   1
  -2  -4   6 2057.65 66.1220   4
  -2  -4   6 2019.94 109.567   3
  -2  -4   6 2039.62 76.3704   1
   2   4  -6 1930.96 97.3656   1
  -2   4   6 1874.21 128.218   5
   2   4  -6 2013.56 106.246   4
   2   4  -6 2076.63 79.7278   2
  -2   4   6 1991.48 87.7581   4
  -2   4   6 2002.12 64.8433   1
  -1  -4   6 2379.61 111.307   3
  -1  -4   6 2548.65 75.5457   4
  -1  -4   6 2633.68 79.8721   1
  -1   4   6 2279.49 135.788   4
   1   4  -6 2576.63 90.1179   2
  -1   4   6 2456.41 115.247   2
   1   4  -6 2490.50 103.767   3
  -1   4   6 2298.14 78.3117   5
   1   4  -6 2470.61 86.4356   1
   1   4  -6 2517.38 68.0546   4
   0  -4  -6 4165.64 151.740   2
   0  -4   6 4382.09 117.881   3
   0   4  -6 4304.93 228.371   3
   0   4  -6 4404.62 120.152   1
   0   4  -6 4516.76 142.550   4
   0   4   6 4300.73 166.368   2
  -1  -4  -6 3512.88 195.418   2
   1  -4   6 3714.47 141.548   3
  -1   4  -6 4066.72 167.531   5
  -1   4  -6 3874.48 147.895   3
   1   4   6 3723.94 143.043   2
  -1   4  -6 3735.48 92.4344   4
  -2  -4  -6 1651.12 89.3506   2
  -2   4  -6 1717.73 97.7033   5
  -2   4  -6 1770.94 64.4455   3
   2   4   6 1765.49 64.0151   2
  -2   4  -6 1698.80 49.8108   1
   3  -4   6 517.314 23.4147   1
  -3   4  -6 507.964 13.6156   1
  -3   4  -6 516.153 16.0846   3
   3   4   6 508.013 20.7915   2
   4  -4   6 1038.58 30.5852   5
   4  -4   6 1076.82 63.3675   1
   4  -4   6 1126.21 49.8187   4
  -4   4  -6 1066.81 44.3346   1
  -4   4  -6 1080.50 35.2770   3
   4   4   6 1066.62 53.0904   2
   4   4   6 1030.22 50.4201   5
   5  -4   6 849.874 72.6087   1
   5  -4   6 895.080 44.6425   5
  -5   4  -6 950.027 42.8558   3
   5   4   6 937.851 60.9462   5
   5   4   6 902.315 50.0484   2
  -5   4  -6 915.136 47.9859   1
   6  -4   6 215.028 15.7350   5
  -6   4  -6 196.397 14.3943   3
   6   4   6 231.282 12.9713   5
  -6   4  -6 210.611 14.2163   1
   6   4   6 217.166 15.2378   2
   6   5  -6 -1.1483 3.21600   2
   6   5  -6 1.16057 5.42964   5
  -6   5   6 -3.2099 4.32772   1
  -6   5   6 3.41355 3.53197   4
   5  -5  -6 214.232 10.8716   5
  -5  -5   6 216.295 11.2118   4
  -5  -5   6 224.869 14.2132   1
  -5   5   6 219.855 13.2736   4
  -5   5   6 208.030 10.7940   1
   5   5  -6 236.237 14.2535   2
   4  -5  -6 997.456 34.4042   5
  -4  -5   6 1054.17 34.3383   1
  -4  -5   6 991.258 44.8956   4
   4   5  -6 1017.80 60.2084   2
  -4   5   6 1005.66 39.1051   4
  -4   5   6 1000.25 47.3627   1
   3  -5  -6 752.096 26.3267   5
  -3  -5   6 732.695 34.6992   1
  -3  -5   6 720.613 28.8611   4
   3   5  -6 715.729 35.3436   2
  -3   5   6 695.532 28.3839   4
  -3   5   6 734.495 23.0002   1
   3   5  -6 674.124 43.6724   1
  -2  -5   6 617.875 24.4223   1
  -2  -5   6 590.026 44.3615   3
  -2  -5   6 604.711 18.6237   4
  -2   5   6 598.827 25.7964   1
  -2   5   6 612.308 30.9404   2
   2   5  -6 607.004 25.3420   1
  -2   5   6 539.098 34.1390   5
   2   5  -6 594.310 23.2414   4
   2   5  -6 652.977 22.9637   2
  -2   5   6 607.372 21.4987   4
  -1  -5   6 269.844 14.0361   3
  -1   5   6 268.249 14.3386   2
   1   5  -6 300.956 12.4474   2
   1   5  -6 296.671 12.8203   3
  -1   5   6 278.659 10.1584   3
   1   5  -6 287.865 8.58996   4
  -1   5   6 247.789 11.7515   5
   1   5  -6 271.281 8.30324   1
   0  -5   6 578.453 22.0209   3
   0   5  -6 583.640 13.4459   4
   0   5  -6 589.591 15.8613   1
   0   5  -6 610.776 23.3074   3
   0   5   6 574.964 20.8419   2
  -1  -5  -6 2439.70 98.5158   2
   1  -5   6 2561.27 115.418   3
   1   5   6 2664.82 107.601   2
  -1   5  -6 2242.63 42.6572   1
  -1   5  -6 2611.73 141.615   3
  -1   5  -6 2646.75 177.552   5
  -1   5  -6 2536.25 44.6827   1
  -1   5  -6 2631.25 73.1476   4
  -2   5  -6 889.080 23.3395   1
  -2   5  -6 919.158 42.2550   3
   2   5   6 874.358 25.7937   2
   3   5   6 556.073 23.4089   2
  -3   5  -6 527.188 25.7454   3
  -3   5  -6 531.205 19.2727   1
   4  -5   6 74.7968 4.92405   1
   4  -5   6 65.8658 5.73463   5
   4   5   6 75.5606 6.30588   2
  -4   5  -6 82.3412 6.93213   3
  -4   5  -6 70.4282 3.86927   1
   5  -5   6 19.0186 5.77037   5
   5   5   6 22.0230 5.10282   5
  -5   5  -6 21.1722 4.92890   3
   5   5   6 27.1045 4.84672   2
  -5   5  -6 21.9572 2.96753   1
   6  -5   6 95.4363 9.58460   5
   6   5   6 91.3191 8.26334   5
  -6   5  -6 87.0828 6.85344   3
   6   5   6 88.6600 9.32688   2
   6  -6  -6 3.72577 3.89012   5
  -6   6   6 2.05837 3.45702   4
  -6   6   6 4.02068 4.30742   1
   6   6  -6 5.58467 3.65682   2
   6   6  -6 1.27290 4.56396   5
  -5   6   6 35.6029 5.53405   1
   5   6  -6 44.3462 4.32381   2
  -5   6   6 41.2992 6.38313   4
  -4  -6   6 50.6706 4.20325   1
  -4   6   6 49.2283 4.71891   4
   4   6  -6 51.1783 5.22865   2
  -3  -6   6 46.0226 3.97237   1
   3   6  -6 38.5466 4.54157   2
  -3   6   6 36.9817 4.59160   1
  -3   6   6 40.0365 4.53197   4
  -2   6   6 27.0744 4.44145   1
  -2   6   6 26.6603 2.25576   3
  -2   6   6 31.3688 5.00941   4
   2   6  -6 23.4993 2.33764   1
   2   6  -6 19.5458 3.25660   2
  -1  -6   6 95.5644 4.63784   3
   1   6  -6 93.6724 4.98238   3
   1   6  -6 91.2061 3.28205   4
   1   6  -6 94.9526 5.68130   2
  -1   6   6 90.6950 3.68989   3
  -1   6   6 103.816 5.18848   2
  -1   6   6 88.6282 6.19969   5
   1   6  -6 96.8290 4.40334   1
   0  -6   6 22.8016 2.91283   3
   0   6  -6 26.1658 3.90263   3
   0   6   6 24.8094 3.30621   2
  -1   6  -6 11.4938 1.17004   1
   1   6   6 14.5685 3.44907   2
  -1   6  -6 10.6000 1.45952   4
  -1   6  -6 11.3290 0.80815   1
  -2  -6  -6 30.4216 1.68084   3
   2   6   6 29.4763 3.49355   2
  -2   6  -6 29.4742 1.29023   1
  -2   6  -6 24.0193 3.35254   3
   3   6   6 13.5233 4.03611   2
  -3   6  -6 11.7050 4.59091   3
  -3   6  -6 17.6223 2.62995   1
  -4   6  -6 18.8009 2.23480   1
   4   6   6 15.0840 3.50136   2
  -4   6  -6 19.7471 3.28525   3
   5  -6   6 25.2814 5.01063   5
  -5   6  -6 33.0535 4.88182   3
   5   6   6 30.8878 4.89627   2
   6  -6   6 -6.4330 6.03722   5
  -6   6  -6 -2.9043 4.62722   3
   6   6   6 0.99268 5.44620   5
  -5   7   6 43.0861 5.17508   1
   5   7  -6 27.9435 5.03066   2
  -5   7   6 30.7568 5.39610   4
  -4   7   6 76.3076 7.23158   3
  -4   7   6 72.6744 7.30255   4
  -4   7   6 69.6019 5.71154   1
   4   7  -6 78.7057 6.03996   2
  -3   7   6 140.146 8.76785   3
  -3   7   6 126.992 7.85597   1
  -3   7   6 115.799 8.50532   2
   3   7  -6 122.525 10.2451   2
  -3   7   6 115.686 7.70426   4
   2   7  -6 111.066 5.84547   1
  -2   7   6 116.009 8.18137   1
  -2   7   6 130.784 7.83620   4
   2   7  -6 144.532 7.64736   2
  -2   7   6 134.402 7.71319   3
  -2   7   6 122.535 7.72940   2
   1   7  -6 20.9419 4.12711   2
   1   7  -6 23.4299 2.33083   4
  -1   7   6 18.8765 1.36117   3
  -1   7   6 22.0901 3.28034   2
   1   7  -6 18.3142 3.59781   3
   1   7  -6 20.1615 2.17765   1
   0   7  -6 195.023 6.66012   1
   0   7  -6 212.792 9.05888   3
   0   7  -6 202.581 8.01219   4
   0   7   6 212.976 9.35896   2
   0   7  -6 208.654 8.93646   2
   1   7   6 1.92804 3.31316   2
  -1   7  -6 4.55002 0.86060   1
  -1   7  -6 3.82394 4.30692   3
  -1   7  -6 4.15601 1.33134   4
  -1   7  -6 4.28492 1.20288   1
  -2  -7  -6 838.283 24.6646   3
   2   7   6 820.232 48.9805   2
  -2   7  -6 804.739 32.3708   1
  -2   7  -6 825.586 46.2031   3
   3   7   6 82.7162 7.87129   2
  -3   7  -6 73.1716 4.48369   1
  -3   7  -6 97.6425 6.94247   3
  -4   7  -6 -0.1953 4.15179   3
  -5   7  -6 5.99753 4.56338   3
   5   7   6 -2.5389 4.40285   2
  -5   8   6 23.6497 4.67294   1
   5   8  -6 24.3289 4.79583   2
  -5   8   6 18.7814 3.78958   3
   4   8  -6 182.415 13.7557   2
  -4   8   6 186.064 12.2133   4
  -4   8   6 177.012 19.1064   1
  -4   8   6 208.404 10.7062   3
   3   8  -6 45.6188 5.85428   2
  -3   8   6 42.7839 6.13306   2
  -3   8   6 42.0783 4.18023   1
  -3   8   6 42.1108 3.55352   3
  -3   8   6 41.7390 4.51440   4
  -2   8   6 357.680 15.3730   4
  -2   8   6 389.544 17.2074   1
   2   8  -6 357.648 19.9639   2
  -2   8   6 328.424 18.7806   3
  -2   8   6 351.783 20.5556   2
   1   8  -6 882.845 51.9091   1
   1   8  -6 979.377 42.5145   3
   1   8  -6 1034.20 53.1161   2
  -1   8   6 1016.62 60.7222   2
  -1   8   6 908.263 29.6396   3
   0   8  -6 228.991 10.2712   1
   0   8   6 235.149 11.6116   2
   0   8  -6 258.438 18.1193   2
   0   8  -6 236.523 13.7982   4
   0   8  -6 259.444 11.2886   3
   1   8   6 230.389 10.4531   2
  -1   8  -6 236.418 9.52034   1
  -1   8  -6 236.903 12.3159   4
  -1   8  -6 241.742 11.2565   1
  -1   8  -6 251.786 11.9272   3
  -2   8  -6 94.9212 7.78971   3
   2   8   6 90.3464 6.55201   2
  -2   8  -6 84.5246 7.30181   1
   3   8   6 238.662 17.9673   2
  -3   8  -6 238.977 11.1022   3
  -4   8  -6 401.210 25.8071   3
   4   8   6 383.715 30.3455   2
  -5   8  -6 260.158 22.9943   3
   5   8   6 235.330 20.9549   2
  -4   9   6 34.5342 5.76006   2
   4   9  -6 41.7901 6.12300   2
  -4   9   6 42.0685 5.17090   1
  -4   9   6 48.7205 5.54693   4
  -3   9   6 454.419 40.3518   2
  -3   9   6 496.033 35.6506   4
   3   9  -6 518.625 51.2632   2
  -3   9   6 506.737 42.4655   1
   2   9  -6 338.323 21.0175   2
  -2   9   6 315.399 17.6438   4
  -2   9   6 302.557 21.2956   2
  -2   9   6 314.066 14.8261   1
  -1   9   6 7.70415 3.70567   2
   1   9  -6 9.05155 3.43083   3
   1   9  -6 10.0470 5.20570   2
   0   9   6 96.3260 7.90891   2
   0   9  -6 106.842 7.58670   2
   0   9  -6 94.6416 5.79070   3
  -1   9  -6 294.644 16.8730   3
   1   9   6 339.165 24.3927   2
  -2   9  -6 470.658 37.8282   3
   2   9   6 453.391 25.3511   2
  -3   9  -6 345.339 24.9362   3
   3   9   6 336.665 18.7790   2
   4   9   6 69.0027 8.54008   2
  -4   9  -6 56.8950 5.97228   3
  -3  10   6 11.5553 4.37525   2
   3  10  -6 -1.1168 4.67033   2
  -3  10   6 5.52129 4.45243   1
  -2  10   6 30.6723 4.50792   2
   2  10  -6 30.3886 5.57929   2
  -2  10   6 21.2896 5.55845   1
  -2  10   6 26.3855 5.84887   4
   1  10  -6 53.7662 7.04679   3
   1  10  -6 49.8952 6.43879   2
  -1  10   6 43.2001 5.39165   2
   0  10   6 49.1403 5.52298   2
   0  10  -6 58.9300 7.52145   2
   0  10  -6 43.5081 4.96462   3
   1  10   6 127.972 12.3475   2
  -1  10  -6 100.925 8.83259   3
   2  10   6 -3.1768 4.50784   2
  -2  10  -6 2.65436 3.83487   3
  -3  10  -6 21.1448 5.31484   3
   3  10   6 20.9818 5.25464   2
  -2  11   6 55.4533 6.89948   4
   2  11  -6 51.4373 6.54626   2
  -2  11   6 44.8576 6.54841   1
  -2  11   6 47.8558 6.89561   2
  -1  11   6 8.60234 3.82103   1
  -1  11   6 6.31826 4.67431   2
   1  11  -6 12.5440 3.99283   2
   0  11   6 13.6118 3.61917   2
   0  11  -6 15.9872 5.64772   2
  -1  11  -6 116.757 10.7116   2
   1  11   6 106.240 10.1082   2
  -1  11  -6 90.7480 9.75968   3
   2  11   6 35.3561 4.60053   2
  -2  11  -6 38.7011 6.15622   2
  -2  11  -6 35.8644 5.55703   3
  -7   0   7 -4.5286 4.52993   4
   7   0  -7 9.03033 5.69279   5
  -6   0   7 0.14878 4.22840   1
   6   0  -7 -5.8199 4.82128   5
  -6   0   7 5.74283 4.14984   4
  -5   0   7 3.92240 4.42776   1
  -5   0   7 0.52751 2.55418   4
   5   0  -7 2.41346 2.99504   5
  -4   0   7 -0.7539 2.19973   1
  -4   0   7 -1.8263 3.29813   4
  -3   0   7 -1.2768 2.50131   1
   3   0  -7 -0.7827 1.71738   5
  -3   0   7 -0.8715 0.97681   2
   3   0  -7 -1.3011 2.10172   1
   3   0  -7 0.17700 1.94818   4
  -2   0   7 -0.9945 0.49242   2
   2   0  -7 -1.4749 2.09451   5
  -2   0   7 -3.0999 2.22970   1
  -2   0   7 -5.4023 2.42453   4
  -2   0   7 -1.8411 1.73055   3
   1   0  -7 -0.1567 1.85696   3
   1   0  -7 -1.5291 1.13192   4
   1   0  -7 -0.2923 1.04807   1
  -1   0   7 -1.2641 1.35540   3
  -1   0   7 -1.0428 1.76423   1
   0   0  -7 -0.9969 0.76024   2
   1   0   7 -3.3452 0.93672   5
   1   0   7 -1.9456 1.22390   3
  -1   0  -7 -3.8484 1.26903   3
  -1   0  -7 -3.4664 1.07897   5
   1   0   7 -2.9578 1.60781   2
   2   0   7 -1.9868 1.27443   1
  -2   0  -7 -0.3701 1.64852   3
   2   0   7 0.45696 1.99334   5
   2   0   7 -0.7804 1.50812   2
  -2   0  -7 -1.9639 1.52863   2
   3   0   7 -2.1529 1.66270   1
  -3   0  -7 -2.2286 1.96813   5
   3   0   7 1.16277 1.86386   2
  -3   0  -7 2.46116 2.25771   3
   3   0   7 -1.9869 1.42094   4
   4   0   7 1.98685 3.50630   5
   4   0   7 4.52681 1.89796   4
   4   0   7 0.15075 2.06169   1
   5   0   7 -0.3004 2.92293   5
   6   0   7 -2.4362 3.47027   5
   7   0   7 8.64003 4.47255   5
  -7  -1   7 3.84938 3.55285   4
   7  -1  -7 -2.1732 5.48578   5
   7   1  -7 -4.8325 5.64902   5
  -7   1   7 -1.1933 2.84089   4
  -6  -1   7 163.200 8.29692   4
  -6  -1   7 161.505 10.0316   1
   6  -1  -7 186.693 9.67322   5
  -6   1   7 173.703 8.29415   1
  -6   1   7 169.765 14.0078   4
   6   1  -7 175.491 14.7515   5
   5  -1  -7 711.841 24.3314   5
  -5  -1   7 653.930 23.0940   4
  -5  -1   7 612.977 61.3113   2
  -5  -1   7 654.100 26.4022   1
  -5   1   7 659.421 27.6237   1
   5   1  -7 647.345 31.6364   5
  -5   1   7 645.326 21.8826   4
   5   1  -7 689.836 31.5022   2
  -5   1   7 611.392 48.4877   2
  -4  -1   7 1027.25 30.4216   1
  -4  -1   7 1005.27 31.4357   4
  -4  -1   7 972.024 44.5613   2
   4  -1  -7 1005.10 32.4117   5
   4   1  -7 1031.36 51.1638   5
  -4   1   7 1023.80 45.4081   2
   4   1  -7 1051.67 44.1106   2
  -4   1   7 1028.42 33.5739   4
  -4   1   7 1055.81 26.4325   1
  -3  -1   7 315.985 12.0325   4
  -3  -1   7 314.523 10.4934   1
  -3  -1   7 302.545 8.50632   2
   3  -1  -7 293.260 14.9130   1
   3  -1  -7 330.482 10.9295   5
   3  -1  -7 286.711 14.4732   4
   3   1  -7 306.997 12.4170   4
  -3   1   7 311.816 11.0685   1
   3   1  -7 299.387 9.85898   1
  -3   1   7 311.016 12.3878   2
   3   1  -7 328.389 14.0473   5
  -3   1   7 309.651 8.91066   4
   3   1  -7 300.833 11.9702   2
   2  -1  -7 514.605 15.0130   5
  -2  -1   7 516.932 22.6996   3
  -2  -1   7 517.043 13.2061   1
   2  -1  -7 477.948 20.3313   4
  -2  -1   7 501.224 15.1214   4
   2  -1  -7 485.384 16.2820   1
  -2   1   7 512.910 13.6304   1
   2   1  -7 496.975 22.6001   2
   2   1  -7 495.567 21.1327   4
  -2   1   7 518.372 20.2145   2
   2   1  -7 489.623 19.8981   1
  -2   1   7 493.353 20.5356   4
  -1  -1   7 58.2045 2.69502   4
  -1  -1   7 62.6716 3.44932   3
   1  -1  -7 52.1427 3.10367   4
  -1  -1   7 55.2806 3.43431   1
  -1   1   7 58.1915 3.53432   1
  -1   1   7 58.8632 1.61214   2
  -1   1   7 59.7386 3.71259   3
  -1   1   7 54.1414 3.63514   4
   1   1  -7 52.3784 2.06392   4
   1   1  -7 62.8612 2.88123   3
   1   1  -7 50.6041 3.48336   1
   0  -1  -7 1819.47 88.3606   3
   0  -1   7 1812.36 76.7301   4
   0  -1  -7 1851.10 56.5584   2
   0  -1   7 1784.33 66.9896   1
   0  -1   7 1750.33 77.4031   3
   0   1  -7 1737.55 85.5045   4
   0   1   7 1689.41 53.9258   3
   0   1  -7 1851.40 107.782   3
   0   1   7 1833.55 69.9888   2
   1  -1   7 2798.81 119.517   5
   1  -1   7 2846.69 82.8748   3
  -1  -1  -7 2935.20 134.005   3
  -1  -1  -7 2888.31 92.0199   2
   1   1   7 2981.28 133.837   5
  -1   1  -7 2906.07 140.274   3
  -1   1  -7 2856.71 99.7937   2
   1   1   7 2901.77 118.740   2
  -1   1  -7 3057.51 113.298   5
   1   1   7 2757.87 100.938   3
   2  -1   7 870.286 32.4649   5
  -2  -1  -7 900.177 33.4015   3
   2  -1   7 881.778 42.0650   1
  -2  -1  -7 882.476 24.8025   2
  -2   1  -7 838.779 23.2840   2
   2   1   7 902.772 34.2464   2
  -2   1  -7 900.220 33.6300   3
   2   1   7 906.047 39.4471   5
  -2   1  -7 917.093 29.3250   5
   2   1   7 880.437 33.6364   1
   3  -1   7 115.948 4.17371   4
   3  -1   7 125.876 4.58915   1
   3  -1   7 112.445 7.32318   5
   3   1   7 128.478 6.06381   2
   3   1   7 118.847 7.88611   5
   3   1   7 115.801 6.06489   1
  -3   1  -7 123.539 5.28924   3
  -3   1  -7 114.737 6.18349   5
   3   1   7 115.641 4.94986   4
   4  -1   7 157.843 6.68127   4
   4  -1   7 148.752 8.73849   1
   4  -1   7 167.435 9.49996   5
  -4   1  -7 151.803 8.61103   3
   4   1   7 143.803 6.25086   4
   4   1   7 164.044 7.74102   5
   4   1   7 183.973 8.53708   2
   4   1   7 150.914 8.42133   1
   5  -1   7 185.146 12.9662   5
   5  -1   7 147.128 13.5115   4
   5   1   7 176.197 8.38649   2
  -5   1  -7 182.237 8.49698   1
   5   1   7 171.037 8.71544   5
  -5   1  -7 183.414 11.1618   3
   6  -1   7 535.464 42.6688   5
   6   1   7 575.125 37.9788   2
  -6   1  -7 530.823 42.9635   3
   6   1   7 562.282 30.1532   5
   7  -1   7 58.4926 8.49511   5
   7   1   7 57.9591 8.24240   5
  -7   1  -7 75.5374 7.30214   3
   7  -2  -7 360.933 28.1554   5
  -7  -2   7 341.230 18.5594   4
   7   2  -7 354.561 26.2366   5
  -7   2   7 338.812 24.7732   4
   6  -2  -7 289.934 19.9613   5
  -6  -2   7 302.240 14.5600   1
  -6  -2   7 279.686 12.3775   4
  -6   2   7 303.593 14.1305   4
  -6   2   7 308.365 12.3454   1
   6   2  -7 318.162 19.9443   5
   6   2  -7 291.626 19.7637   2
  -5  -2   7 3.92014 3.75148   4
   5  -2  -7 -1.7242 4.33989   5
  -5  -2   7 3.15125 1.63570   2
  -5  -2   7 4.55800 3.69926   1
   5   2  -7 0.73843 4.63470   5
  -5   2   7 1.70769 2.99198   1
   5   2  -7 0.59170 2.00554   2
  -5   2   7 5.11507 1.67448   2
  -5   2   7 5.22746 3.69086   4
   4  -2  -7 114.931 6.32022   5
  -4  -2   7 104.153 7.91729   2
  -4  -2   7 98.1344 6.09539   1
  -4  -2   7 95.6830 6.28552   4
  -4   2   7 118.222 5.42879   4
  -4   2   7 96.5875 5.72123   1
   4   2  -7 113.061 6.76216   2
  -4   2   7 99.7587 4.54218   2
   4   2  -7 108.140 6.63876   5
  -3  -2   7 1269.38 41.2830   4
   3  -2  -7 1153.89 70.8478   4
   3  -2  -7 1164.26 56.9532   1
  -3  -2   7 1260.46 46.3314   1
   3  -2  -7 1257.70 47.7899   5
  -3  -2   7 1248.49 45.2204   2
   3   2  -7 1268.81 57.3086   2
   3   2  -7 1216.03 59.8369   1
  -3   2   7 1217.30 36.4034   4
  -3   2   7 1215.58 41.4073   2
  -3   2   7 1216.61 34.1719   1
  -3   2   7 1228.76 51.6115   5
  -2  -2   7 2963.86 84.0442   1
   2  -2  -7 2745.96 175.749   1
   2  -2  -7 2713.74 130.839   4
  -2  -2   7 2865.67 81.4176   4
   2  -2  -7 2452.09 83.5163   5
  -2  -2   7 2918.86 141.797   3
   2   2  -7 2851.31 116.573   2
   2   2  -7 2924.52 125.946   1
  -2   2   7 2801.32 117.162   4
   2   2  -7 2753.08 143.169   4
  -2   2   7 2864.15 119.681   5
  -2   2   7 2846.92 79.0589   1
   1  -2  -7 1944.38 81.6813   5
  -1  -2   7 1951.82 77.7266   4
  -1  -2   7 1848.33 75.4603   3
  -1  -2   7 1915.21 62.4633   1
   1   2  -7 1906.80 57.3368   1
  -1   2   7 1892.22 107.135   2
   1   2  -7 1870.27 75.4084   3
  -1   2   7 1847.76 52.0810   5
  -1   2   7 1931.26 95.6120   3
   1   2  -7 1901.54 55.4593   4
  -1   2   7 1983.60 67.4025   1
   0  -2   7 1355.27 50.6503   4
   0  -2  -7 1356.14 43.4768   2
   0  -2   7 1382.10 50.3569   1
   0  -2   7 1263.36 50.1376   3
   0  -2  -7 1329.63 62.7160   3
   0   2  -7 1375.73 60.9396   3
   0   2   7 1371.83 45.6806   2
   0   2   7 1236.17 47.3813   3
   0   2  -7 1336.80 55.4084   4
   1  -2   7 -2.0875 0.84308   4
  -1  -2  -7 -0.8390 0.87879   3
   1  -2   7 -0.8699 1.64696   3
  -1   2  -7 0.34623 1.50000   5
   1   2   7 -2.6249 1.58919   2
  -1   2  -7 -2.2058 1.79107   3
   2  -2   7 1036.36 47.9505   5
   2  -2   7 1084.45 42.4952   4
   2  -2   7 1076.51 34.9609   1
  -2  -2  -7 1028.53 36.8134   2
  -2  -2  -7 1060.94 35.5823   3
  -2   2  -7 1092.85 29.0279   2
  -2   2  -7 1072.72 36.0579   3
  -2   2  -7 1088.19 39.6339   5
   2   2   7 1037.21 39.2514   5
   2   2   7 1068.68 35.2736   2
   3  -2   7 2050.30 98.2360   5
   3  -2   7 2030.52 67.9927   4
   3  -2   7 1999.24 71.2240   1
   3   2   7 1938.82 110.766   1
   3   2   7 2003.14 78.0013   5
  -3   2  -7 1989.60 116.568   5
  -3   2  -7 1994.46 77.9619   3
   3   2   7 1877.71 59.3174   4
   3   2   7 2075.26 68.2657   2
   4  -2   7 826.086 48.0846   5
   4  -2   7 822.191 46.1032   1
   4  -2   7 788.155 49.0897   4
  -4   2  -7 820.857 29.4215   3
  -4   2  -7 841.838 22.1386   1
   4   2   7 825.357 32.9853   5
   4   2   7 791.243 30.8888   2
   5  -2   7 560.279 29.4138   5
   5  -2   7 544.285 49.4679   4
  -5   2  -7 568.264 26.7155   1
  -5   2  -7 581.558 33.0733   3
   5   2   7 614.834 34.4946   5
   5   2   7 586.173 31.3519   2
   6  -2   7 75.0905 7.53742   5
  -6   2  -7 64.2669 6.76978   3
  -6   2  -7 63.9264 4.90275   1
   6   2   7 60.3148 7.49261   5
   6   2   7 65.1248 6.00551   2
   7  -2   7 97.3264 11.1832   5
  -7   2  -7 85.5475 9.36060   3
   7   2   7 92.9324 8.10009   5
   7   2   7 74.0841 7.00167   2
   7  -3  -7 14.0233 5.73438   5
  -7  -3   7 1.87979 4.68516   4
   7   3  -7 6.35390 5.93682   5
  -7   3   7 9.12193 4.45960   4
   6  -3  -7 147.990 8.83422   5
  -6  -3   7 138.623 10.1813   1
  -6  -3   7 162.982 8.57511   4
  -6   3   7 120.918 10.0005   1
   6   3  -7 144.798 11.6859   5
   6   3  -7 163.220 8.23146   2
   5  -3  -7 201.235 10.2127   5
  -5  -3   7 205.837 8.86661   1
  -5  -3   7 211.344 9.46507   4
   5   3  -7 201.778 11.0596   5
  -5   3   7 206.318 10.5879   1
   5   3  -7 207.127 11.1212   2
  -5   3   7 183.215 19.4650   2
  -5   3   7 197.963 8.39413   4
  -4  -3   7 698.910 26.7006   1
  -4  -3   7 625.442 27.8703   2
   4  -3  -7 689.077 25.6427   5
  -4  -3   7 713.539 20.0118   4
   4   3  -7 664.587 26.8261   2
  -4   3   7 661.977 27.6087   1
  -4   3   7 645.340 47.7412   2
  -4   3   7 660.855 24.4933   4
  -3  -3   7 419.332 16.2377   2
  -3  -3   7 446.737 15.4588   1
   3  -3  -7 466.815 16.4539   5
  -3  -3   7 460.021 17.2110   4
   3  -3  -7 445.415 33.7773   1
   3  -3  -7 413.236 24.7404   4
  -3   3   7 466.993 18.9712   4
   3   3  -7 414.375 22.6281   1
  -3   3   7 434.866 23.0364   5
   3   3  -7 445.877 19.1133   2
  -3   3   7 452.432 14.7225   1
   2  -3  -7 35.5370 2.41349   5
  -2  -3   7 42.1221 3.09176   3
  -2  -3   7 40.4688 2.82008   1
  -2  -3   7 35.7700 2.88313   4
  -2   3   7 34.9088 2.37491   5
   2   3  -7 34.0255 3.02499   4
  -2   3   7 30.1470 4.71207   1
   2   3  -7 41.1039 2.66512   1
   2   3  -7 38.0461 2.38791   2
  -2   3   7 32.7076 1.81587   2
  -1  -3   7 865.720 30.2974   3
  -1  -3   7 863.585 31.5352   4
  -1  -3   7 878.594 26.4593   1
  -1   3   7 919.407 34.7543   1
   1   3  -7 869.058 23.2130   1
   1   3  -7 879.298 30.8783   2
  -1   3   7 885.622 51.7573   2
  -1   3   7 821.225 35.9003   5
  -1   3   7 873.028 37.8316   3
   1   3  -7 893.823 30.9561   4
   1   3  -7 845.660 31.6878   3
   0  -3   7 27.7510 2.45565   3
   0  -3   7 29.7132 1.20865   1
   0  -3  -7 27.7250 1.58709   2
   0  -3   7 28.5376 1.81273   4
   0   3  -7 28.6675 1.45945   4
   0   3  -7 27.6111 1.25755   1
   0   3  -7 23.0399 2.72191   3
   0   3   7 25.9021 1.09492   3
   0   3   7 27.9525 2.08822   2
  -1  -3  -7 1704.70 48.3459   2
   1  -3   7 1715.14 72.1994   3
  -1  -3  -7 1809.16 72.7584   3
   1  -3   7 1715.08 58.6209   4
  -1   3  -7 1883.91 85.6198   5
   1   3   7 1809.19 78.7085   2
  -1   3  -7 1827.93 78.1609   3
  -2  -3  -7 723.408 34.7587   2
  -2  -3  -7 842.149 23.9971   3
   2  -3   7 797.578 29.7968   1
   2  -3   7 772.870 32.1192   5
  -2   3  -7 789.613 36.3632   3
  -2   3  -7 784.344 36.9686   5
   2   3   7 814.453 28.7662   2
   3  -3   7 212.083 11.0192   5
   3  -3   7 230.030 10.1436   1
   3  -3   7 220.399 6.81429   4
  -3   3  -7 223.877 6.39263   1
   3   3   7 222.956 8.30805   5
   3   3   7 217.475 7.98451   2
   3   3   7 198.177 9.77151   1
  -3   3  -7 221.567 9.96464   3
   4  -3   7 17.3135 1.83956   4
   4  -3   7 21.4247 5.12430   5
   4  -3   7 12.2879 2.19988   1
   4   3   7 16.8087 3.86181   5
  -4   3  -7 17.7372 2.23009   1
  -4   3  -7 14.4160 3.37951   3
   4   3   7 16.8446 2.71915   2
   5  -3   7 271.336 26.7159   1
   5  -3   7 327.905 19.2472   5
   5   3   7 276.136 14.7278   5
  -5   3  -7 290.955 12.0709   1
   5   3   7 279.202 11.3670   2
  -5   3  -7 279.706 13.9992   3
   6  -3   7 160.691 11.2513   5
  -6   3  -7 164.274 12.1733   3
   6   3   7 176.398 14.2447   5
  -6   3  -7 180.557 10.6922   1
   6   3   7 175.621 12.1631   2
   6  -4  -7 -6.9381 4.97461   5
  -6  -4   7 -1.4880 4.28439   4
   6   4  -7 -0.6702 5.53246   5
   6   4  -7 -1.9316 3.67878   2
  -6   4   7 -2.7668 4.67000   1
  -5  -4   7 -2.2842 4.12904   1
   5  -4  -7 -3.3870 4.31799   5
  -5  -4   7 -4.5581 4.26838   4
  -5   4   7 2.94310 4.33386   1
  -5   4   7 1.35386 4.10870   4
   4  -4  -7 66.3409 6.05279   5
  -4  -4   7 56.1359 4.98624   4
  -4  -4   7 48.4885 5.17729   1
  -4   4   7 51.2106 3.58920   2
  -4   4   7 68.4814 4.64667   4
   4   4  -7 59.9265 4.69518   2
  -4   4   7 65.8332 5.78614   1
  -3  -4   7 296.466 20.6390   2
  -3  -4   7 316.973 14.4257   4
  -3  -4   7 329.969 10.0642   1
   3  -4  -7 301.405 10.7635   5
  -3   4   7 314.928 12.0071   1
  -3   4   7 295.157 21.4647   5
  -3   4   7 309.976 14.2842   4
   3   4  -7 301.352 13.1950   2
   3   4  -7 333.677 16.1852   1
  -2  -4   7 7.73567 2.03282   1
  -2  -4   7 11.1865 2.58553   3
  -2  -4   7 7.44779 2.27500   4
  -2   4   7 4.90187 3.22247   4
  -2   4   7 9.25790 1.51014   2
  -2   4   7 5.19059 3.67028   1
   2   4  -7 9.92217 1.85577   1
   2   4  -7 5.18211 1.86215   4
  -1  -4   7 19.4394 2.27580   3
  -1  -4   7 14.1951 1.78381   4
  -1  -4   7 18.4330 1.62462   1
  -1   4   7 17.8294 2.97083   4
   1   4  -7 19.5355 1.79342   2
   1   4  -7 16.6876 2.85453   3
   1   4  -7 19.3947 1.75089   1
   1   4  -7 16.6097 1.72365   4
   0  -4   7 105.537 4.04744   4
   0  -4  -7 104.679 4.27921   2
   0  -4   7 105.720 4.96182   3
   0   4   7 109.731 5.83867   2
   0   4  -7 110.389 2.75843   1
   0   4  -7 108.287 3.66149   4
  -1  -4  -7 459.329 13.7024   3
  -1  -4  -7 415.980 17.3253   2
   1  -4   7 399.878 16.9383   3
   1   4   7 431.044 17.2608   2
  -1   4  -7 429.883 21.7837   3
  -1   4  -7 478.271 19.3540   5
  -1   4  -7 394.048 11.7997   4
  -2   4  -7 47.1158 3.94242   5
   2   4   7 50.0930 3.68676   2
  -2   4  -7 52.4558 3.58758   3
   3  -4   7 -0.8338 2.90363   5
  -3   4  -7 5.48282 3.08677   3
  -3   4  -7 4.15486 1.18442   1
   4  -4   7 40.3519 5.07107   5
   4  -4   7 31.2169 3.09879   1
   4   4   7 29.5526 4.74949   2
  -4   4  -7 36.8196 4.84069   3
   4   4   7 35.9223 4.93549   5
  -4   4  -7 32.3888 2.33846   1
   5  -4   7 14.9158 6.14800   5
  -5   4  -7 10.5792 2.22372   1
  -5   4  -7 8.95422 3.04480   3
   5   4   7 11.8062 4.22002   2
  -6   4  -7 2.75686 3.15143   3
   6   4   7 -3.9205 4.36723   2
  -6  -5   7 4.44495 4.30674   1
  -6  -5   7 -1.9925 5.40175   4
   6  -5  -7 -0.7652 3.57920   5
  -6   5   7 -4.9509 3.80453   4
  -6   5   7 -7.2113 4.51887   1
  -5  -5   7 221.866 9.12396   1
  -5  -5   7 220.402 13.1198   4
   5  -5  -7 252.805 10.9198   5
   5   5  -7 232.194 16.1692   2
  -5   5   7 230.059 11.9392   1
  -5   5   7 213.790 12.6613   4
  -4  -5   7 129.239 8.42902   4
  -4  -5   7 123.958 6.21746   1
   4  -5  -7 136.276 7.85853   5
  -4   5   7 132.467 6.37398   1
   4   5  -7 133.302 10.9259   2
  -4   5   7 123.784 10.1350   4
   3  -5  -7 615.108 22.9662   5
  -3  -5   7 549.230 22.0921   4
  -3  -5   7 561.886 24.5418   1
   3   5  -7 494.282 36.7757   1
  -3   5   7 508.784 22.1167   4
  -3   5   7 579.789 18.7422   1
   3   5  -7 561.904 35.9816   2
  -2  -5   7 24.9867 3.05818   4
  -2  -5   7 29.3797 2.33820   1
  -2   5   7 25.0882 4.29762   1
   2   5  -7 27.8975 2.75190   2
  -2   5   7 27.0695 3.95213   4
  -2   5   7 23.4315 2.44858   5
  -2   5   7 24.2323 2.43197   2
   2   5  -7 29.5855 2.67084   1
  -1  -5   7 141.313 6.71596   3
  -1  -5   7 157.986 5.36765   4
   1   5  -7 155.934 6.81039   2
  -1   5   7 141.712 9.08420   5
  -1   5   7 147.007 5.96787   3
   1   5  -7 163.328 8.41407   3
   1   5  -7 148.464 5.27824   1
   1   5  -7 152.055 5.70074   4
  -1   5   7 164.925 8.21364   2
   0  -5  -7 482.521 26.8937   2
   0  -5   7 484.966 18.8182   3
   0   5  -7 506.262 16.6126   4
   0   5   7 513.076 13.6880   2
   0   5  -7 513.214 22.0446   3
   0   5  -7 498.011 13.6845   1
  -1  -5  -7 644.092 29.6591   2
   1  -5   7 694.545 35.0172   3
   1   5   7 677.628 35.3378   2
  -1   5  -7 735.214 36.7486   5
  -1   5  -7 689.337 30.1405   3
  -1   5  -7 664.050 18.6783   4
   2   5   7 346.223 18.6938   2
  -2   5  -7 341.148 13.4607   3
  -3   5  -7 212.908 11.5083   3
   3   5   7 225.935 9.69923   2
  -3   5  -7 210.464 7.65557   1
   4  -5   7 24.4086 3.26319   1
   4  -5   7 33.0660 5.96126   5
  -4   5  -7 28.4173 2.42301   1
   4   5   7 28.7592 3.21878   2
   5  -5   7 294.838 20.5971   5
  -5   5  -7 277.816 17.0589   3
   5   5   7 257.225 19.0463   5
   5   5   7 245.657 14.4658   2
  -5   5  -7 255.223 14.4255   1
   6  -5   7 102.802 9.52145   5
   6   5   7 111.707 10.1632   2
   6   5   7 94.7849 9.35069   5
  -6   5  -7 99.4517 8.67753   3
   6  -6  -7 196.647 14.8774   5
   6   6  -7 208.393 22.4735   2
  -6   6   7 188.124 19.4099   1
  -6   6   7 197.566 17.3993   4
   6   6  -7 193.181 18.5846   5
   5  -6  -7 69.7987 5.27242   5
  -5  -6   7 68.5881 6.94545   1
  -5   6   7 75.8676 7.51532   1
  -5   6   7 65.7846 5.58009   4
   5   6  -7 72.1151 5.92010   2
  -4  -6   7 117.079 6.14853   1
  -4   6   7 99.7673 6.86292   4
   4   6  -7 104.076 8.05916   2
  -4   6   7 114.985 8.09375   1
  -3  -6   7 564.120 25.5216   1
  -3   6   7 516.434 17.5143   4
   3   6  -7 564.123 27.4423   2
  -3   6   7 549.545 23.6114   1
  -2   6   7 1880.82 80.6506   1
   2   6  -7 1875.65 92.1285   1
  -2   6   7 2014.92 75.1371   4
  -2   6   7 1922.25 65.3846   2
  -2   6   7 1909.80 104.566   3
   2   6  -7 2001.58 67.4500   2
   1   6  -7 2119.01 81.7735   1
  -1   6   7 1944.49 71.1440   3
  -1   6   7 2066.49 118.940   2
   1   6  -7 2210.06 102.754   3
   1   6  -7 2080.59 122.771   4
   1   6  -7 2256.73 74.8777   2
  -1   6   7 1788.92 125.929   5
   0   6   7 303.096 17.3421   2
   0   6  -7 325.873 12.5162   3
   0   6  -7 317.056 10.0449   4
   0   6  -7 315.794 7.97291   1
  -1   6  -7 184.600 9.61011   3
  -1   6  -7 173.943 6.07939   4
   1   6   7 180.451 7.48662   2
  -2  -6  -7 30.7971 1.48751   3
  -2  -6  -7 28.2599 1.53265   3
   2   6   7 37.2150 3.79275   2
  -2   6  -7 34.8892 3.02475   3
  -3   6  -7 2590.60 109.983   3
   3   6   7 2729.89 132.428   2
  -3   6  -7 2556.77 93.7156   1
   4   6   7 613.171 44.1445   2
  -4   6  -7 593.016 41.7716   3
  -4   6  -7 590.674 39.6777   1
   5   6   7 115.914 9.81392   2
  -5   6  -7 106.359 11.6458   3
   5   6   7 96.3012 9.54348   5
   6  -6   7 6.81562 6.62909   5
  -6   6  -7 10.3645 4.90297   3
   6   6   7 5.45694 4.82127   2
   6   6   7 6.38403 4.06758   5
   5   7  -7 303.929 23.9100   2
  -5   7   7 286.895 18.1680   4
  -5   7   7 297.687 22.6760   1
   4   7  -7 756.044 46.8245   2
  -4   7   7 735.403 65.0125   3
  -4   7   7 757.431 42.9999   1
  -4   7   7 699.970 59.3626   4
   3   7  -7 194.148 15.0337   2
  -3   7   7 190.245 11.4618   1
  -3   7   7 184.380 9.25664   4
  -3   7   7 166.236 8.41397   2
  -3   7   7 176.225 11.6040   3
  -2   7   7 3.98497 1.61652   3
  -2   7   7 1.59097 3.97405   4
  -2   7   7 3.34260 2.58812   2
   2   7  -7 2.79328 2.10058   1
   1   7  -7 92.3997 5.40107   1
   1   7  -7 100.458 6.39385   3
   1   7  -7 97.2098 7.01208   4
  -1   7   7 99.8203 5.49907   2
  -1   7   7 89.0015 2.28702   3
  -1   7   7 80.9435 2.19280   3
   1   7  -7 96.9003 6.36364   2
   0   7  -7 1178.73 40.5143   3
   0   7  -7 1160.71 41.3515   1
   0   7  -7 1145.47 37.0513   4
   0   7   7 1239.77 41.2585   2
  -1   7  -7 2569.24 59.9739   1
  -1   7  -7 2669.66 96.4473   3
  -1   7  -7 2567.47 93.3667   4
   1   7   7 2539.30 125.725   2
  -1   7  -7 2513.11 65.0728   1
  -2  -7  -7 210.217 4.69669   3
  -2  -7  -7 215.962 5.18447   3
   2   7   7 177.107 7.78237   2
  -2   7  -7 197.654 11.3079   3
  -3   7  -7 15.4699 4.22922   3
   3   7   7 13.2500 3.04286   2
   4   7   7 7.70388 3.13465   2
  -5   7  -7 122.552 12.4357   3
   5   7   7 148.085 13.8402   2
  -5   8   7 15.5777 4.76862   1
  -5   8   7 9.23348 6.48282   4
  -5   8   7 10.3118 3.62452   3
  -4   8   7 32.4601 5.78998   1
  -4   8   7 41.2088 5.44399   2
   4   8  -7 45.7683 4.94329   2
  -4   8   7 51.6068 6.45664   3
  -4   8   7 34.6785 5.03419   4
  -3   8   7 1.58306 3.85665   4
  -3   8   7 3.75229 2.59898   3
  -3   8   7 -2.8266 4.34130   1
   3   8  -7 2.30833 2.77997   2
  -3   8   7 0.85826 3.02718   2
  -2   8   7 113.595 6.55405   3
  -2   8   7 132.960 8.28698   2
   2   8  -7 112.370 9.90607   1
   2   8  -7 136.163 10.1476   2
  -2   8   7 114.882 9.00970   4
  -2   8   7 135.961 7.18849   1
   1   8  -7 150.692 8.53785   3
  -1   8   7 153.155 8.72190   2
   1   8  -7 137.340 7.50029   1
   1   8  -7 147.500 8.08933   2
   0   8   7 5.30221 3.44616   2
   1   8   7 47.2683 4.90964   2
  -1   8  -7 49.3203 5.29218   3
  -1   8  -7 42.6468 3.83128   1
  -1   8  -7 49.3863 2.15162   1
  -2   8  -7 57.5104 4.73145   3
   2   8   7 47.2327 5.68868   2
  -3   8  -7 37.6808 3.83274   3
   3   8   7 35.9966 5.64511   2
   4   8   7 26.5843 3.87221   2
   5   8   7 3.94128 4.78584   2
  -5   8  -7 -5.2133 4.64966   3
   4   9  -7 1.14316 4.45090   2
  -4   9   7 0.96010 4.33348   1
  -4   9   7 2.36938 4.12366   4
  -4   9   7 6.15711 3.37549   2
  -3   9   7 41.6656 5.37350   4
   3   9  -7 35.8139 6.19876   2
  -3   9   7 36.5808 5.28539   2
  -3   9   7 41.9727 7.55173   1
  -2   9   7 1.37800 3.50952   2
   2   9  -7 5.86406 3.48293   2
  -2   9   7 6.90065 4.61665   4
  -2   9   7 5.89768 4.64644   1
   1   9  -7 15.3154 4.35665   3
  -1   9   7 17.8759 3.86552   2
   1   9  -7 11.9775 4.53157   2
   0   9  -7 242.333 16.3572   2
   0   9  -7 242.795 14.2590   3
   0   9   7 255.133 16.3538   2
  -1   9  -7 237.897 16.7101   3
   1   9   7 238.708 18.2489   2
   2   9   7 39.9448 6.08608   2
  -2   9  -7 31.1363 5.46519   3
  -3   9  -7 3.57145 4.02809   3
   3   9   7 -0.2203 3.04614   2
  -4   9  -7 12.4701 5.08525   3
   4   9   7 20.1715 5.36590   2
  -3  10   7 135.657 10.6916   1
  -3  10   7 142.021 16.0510   2
  -3  10   7 121.079 11.6676   4
   3  10  -7 152.026 13.9062   2
  -2  10   7 385.287 18.5093   1
   2  10  -7 431.130 24.1867   2
  -2  10   7 380.402 43.2317   2
  -2  10   7 387.550 24.5023   4
  -1  10   7 348.596 26.5478   1
  -1  10   7 333.585 27.8355   2
   1  10  -7 374.286 33.8848   2
   1  10  -7 355.451 20.8268   3
   0  10  -7 114.986 9.15084   3
   0  10   7 105.694 10.3353   2
  -1  10  -7 4.36874 4.93819   2
   1  10   7 4.60805 4.81900   2
  -2  10  -7 113.689 8.42296   3
   2  10   7 109.128 9.08909   2
  -3  10  -7 312.866 27.0925   3
   3  10   7 326.316 30.7794   2
  -2  11   7 63.7704 7.08215   1
  -2  11   7 54.6775 6.86832   2
   2  11  -7 72.3530 9.86503   2
  -2  11   7 59.7976 6.60708   4
  -1  11   7 62.7807 10.3447   1
  -1  11   7 78.1258 8.23460   2
   1  11  -7 88.8181 12.1348   2
   0  11   7 283.475 24.7275   2
   0  11  -7 293.207 25.2139   2
   0  11  -7 267.178 22.2198   3
  -1  11  -7 278.272 23.1339   2
   1  11   7 254.496 25.5383   2
  -1  11  -7 242.230 26.1950   3
   2  11   7 108.832 10.1612   2
  -2  11  -7 126.027 11.9498   2
  -2  11  -7 98.5424 8.29664   3
  -7   0   8 192.734 10.6168   4
   7   0  -8 216.502 11.5378   5
  -6   0   8 73.0818 6.26363   4
   6   0  -8 71.4568 6.68499   5
  -6   0   8 59.8649 5.46589   1
  -5   0   8 86.8089 6.73354   1
  -5   0   8 70.9886 5.63279   4
   5   0  -8 90.5735 7.49952   5
  -5   0   8 81.0031 6.27194   2
  -4   0   8 615.251 16.5503   4
  -4   0   8 583.509 24.3360   1
  -4   0   8 587.655 25.5203   2
   4   0  -8 605.820 21.7765   5
  -3   0   8 1342.92 44.4885   1
  -3   0   8 1263.68 51.7808   4
   3   0  -8 1200.07 61.0594   1
   3   0  -8 1320.20 37.6009   5
  -3   0   8 1254.17 47.6877   2
  -2   0   8 8399.27 248.101   1
   2   0  -8 8662.07 339.302   5
  -2   0   8 8356.53 430.671   3
   2   0  -8 8086.31 390.136   1
  -2   0   8 8222.37 214.175   4
   2   0  -8 8265.97 349.520   4
  -1   0   8 883.660 41.7340   3
  -1   0   8 935.744 35.9991   1
   1   0  -8 853.207 33.4124   4
   1   0  -8 917.351 41.2960   1
   1   0  -8 913.314 37.4728   3
  -1   0   8 913.631 38.3599   4
   0   0  -8 220.961 6.81259   2
   0   0  -8 237.899 9.71994   5
   0   0   8 201.467 7.19629   3
  -1   0  -8 1027.78 30.3353   5
   1   0   8 920.856 34.9003   3
   1   0   8 920.986 42.4589   2
  -1   0  -8 992.141 46.3985   3
  -1   0  -8 939.648 29.3826   2
   1   0   8 973.474 54.7865   5
  -2   0  -8 3499.43 107.555   5
   2   0   8 3477.29 202.136   5
  -2   0  -8 3461.39 133.132   3
   2   0   8 3466.73 76.7809   1
  -2   0  -8 3335.93 116.249   2
  -3   0  -8 2845.86 164.349   5
   3   0   8 2999.00 109.310   5
  -3   0  -8 2915.95 104.841   3
   3   0   8 2795.38 160.673   4
   3   0   8 2883.41 95.2090   1
   4   0   8 771.597 43.5218   1
   4   0   8 767.594 43.8641   4
   4   0   8 691.422 24.6243   2
  -4   0  -8 822.190 33.1476   3
   4   0   8 784.542 34.1765   5
  -5   0  -8 33.6583 3.84226   3
   5   0   8 40.7286 5.45735   5
  -6   0  -8 56.4783 5.92409   3
   6   0   8 43.4525 6.80223   5
   7   0   8 153.789 11.4008   5
  -7   0  -8 152.447 12.2819   3
  -7  -1   8 132.682 9.59761   4
   7  -1  -8 151.469 19.1851   5
  -7   1   8 153.536 10.5473   4
   7   1  -8 144.825 12.0575   5
   6  -1  -8 230.383 11.6593   5
  -6  -1   8 214.238 7.66779   1
  -6  -1   8 210.301 11.4797   4
  -6   1   8 206.108 12.5162   1
  -6   1   8 234.325 10.7132   4
   6   1  -8 218.556 11.1540   5
  -5  -1   8 439.812 21.6869   4
  -5  -1   8 457.984 20.0650   1
   5  -1  -8 490.924 15.8372   5
  -5  -1   8 426.779 25.3781   2
   5   1  -8 449.047 38.6160   2
  -5   1   8 489.968 16.5861   1
  -5   1   8 471.513 31.0228   2
  -5   1   8 460.462 20.0439   4
   5   1  -8 451.257 19.0172   5
   4  -1  -8 519.688 18.1135   5
  -4  -1   8 549.423 17.4942   1
  -4  -1   8 489.918 21.2616   2
  -4  -1   8 506.432 24.4468   4
   4   1  -8 503.713 21.8697   5
  -4   1   8 522.667 18.9846   1
  -4   1   8 524.424 19.7887   4
  -4   1   8 509.024 18.9475   2
   4   1  -8 531.117 25.8863   2
   3  -1  -8 207.538 7.62985   5
  -3  -1   8 198.832 8.29752   2
  -3  -1   8 191.572 7.79118   4
  -3  -1   8 218.090 9.71436   1
   3  -1  -8 202.615 9.96145   1
   3   1  -8 207.872 9.41088   5
  -3   1   8 209.244 9.32832   1
  -3   1   8 196.647 9.26622   2
   3   1  -8 185.320 7.99445   1
  -3   1   8 210.413 7.55418   4
   3   1  -8 197.061 7.06817   2
  -2  -1   8 974.331 34.0892   4
  -2  -1   8 979.989 31.1628   1
   2  -1  -8 934.168 31.6924   1
   2  -1  -8 989.292 38.8318   5
  -2  -1   8 981.765 51.1071   3
   2  -1  -8 910.767 44.1387   4
  -2   1   8 949.700 32.1042   1
   2   1  -8 941.880 52.3749   4
  -2   1   8 1016.57 38.7730   3
   2   1  -8 971.440 42.3689   2
   2   1  -8 961.405 34.4796   1
  -2   1   8 962.928 29.8466   4
  -1  -1   8 861.982 31.6033   1
   1  -1  -8 776.198 48.2756   4
   1  -1  -8 806.783 31.8933   2
  -1  -1   8 857.590 35.8771   4
  -1  -1   8 809.628 38.7960   3
   1  -1  -8 822.864 39.3762   5
  -1   1   8 820.112 27.0874   2
   1   1  -8 851.900 33.6849   3
  -1   1   8 814.500 33.7589   4
   1   1  -8 791.122 25.6801   1
   1   1  -8 830.694 40.3559   4
  -1   1   8 835.510 31.3257   1
  -1   1   8 807.243 40.5839   3
   0  -1   8 4497.26 201.708   4
   0  -1  -8 4597.33 190.434   3
   0  -1   8 4250.98 160.408   3
   0  -1   8 4373.84 147.631   1
   0   1  -8 4618.59 198.843   3
   0   1  -8 4130.99 149.289   4
   0   1   8 4650.57 233.026   4
   0   1   8 4695.47 188.935   2
   0   1   8 4278.99 160.046   3
   1  -1   8 1095.29 47.4507   5
   1  -1   8 1144.22 46.2133   4
   1  -1   8 1045.76 39.1744   3
  -1  -1  -8 1066.11 32.3343   2
  -1  -1  -8 1159.48 52.4350   3
   1   1   8 1113.66 50.8918   2
   1   1   8 1146.01 43.3338   5
  -1   1  -8 1130.81 29.7889   2
   1   1   8 1050.24 35.6528   3
  -1   1  -8 1143.23 40.8199   5
  -1   1  -8 1162.06 60.4006   3
   2  -1   8 599.096 29.8286   1
  -2  -1  -8 580.464 17.2650   2
   2  -1   8 598.622 25.0173   5
  -2  -1  -8 631.163 25.6551   3
  -2   1  -8 557.476 14.2501   2
  -2   1  -8 624.208 17.5330   5
   2   1   8 624.258 23.6225   5
   2   1   8 593.401 15.4804   1
  -2   1  -8 591.694 18.7768   3
   2   1   8 603.476 17.4710   2
   3  -1   8 102.111 3.39754   4
   3  -1   8 101.909 5.69741   5
  -3  -1  -8 114.108 5.63181   3
   3  -1   8 109.600 4.72019   1
  -3   1  -8 93.7268 5.03852   5
   3   1   8 93.5601 4.84616   4
  -3   1  -8 99.5934 4.75971   3
   3   1   8 86.5784 4.38897   1
   3   1   8 106.092 4.90017   5
  -4  -1  -8 636.171 31.5497   3
   4  -1   8 591.769 30.3172   1
   4  -1   8 629.233 33.0248   5
   4  -1   8 594.413 32.0901   4
   4   1   8 582.976 34.7701   1
  -4   1  -8 626.070 25.5966   3
   4   1   8 609.721 20.9062   2
   4   1   8 630.877 26.5713   5
   5  -1   8 544.118 33.9146   4
   5  -1   8 551.380 36.0477   5
   5   1   8 567.912 33.3493   5
   5   1   8 597.363 27.8941   2
  -5   1  -8 584.443 28.5503   3
   6  -1   8 149.805 10.8850   5
  -6   1  -8 137.402 9.92293   3
   6   1   8 140.257 9.89428   2
   6   1   8 144.231 10.4393   5
   7  -1   8 63.0153 9.20834   5
  -7  -1  -8 64.0867 9.18355   3
   7   1   8 44.2288 7.40268   5
  -7   1  -8 57.9527 7.92752   3
  -7  -2   8 -1.0456 4.84688   4
   7  -2  -8 0.26369 5.51986   5
  -7   2   8 -1.2812 4.14127   4
   7   2  -8 -1.9616 5.99924   5
  -6  -2   8 -1.5334 4.63168   1
   6  -2  -8 2.25189 3.45579   5
  -6  -2   8 3.26549 4.25437   4
  -6   2   8 -7.4541 4.88116   1
  -6   2   8 2.70115 4.48969   4
   6   2  -8 2.93620 2.25868   2
  -5  -2   8 9.24943 4.53423   4
  -5  -2   8 13.3412 1.71639   2
   5  -2  -8 16.5606 4.36646   5
  -5  -2   8 17.0246 4.31158   1
  -5   2   8 18.2848 4.53306   4
   5   2  -8 14.9173 2.47336   2
   5   2  -8 13.3274 4.79899   5
  -4  -2   8 12.7049 1.45281   2
  -4  -2   8 18.5582 3.68856   4
   4   2  -8 13.7929 1.83828   2
  -4   2   8 21.0200 3.79193   4
  -4   2   8 17.9347 3.78733   1
   4   2  -8 12.6771 3.75697   5
  -3  -2   8 23.2328 1.95290   2
  -3  -2   8 26.1274 2.97796   1
   3  -2  -8 18.8461 3.10262   1
  -3  -2   8 26.8893 3.54235   4
   3  -2  -8 29.1231 3.26060   5
   3   2  -8 27.3615 2.83471   1
   3   2  -8 25.0803 2.27192   2
  -3   2   8 23.7348 2.73144   5
  -3   2   8 26.9545 1.41159   2
  -3   2   8 20.5672 3.57562   4
  -3   2   8 20.1060 3.72045   1
  -2  -2   8 9.13442 2.65635   1
   2  -2  -8 8.73185 2.36319   4
   2  -2  -8 13.0475 1.97926   1
  -2  -2   8 11.5087 2.14596   3
  -2  -2   8 8.33293 2.30575   4
   2   2  -8 11.5014 1.86109   1
  -2   2   8 13.9958 1.04575   2
   2   2  -8 10.2134 1.57102   4
  -2   2   8 11.7719 2.88117   4
   2   2  -8 9.58652 1.47040   2
  -2   2   8 13.0587 2.92817   1
  -2   2   8 14.4256 1.76544   5
  -1  -2   8 22.7922 2.18992   4
  -1  -2   8 27.0342 1.80376   1
  -1  -2   8 22.4335 2.20309   3
   1  -2  -8 31.1093 1.59589   5
   1   2  -8 22.1239 2.36859   1
   1   2  -8 28.2948 2.90251   3
   1   2  -8 25.2249 2.19665   4
  -1   2   8 27.9681 1.69218   5
  -1   2   8 31.9410 2.42657   3
  -1   2   8 26.2372 3.13142   4
  -1   2   8 30.1699 1.40862   2
   0  -2   8 -1.7152 1.12841   1
   0  -2   8 -1.4756 1.62495   3
   0   2   8 -0.9134 1.26514   2
   0   2  -8 0.21067 2.28938   3
   0   2   8 -2.6315 0.95380   3
   1  -2   8 60.1471 2.41528   4
  -1  -2  -8 60.6390 2.99570   3
   1  -2   8 49.6582 3.67207   3
  -1  -2  -8 55.0744 2.95775   2
  -1   2  -8 50.7438 3.89296   3
   1   2   8 53.5995 3.15762   2
  -1   2  -8 57.9482 2.96273   5
  -2  -2  -8 213.791 6.95398   3
   2  -2   8 203.240 9.05820   4
   2  -2   8 198.517 7.92925   1
   2  -2   8 195.215 10.1312   5
  -2  -2  -8 169.475 6.68941   2
   2   2   8 210.485 8.35428   2
  -2   2  -8 193.717 6.51024   2
  -2   2  -8 193.985 8.73806   5
  -2   2  -8 199.492 7.63090   3
   2   2   8 191.185 9.08788   5
   3  -2   8 137.333 5.07373   4
  -3  -2  -8 154.112 6.95949   3
   3  -2   8 127.536 8.06646   5
   3  -2   8 135.652 4.80172   1
   3   2   8 123.890 6.25165   2
   3   2   8 136.357 6.89288   5
  -3   2  -8 131.250 6.05603   3
  -3   2  -8 128.345 6.92482   5
   3   2   8 135.994 9.28983   1
   4  -2   8 49.7359 6.37210   5
   4  -2   8 53.6850 3.32015   1
   4  -2   8 51.0644 3.20092   4
   4   2   8 58.7203 6.08118   5
  -4   2  -8 50.2743 3.73441   3
   4   2   8 47.1230 4.97801   2
   5  -2   8 17.6100 2.56561   1
  -5   2  -8 22.2761 4.87349   3
   5   2   8 22.0584 5.20415   2
   5   2   8 19.3764 4.61424   5
   6  -2   8 39.1317 6.24523   5
   6   2   8 38.0846 5.19570   5
   6   2   8 31.3653 6.17157   2
  -6   2  -8 41.0523 4.80625   3
   6  -3  -8 353.062 20.8158   5
  -6  -3   8 334.361 22.2700   4
  -6  -3   8 343.023 16.3385   1
   6   3  -8 360.499 26.9210   5
   6   3  -8 354.879 30.8673   2
  -6   3   8 345.719 25.9793   1
  -6   3   8 319.887 22.9727   4
  -5  -3   8 194.594 8.97098   4
   5  -3  -8 199.775 12.4364   5
  -5  -3   8 203.436 9.62862   1
  -5   3   8 173.872 9.28537   4
  -5   3   8 179.579 11.6635   1
   5   3  -8 204.781 10.8182   5
   5   3  -8 197.480 15.1104   2
   4  -3  -8 381.431 13.3069   5
  -4  -3   8 365.048 22.2931   2
  -4  -3   8 426.458 18.9546   1
  -4  -3   8 377.983 11.8586   4
  -4   3   8 396.681 13.6743   1
   4   3  -8 379.710 16.4113   2
  -4   3   8 375.203 14.0156   4
  -4   3   8 339.420 17.8512   2
  -3  -3   8 25.3994 1.74948   2
  -3  -3   8 25.2661 2.93107   1
   3  -3  -8 31.9219 3.40821   5
  -3  -3   8 32.2884 3.23406   4
  -3   3   8 36.5417 4.23204   1
   3   3  -8 31.9556 2.52128   2
   3   3  -8 31.6057 2.74461   1
  -3   3   8 35.6800 4.67078   4
  -3   3   8 27.6661 1.85280   2
  -3   3   8 31.2654 2.82816   5
  -2  -3   8 509.213 20.5088   3
  -2  -3   8 475.296 20.1377   4
   2  -3  -8 509.263 15.7724   5
  -2  -3   8 485.726 15.6321   1
  -2   3   8 472.894 19.1458   4
   2   3  -8 467.957 21.0337   4
  -2   3   8 487.830 18.6289   2
  -2   3   8 486.036 24.3279   5
   2   3  -8 492.824 21.1290   2
  -2   3   8 474.799 17.8252   1
   2   3  -8 487.223 19.4095   1
  -1  -3   8 1850.75 50.3545   3
  -1  -3   8 1951.45 58.0907   4
  -1  -3   8 1930.27 58.4535   1
   1   3  -8 1943.06 61.6238   4
  -1   3   8 1882.85 72.9426   2
  -1   3   8 2007.62 76.2568   1
   1   3  -8 1897.74 65.0559   1
   1   3  -8 1906.78 61.9979   3
  -1   3   8 1865.92 86.9100   5
  -1   3   8 1884.03 110.825   3
   0  -3   8 245.291 7.44131   4
   0  -3  -8 233.526 11.0177   2
   0  -3   8 240.759 7.28161   1
   0  -3   8 219.928 12.0152   3
   0   3  -8 236.331 11.3489   4
   0   3   8 227.188 8.14117   3
   0   3   8 249.594 10.6023   2
   0   3  -8 240.494 7.47799   1
  -1  -3  -8 240.382 9.40837   2
   1  -3   8 225.213 7.86037   3
   1  -3   8 240.370 8.51929   4
  -1  -3  -8 264.896 8.64692   3
   1   3   8 245.948 9.26902   2
  -1   3  -8 267.535 14.7744   5
  -1   3  -8 246.101 11.9487   3
  -2  -3  -8 272.778 6.77581   3
   2  -3   8 264.555 9.51512   1
   2  -3   8 247.554 13.1880   3
  -2  -3  -8 243.060 12.3792   2
  -2   3  -8 274.441 12.3876   5
   2   3   8 273.608 11.2409   2
  -2   3  -8 270.040 12.0641   3
   3  -3   8 11.6647 2.75689   5
   3  -3   8 13.3950 0.80420   4
   3  -3   8 14.8433 1.57162   1
  -3   3  -8 17.4782 3.36820   3
   3   3   8 10.8200 2.22310   2
   3   3   8 14.0771 1.90239   1
   4  -3   8 601.442 28.8935   5
   4  -3   8 594.480 25.2167   4
   4  -3   8 569.673 35.7182   1
   4   3   8 602.026 22.1488   2
  -4   3  -8 602.612 25.1112   3
   4   3   8 596.776 23.2482   5
   5  -3   8 115.528 9.98058   1
   5  -3   8 113.922 8.96896   5
  -5   3  -8 130.359 6.74025   3
   5   3   8 129.592 7.93415   2
  -5   3  -8 112.504 6.47751   1
   5   3   8 136.575 7.84859   5
   6  -3   8 96.6938 9.85060   5
   6   3   8 132.703 12.3836   2
   6   3   8 109.081 8.94149   5
  -6   3  -8 114.826 9.25889   3
   6  -4  -8 25.6482 4.80881   5
  -6  -4   8 16.3033 3.54658   4
  -6  -4   8 23.4860 3.81483   1
   6   4  -8 23.5513 6.32212   5
  -6   4   8 19.1881 5.18452   1
  -6   4   8 26.6060 4.89857   4
   6   4  -8 23.1687 3.75756   2
  -5  -4   8 76.4169 6.88836   1
   5  -4  -8 89.0134 6.25220   5
  -5  -4   8 77.5075 5.51323   4
  -5   4   8 80.4179 6.06265   4
   5   4  -8 71.4303 6.01902   2
  -5   4   8 73.1027 5.16769   1
  -4  -4   8 2198.53 69.7149   4
  -4  -4   8 2104.36 94.6863   1
   4  -4  -8 2171.78 102.527   5
  -4   4   8 2116.21 74.7850   4
  -4   4   8 2144.06 77.6023   1
  -4   4   8 1957.47 125.659   2
   4   4  -8 2246.80 126.710   2
  -3  -4   8 791.810 17.0908   1
  -3  -4   8 775.660 28.3233   4
   3  -4  -8 810.621 32.4006   5
  -3   4   8 795.251 24.5884   1
  -3   4   8 718.759 31.0613   4
   3   4  -8 742.297 39.9387   1
   3   4  -8 812.567 37.6629   2
  -3   4   8 750.393 36.0475   5
  -2  -4   8 1774.26 65.1966   4
  -2  -4   8 1861.43 58.2977   1
  -2   4   8 1837.20 56.2065   1
  -2   4   8 1792.16 71.6267   2
  -2   4   8 1742.72 78.2387   5
   2   4  -8 1716.70 111.290   4
  -2   4   8 1782.37 71.6851   4
   2   4  -8 1787.62 65.2735   1
   2   4  -8 1910.75 67.0545   2
  -1  -4   8 805.827 22.2292   4
  -1  -4   8 828.937 22.2756   1
  -1  -4   8 796.219 39.9624   3
   1   4  -8 792.729 34.0458   3
   1   4  -8 857.199 31.9134   2
  -1   4   8 759.008 24.2037   5
  -1   4   8 799.779 38.4969   3
  -1   4   8 807.791 36.7504   2
   1   4  -8 832.343 22.5457   1
   1   4  -8 846.575 26.8521   4
   0  -4   8 335.975 12.6676   3
   0  -4   8 356.816 10.6205   4
   0  -4  -8 339.125 11.7980   2
   0   4  -8 368.914 12.9501   3
   0   4  -8 353.951 11.0716   4
   0   4  -8 336.979 8.62533   1
   0   4   8 359.019 22.6605   2
  -1  -4  -8 1657.80 88.0710   2
   1  -4   8 1676.39 58.4211   3
  -1  -4  -8 1822.46 59.0419   3
   1   4   8 1770.36 78.3620   2
  -1   4  -8 1798.57 81.0643   3
  -1   4  -8 1927.59 98.0465   5
  -2  -4  -8 2268.05 74.3632   3
  -2   4  -8 2168.00 75.6459   3
  -2   4  -8 2226.28 187.528   5
   2   4   8 2284.62 68.5498   2
   3  -4   8 722.244 23.9004   5
   3  -4   8 826.409 44.9698   1
   3   4   8 803.766 29.9868   2
  -3   4  -8 825.049 42.4335   3
   4  -4   8 494.590 32.8610   1
   4  -4   8 514.788 21.8803   5
  -4   4  -8 491.418 17.2502   1
  -4   4  -8 538.876 20.8473   3
   4   4   8 532.535 29.6114   5
   4   4   8 511.895 22.5290   2
   5  -4   8 2.58652 4.09266   5
  -5   4  -8 3.12046 4.47258   3
   5   4   8 0.13701 4.64559   5
  -5   4  -8 1.51831 2.29667   1
   5   4   8 4.83004 5.06852   2
   6  -4   8 112.801 10.8360   5
  -6   4  -8 139.122 10.6911   3
   6   4   8 116.054 9.84006   5
   6   4   8 131.471 10.4654   2
  -6  -5   8 387.570 23.2866   4
   6  -5  -8 407.578 22.7548   5
  -6  -5   8 383.768 28.8535   1
   6   5  -8 357.127 43.2781   2
  -6   5   8 385.351 22.7542   1
  -6   5   8 385.355 25.6652   4
   6   5  -8 360.842 35.1697   5
   5  -5  -8 479.104 23.8832   5
  -5  -5   8 463.499 34.8937   1
  -5  -5   8 497.154 15.2735   4
  -5   5   8 483.340 17.7996   1
  -5   5   8 462.790 23.3311   4
   5   5  -8 486.935 30.9105   2
   4  -5  -8 18.8137 4.15369   5
  -4  -5   8 13.9896 3.89460   1
  -4  -5   8 12.7737 4.34276   4
  -4   5   8 16.8912 3.06643   4
  -4   5   8 19.3123 4.62744   1
  -3  -5   8 309.438 14.1659   1
  -3  -5   8 292.901 11.8262   4
   3   5  -8 299.606 17.3975   2
   3   5  -8 272.291 19.7396   1
  -3   5   8 266.964 12.7224   1
  -3   5   8 300.683 12.8410   4
  -2  -5   8 273.168 9.56291   1
  -2  -5   8 247.006 11.2966   4
  -2   5   8 260.118 14.6153   2
  -2   5   8 228.641 10.0311   5
   2   5  -8 273.519 10.4046   2
   2   5  -8 253.149 11.7634   1
  -2   5   8 244.005 10.2517   1
  -1  -5   8 1437.69 53.2130   1
  -1  -5   8 1382.34 50.7205   4
  -1   5   8 1432.68 61.3744   4
   1   5  -8 1426.77 36.7172   1
   1   5  -8 1427.40 44.2384   2
   1   5  -8 1383.73 42.5202   3
  -1   5   8 1412.78 51.9869   2
   1   5  -8 1403.82 78.5976   4
  -1   5   8 1343.25 63.8228   3
  -1   5   8 1260.75 51.7366   5
   0  -5   8 1554.80 53.8170   3
   0  -5  -8 1550.20 97.7072   2
   0   5  -8 1705.74 39.9424   1
   0   5  -8 1654.27 50.6460   4
   0   5   8 1690.59 77.3321   2
   0   5  -8 1727.35 71.8639   3
  -1  -5  -8 824.164 32.2665   2
  -1   5  -8 860.691 20.6917   4
   1   5   8 899.133 28.0885   2
  -1   5  -8 881.124 30.2866   3
  -2  -5  -8 270.606 8.84543   3
  -2   5  -8 278.007 13.0070   3
   2   5   8 286.919 13.2594   2
   3   5   8 182.404 8.39406   2
  -3   5  -8 171.161 10.8460   3
   4  -5   8 303.785 24.8463   1
   4  -5   8 286.550 13.9189   5
   4   5   8 271.240 19.0033   2
  -4   5  -8 267.413 18.0667   3
  -4   5  -8 263.659 12.9440   1
   5  -5   8 270.599 21.3479   5
   5   5   8 277.276 13.9140   2
  -5   5  -8 276.809 17.6501   3
   5   5   8 286.404 17.2435   5
   6  -5   8 190.196 19.0279   5
   6   5   8 206.985 16.8764   2
  -6   5  -8 207.368 14.1775   3
   6   5   8 187.782 15.5163   5
   6  -6  -8 5.83832 5.61757   5
   6   6  -8 17.3244 6.36178   5
  -6   6   8 9.45074 4.83356   1
   6   6  -8 8.64322 3.49904   2
  -5  -6   8 -0.6244 3.22517   4
  -5  -6   8 6.36314 3.72356   1
   5  -6  -8 3.14186 4.78735   5
  -5   6   8 10.8330 4.94545   1
  -5   6   8 -1.6603 4.15295   4
   5   6  -8 3.18434 3.59730   2
  -4  -6   8 40.3042 4.49864   1
  -4  -6   8 49.5876 4.27556   4
  -4   6   8 41.1422 5.82947   1
   4   6  -8 42.2281 4.65462   2
  -4   6   8 41.5057 5.45264   4
  -3  -6   8 171.065 9.39730   4
  -3  -6   8 164.131 8.18084   1
  -3   6   8 178.954 8.72274   1
   3   6  -8 171.815 9.34962   2
  -3   6   8 156.472 8.62169   2
  -3   6   8 163.013 8.94203   4
  -2  -6   8 161.817 6.89581   4
  -2   6   8 148.779 6.94119   2
  -2   6   8 155.811 9.72686   4
  -2   6   8 146.322 9.11031   1
   2   6  -8 153.316 6.84827   2
   2   6  -8 145.095 6.41038   1
  -1   6   8 97.5485 2.84689   3
   1   6  -8 99.7141 4.81483   4
  -1   6   8 85.8652 7.46626   5
  -1   6   8 104.733 6.21229   2
   1   6  -8 101.432 6.10763   2
   1   6  -8 95.1692 6.67852   3
   1   6  -8 97.9737 3.97095   1
  -1   6   8 95.2712 3.31093   3
   0   6   8 18.8654 3.15325   2
   0   6  -8 18.7855 2.04936   4
   0   6  -8 16.3013 3.91445   3
  -1   6  -8 22.2979 2.89377   3
   1   6   8 21.6650 3.63268   2
  -1   6  -8 21.4534 1.49022   4
  -2  -6  -8 194.987 7.25459   3
  -2  -6  -8 194.569 6.66610   3
  -2   6  -8 207.500 13.0297   3
   2   6   8 215.288 12.5266   2
  -3   6  -8 984.934 41.3347   3
   3   6   8 1010.25 54.6867   2
   4   6   8 13.5561 3.09735   2
  -4   6  -8 14.4425 4.13251   3
   5   6   8 10.4354 4.76387   5
   5   6   8 4.76100 3.36330   2
  -5   6  -8 2.79591 4.29962   3
   6  -6   8 0.83909 4.78996   5
   6   6   8 -5.3552 5.45781   5
   6   6   8 1.33867 4.80606   2
  -6   6  -8 -3.7340 3.47953   3
  -5  -7   8 16.1495 3.29677   1
  -5   7   8 12.1681 4.57353   4
   5   7  -8 19.7836 4.67754   2
  -5   7   8 20.0182 3.75774   1
  -4   7   8 232.644 17.1499   4
  -4   7   8 249.199 14.8501   1
   4   7  -8 257.742 15.2754   2
  -4   7   8 230.124 22.1644   2
  -3   7   8 153.427 10.6954   3
  -3   7   8 142.491 11.3049   1
  -3   7   8 141.038 7.02909   4
  -3   7   8 142.019 9.78713   2
   3   7  -8 151.169 8.56242   2
  -2   7   8 120.061 7.72170   2
  -2   7   8 118.408 6.22408   3
  -2   7   8 96.1051 7.36369   4
   2   7  -8 131.514 8.77601   2
   2   7  -8 107.715 9.07715   1
  -2   7   8 129.015 6.73894   1
   1   7  -8 141.393 8.09438   1
   1   7  -8 150.586 9.47603   4
   1   7  -8 146.405 9.00547   3
   1   7  -8 166.750 8.53101   2
  -1   7   8 144.205 6.32458   2
   0   7  -8 233.342 8.93962   3
   0   7  -8 200.812 8.91591   1
   0   7  -8 194.224 8.78120   4
   0   7   8 222.349 8.53006   2
   1   7   8 315.574 15.3424   2
  -1   7  -8 332.684 13.2516   3
  -1   7  -8 312.228 12.8056   4
   2   7   8 150.514 8.67968   2
  -2   7  -8 146.404 9.40961   3
  -4   7  -8 71.1288 6.22470   3
   4   7   8 56.6830 5.70210   2
  -5   7  -8 43.8629 7.62860   3
   5   7   8 47.6890 5.92063   2
   5   7   8 33.1217 6.95995   5
  -5   8   8 3.29755 4.83673   1
   5   8  -8 1.61286 3.84278   2
  -5   8   8 0.77373 4.07527   4
  -4   8   8 343.512 23.6921   3
  -4   8   8 312.926 29.6922   4
  -4   8   8 344.362 25.2375   1
   4   8  -8 358.911 24.4751   2
  -4   8   8 339.151 29.9706   2
   3   8  -8 962.242 65.1658   2
  -3   8   8 927.225 48.5699   2
  -3   8   8 857.797 45.7801   4
  -3   8   8 892.520 52.6285   3
  -3   8   8 910.902 48.2791   1
  -2   8   8 311.035 30.5573   3
  -2   8   8 358.806 14.3704   4
   2   8  -8 311.437 26.6376   1
  -2   8   8 330.617 23.8393   2
   2   8  -8 383.055 24.4737   2
  -2   8   8 336.551 14.2874   1
   1   8  -8 72.2278 6.20696   2
  -1   8   8 60.6032 5.00175   2
   1   8  -8 68.8393 5.97066   3
   1   8  -8 59.7126 3.35033   1
   0   8  -8 12.7245 3.78691   3
   0   8  -8 9.99588 1.66785   1
   0   8  -8 9.33217 4.13298   2
   0   8  -8 11.9301 2.19374   4
  -1   8  -8 288.543 14.4463   3
   1   8   8 318.666 18.7759   2
  -2   8  -8 383.015 16.0246   3
   2   8   8 379.936 30.0950   2
   3   8   8 393.995 29.2708   2
  -3   8  -8 429.312 27.1573   3
   4   8   8 246.029 16.6525   2
  -4   8  -8 212.680 19.6400   3
   5   8   8 7.44367 4.78166   2
   4   9  -8 107.151 9.15829   2
  -4   9   8 103.870 8.22206   1
  -4   9   8 101.921 8.41477   2
  -4   9   8 93.4799 11.2971   4
  -3   9   8 1.55588 4.66401   1
  -3   9   8 0.29759 3.36059   2
  -2   9   8 166.394 13.4674   2
  -2   9   8 181.950 11.8581   1
  -2   9   8 181.397 8.74261   4
   2   9  -8 176.810 11.2209   2
   1   9  -8 578.003 23.3151   2
  -1   9   8 542.073 35.4643   2
   1   9  -8 510.282 31.5899   3
   0   9  -8 290.266 20.3430   3
   0   9  -8 323.511 17.5448   2
   0   9   8 307.654 16.0251   2
   1   9   8 449.843 36.9749   2
  -1   9  -8 414.317 23.4226   3
  -2   9  -8 4.90728 4.15455   3
   2   9   8 8.64738 5.16802   2
  -3   9  -8 94.2795 9.19050   3
   3   9   8 106.466 8.91340   2
   4   9   8 28.8177 5.62572   2
  -4   9  -8 30.5470 5.47320   3
  -3  10   8 61.7923 5.70403   2
  -3  10   8 73.0967 8.74444   4
   3  10  -8 75.9474 9.36891   2
  -3  10   8 77.7112 7.92732   1
  -2  10   8 4.53598 5.05369   1
  -2  10   8 5.53507 4.96516   4
   2  10  -8 2.14024 5.04589   2
  -2  10   8 -2.6786 3.98461   2
  -1  10   8 34.6516 5.42657   2
  -1  10   8 22.4217 6.02399   1
   1  10  -8 29.2981 5.08847   3
   0  10  -8 1.70462 4.24823   3
   0  10  -8 -2.4954 5.03868   2
  -1  10  -8 166.224 16.0809   2
  -1  10  -8 165.778 10.5075   3
   1  10   8 168.483 14.7199   2
  -2  10  -8 25.4390 4.80699   3
   2  10   8 21.7996 5.21241   2
  -3  10  -8 19.0100 4.83938   3
   3  10   8 12.2046 4.90343   2
  -1  11   8 68.8450 7.34181   1
   1  11  -8 83.2735 7.31369   2
  -1  11   8 77.9347 7.74154   4
  -1  11   8 66.4370 7.53019   2
   0  11   8 26.1562 6.10961   2
   0  11  -8 33.0398 4.59056   2
   0  11  -8 35.2221 5.47236   3
  -1  11  -8 28.2914 4.71616   3
   1  11   8 27.2936 5.20805   2
  -1  11  -8 30.0570 6.06542   2
  -6   0   9 -5.4605 4.45533   4
  -6   0   9 0.31588 2.98701   1
   6   0  -9 -2.6329 4.79384   5
  -5   0   9 -2.4690 4.17608   1
  -5   0   9 -3.0337 4.61903   4
   5   0  -9 -0.9636 4.95209   5
   4   0  -9 3.00936 3.29332   5
  -4   0   9 0.94610 1.15506   2
  -4   0   9 -1.6712 3.28459   1
  -4   0   9 0.37387 3.40590   4
   3   0  -9 -0.4460 1.73646   1
  -3   0   9 0.01586 2.94938   4
   3   0  -9 -0.2068 2.63076   5
  -2   0   9 -2.9382 2.29523   1
   2   0  -9 -0.0636 2.01481   1
   2   0  -9 -1.4813 1.56855   5
   2   0  -9 1.14513 1.88819   4
  -2   0   9 0.34366 2.54338   4
  -2   0   9 2.36931 1.95684   3
   1   0  -9 0.93915 0.49970   2
  -1   0   9 0.85000 1.38667   1
   1   0  -9 1.01788 1.84333   1
   1   0  -9 0.76754 1.38878   4
   1   0  -9 3.46245 1.82399   3
  -1   0   9 2.27515 2.47746   4
  -1   0   9 2.16990 1.61479   3
   0   0  -9 -0.8777 1.09657   2
   0   0   9 -1.0462 1.34145   3
   0   0  -9 1.18504 1.54496   3
   0   0   9 -0.7074 1.42859   1
  -1   0  -9 1.65049 1.68835   3
  -1   0  -9 -1.2810 1.10726   5
  -1   0  -9 -0.1100 1.23593   2
   1   0   9 1.12853 1.15957   5
   1   0   9 -1.9851 1.66738   3
   1   0   9 0.42181 1.46364   2
   2   0   9 0.73701 1.73550   5
  -2   0  -9 0.90644 1.47350   5
  -2   0  -9 1.87685 1.71426   2
   2   0   9 -0.6402 1.46098   1
   3   0   9 0.50463 1.86224   4
   3   0   9 2.37274 1.79766   1
   3   0   9 4.02060 2.79178   5
   3   0   9 -3.8868 3.33487   2
   4   0   9 -1.0214 2.06803   1
   4   0   9 2.28448 2.32372   5
  -4   0  -9 -3.4118 2.87588   3
   4   0   9 -1.0469 1.68253   4
   5   0   9 -2.7586 3.43137   5
  -5   0  -9 3.57867 2.57610   3
   6   0   9 2.43035 3.75388   5
  -6   0  -9 0.17463 3.02661   3
  -7  -1   9 60.9323 7.53150   4
   7  -1  -9 55.3267 7.38555   5
  -7   1   9 58.6502 8.82078   4
   7   1  -9 65.7628 7.55411   5
   6  -1  -9 287.800 20.1477   5
  -6  -1   9 296.734 19.3193   1
  -6  -1   9 285.425 15.9196   4
   6   1  -9 295.505 17.0057   5
  -6   1   9 290.738 17.2337   1
  -6   1   9 277.400 16.4361   4
  -5  -1   9 197.277 8.90456   1
   5  -1  -9 199.970 10.0192   5
  -5  -1   9 200.324 9.64807   4
   5   1  -9 223.624 13.9035   5
  -5   1   9 224.350 9.76156   4
   5   1  -9 212.799 12.4476   2
  -5   1   9 209.140 8.02036   1
  -4  -1   9 41.5127 2.19705   2
   4  -1  -9 48.9117 4.56990   5
  -4  -1   9 47.2347 4.35629   1
   4   1  -9 48.2047 4.75527   5
  -4   1   9 41.3092 4.72292   4
  -4   1   9 45.3513 2.71867   2
   4   1  -9 46.1920 2.96189   2
  -4   1   9 41.2329 5.07168   1
  -3  -1   9 764.419 23.1570   2
  -3  -1   9 740.894 26.6269   4
   3  -1  -9 699.076 40.4270   1
  -3  -1   9 760.914 25.3968   1
   3  -1  -9 786.061 31.8340   5
  -3   1   9 773.362 24.1914   1
   3   1  -9 778.702 28.5491   5
   3   1  -9 775.594 27.6633   2
  -3   1   9 736.116 24.2425   4
   3   1  -9 702.286 34.3088   1
  -3   1   9 723.659 28.4722   2
  -2  -1   9 881.346 29.0015   1
  -2  -1   9 864.898 37.5089   4
  -2  -1   9 855.744 32.6700   3
   2  -1  -9 781.784 37.9598   4
   2  -1  -9 895.637 26.1983   5
   2  -1  -9 840.634 42.8663   1
   2   1  -9 821.479 49.8839   1
  -2   1   9 864.058 29.2028   4
   2   1  -9 865.198 37.4316   2
  -2   1   9 872.745 25.4345   1
  -2   1   9 883.876 35.2503   3
   2   1  -9 813.697 38.5455   4
  -1  -1   9 1884.57 61.1050   4
   1  -1  -9 1728.31 58.4972   4
  -1  -1   9 1843.27 68.1360   1
  -1  -1   9 1838.86 84.6442   3
   1  -1  -9 1813.25 73.5731   2
   1  -1  -9 1834.29 63.0207   5
  -1   1   9 1875.66 97.3147   3
  -1   1   9 1727.11 67.5008   2
   1   1  -9 1908.70 74.0015   3
  -1   1   9 1849.72 65.7292   1
   1   1  -9 1825.94 89.1102   4
   1   1  -9 1794.57 60.2216   1
  -1   1   9 1890.87 71.9427   4
   0  -1  -9 1928.47 70.0679   2
   0  -1   9 1806.96 78.3285   3
   0  -1  -9 1967.50 76.0825   3
   0  -1   9 1933.56 77.8068   4
   0  -1   9 1929.30 68.3322   1
   0   1   9 1892.07 77.5336   2
   0   1   9 2046.82 81.8596   4
   0   1   9 1804.41 63.8219   3
   0   1  -9 1931.99 53.2498   2
   0   1  -9 1670.81 62.3729   4
   0   1  -9 1961.02 77.8014   3
   1  -1   9 652.560 24.3437   4
  -1  -1  -9 616.932 20.3041   3
  -1  -1  -9 578.504 14.7669   2
   1  -1   9 550.371 13.8081   3
  -1   1  -9 587.469 17.4612   2
  -1   1  -9 625.677 28.5429   3
   1   1   9 577.635 26.4795   2
   1   1   9 554.039 23.1335   3
  -1   1  -9 619.966 30.4106   5
   1   1   9 626.832 34.6667   5
  -2  -1  -9 231.188 8.03133   3
   2  -1   9 219.795 10.0642   5
   2  -1   9 226.096 11.2401   1
  -2  -1  -9 207.488 6.44114   2
  -2   1  -9 220.484 7.42439   5
  -2   1  -9 233.263 7.66946   3
   2   1   9 215.904 8.94037   2
   2   1   9 230.755 8.75521   5
  -2   1  -9 212.282 7.78110   2
   3  -1   9 582.378 17.5087   1
   3  -1   9 568.187 34.8552   4
  -3  -1  -9 590.130 25.3761   3
   3  -1   9 595.424 31.5290   5
  -3   1  -9 587.843 22.5099   3
   3   1   9 565.146 24.6514   1
   3   1   9 592.038 27.1904   2
  -3   1  -9 563.313 36.5152   5
   3   1   9 591.086 21.0098   5
  -4  -1  -9 706.231 25.8529   3
   4  -1   9 664.826 36.3508   1
   4  -1   9 721.836 47.6018   5
   4  -1   9 662.536 56.1385   4
   4   1   9 729.805 22.6804   2
   4   1   9 678.359 32.0200   5
  -4   1  -9 683.884 28.0890   3
   5  -1   9 186.046 13.2393   5
   5  -1   9 171.617 14.4857   4
  -5  -1  -9 201.038 12.4137   3
   5   1   9 195.556 11.3266   2
  -5   1  -9 198.595 11.0167   3
   5   1   9 181.579 10.8421   5
   6  -1   9 32.0536 5.91766   5
  -6  -1  -9 21.4800 4.33689   3
  -6   1  -9 19.7652 3.58225   3
   6   1   9 31.7037 5.04748   2
   6   1   9 31.9711 5.50763   5
   7  -2  -9 26.3629 6.86435   5
  -7  -2   9 24.9967 6.18108   4
  -7   2   9 20.6050 3.77782   4
   7   2  -9 34.2579 8.47491   5
   6  -2  -9 31.3563 5.42968   5
  -6  -2   9 29.4309 4.84540   4
   6   2  -9 26.6958 3.36206   2
  -6   2   9 22.1308 4.79776   4
  -6   2   9 33.0622 5.43454   1
   6   2  -9 34.1837 4.60473   5
  -5  -2   9 947.227 47.6651   1
   5  -2  -9 914.601 55.6174   5
  -5  -2   9 858.936 43.1526   4
   5   2  -9 901.873 53.3044   2
  -5   2   9 895.462 41.1918   1
   5   2  -9 968.566 43.3313   5
  -5   2   9 869.343 34.8280   4
   4  -2  -9 1535.62 60.7182   5
  -4  -2   9 1489.43 49.8484   1
  -4  -2   9 1431.96 57.0845   4
  -4  -2   9 1409.67 56.2427   2
  -4   2   9 1471.31 38.8849   1
   4   2  -9 1491.70 80.1427   2
  -4   2   9 1514.85 63.5535   2
   4   2  -9 1513.45 67.7385   5
  -4   2   9 1479.40 52.9406   4
  -3  -2   9 2174.49 71.2702   1
  -3  -2   9 2170.83 58.4654   4
   3  -2  -9 2046.48 134.168   1
   3  -2  -9 2245.47 74.0106   5
   3   2  -9 2174.59 106.777   2
  -3   2   9 2161.28 72.1810   2
   3   2  -9 2061.22 93.8064   1
  -3   2   9 2147.88 159.756   5
  -3   2   9 2183.64 74.9036   1
  -3   2   9 2118.63 74.0601   4
  -2  -2   9 341.366 15.1718   1
  -2  -2   9 351.292 12.2448   4
   2  -2  -9 312.721 21.7744   4
  -2  -2   9 321.926 18.5429   3
   2   2  -9 335.954 10.7041   1
   2   2  -9 334.478 14.8969   2
  -2   2   9 361.580 12.4986   1
  -2   2   9 341.965 11.4890   4
  -2   2   9 334.170 12.5532   5
  -2   2   9 338.516 14.4234   3
   2   2  -9 336.568 14.2126   4
  -2   2   9 338.577 12.2523   2
  -1  -2   9 8.27180 1.58744   1
  -1  -2   9 12.2873 2.09417   3
  -1  -2   9 7.35592 2.17860   4
   1   2  -9 11.0822 1.77511   4
  -1   2   9 10.2961 1.14727   2
  -1   2   9 13.2595 1.65632   3
  -1   2   9 12.3643 1.36854   5
  -1   2   9 11.3609 2.31313   1
   1   2  -9 8.26444 1.80468   1
  -1   2   9 11.3992 2.81769   4
   0  -2   9 2404.62 82.6728   1
   0  -2  -9 2453.34 106.748   3
   0  -2   9 2409.94 86.9964   4
   0  -2   9 2327.67 90.4358   3
   0  -2  -9 2397.63 57.5110   2
   0   2   9 2400.20 96.3590   2
   0   2  -9 2211.39 90.2503   4
   0   2   9 2272.39 105.397   3
   0   2  -9 2510.27 129.534   3
   0   2   9 2273.11 99.1955   5
  -1  -2  -9 5016.16 142.314   2
   1  -2   9 5108.70 185.935   4
  -1  -2  -9 5357.61 199.897   3
   1  -2   9 4797.12 176.363   3
  -1   2  -9 5213.91 241.655   3
   1   2   9 5089.22 190.770   5
  -1   2  -9 5394.80 209.149   5
   1   2   9 5059.73 187.637   2
   2  -2   9 2429.48 86.1583   5
   2  -2   9 2624.20 82.7019   4
   2  -2   9 2540.86 98.8799   1
  -2  -2  -9 2473.39 100.584   2
   2  -2   9 2390.78 113.854   3
  -2  -2  -9 2618.52 96.4636   3
  -2   2  -9 2674.47 92.8806   5
  -2   2  -9 2577.38 110.308   3
   2   2   9 2550.23 85.8055   5
  -2   2  -9 2423.93 120.473   2
   2   2   9 2526.14 108.675   2
   3  -2   9 161.949 7.01953   5
   3  -2   9 167.206 7.45428   1
   3  -2   9 172.733 6.98252   4
  -3  -2  -9 184.196 6.99363   3
   3   2   9 169.332 7.60429   5
   3   2   9 177.752 5.90018   2
   3   2   9 157.143 7.72198   1
  -3   2  -9 165.866 9.48953   5
  -3   2  -9 170.202 6.84751   3
   4  -2   9 50.1939 3.23481   4
   4  -2   9 44.0168 3.05291   1
  -4  -2  -9 52.5703 3.64195   3
   4  -2   9 52.5583 5.48040   5
  -4   2  -9 53.3727 4.37474   3
   4   2   9 56.1237 4.41489   2
   4   2   9 56.0178 4.69990   5
   5  -2   9 191.012 14.3212   1
  -5  -2  -9 217.892 12.3745   3
   5  -2   9 193.790 12.0608   5
  -5   2  -9 208.498 10.0614   3
   5   2   9 190.513 10.4310   5
   5   2   9 205.829 11.6828   2
  -6  -2  -9 395.596 20.9192   3
   6  -2   9 382.054 24.9357   5
  -6   2  -9 378.938 24.7110   3
   6   2   9 357.620 24.1371   2
   6   2   9 376.554 24.2171   5
   6  -3  -9 185.888 12.8959   5
  -6  -3   9 202.301 11.1032   4
  -6  -3   9 201.409 12.4497   1
  -6   3   9 209.159 17.2065   1
   6   3  -9 198.552 12.4943   5
  -6   3   9 180.706 10.2227   4
   6   3  -9 190.463 14.9817   2
   5  -3  -9 527.381 18.2343   5
  -5  -3   9 505.273 23.1603   4
  -5  -3   9 499.130 22.1833   1
   5   3  -9 490.493 26.4269   5
  -5   3   9 488.915 21.9534   1
  -5   3   9 510.338 21.7107   4
   5   3  -9 502.342 30.0286   2
  -4  -3   9 44.8507 2.87703   2
   4  -3  -9 55.9035 4.42446   5
  -4  -3   9 52.6973 4.31694   4
  -4   3   9 53.0574 5.35651   4
  -4   3   9 43.1860 2.39401   2
   4   3  -9 58.0616 3.62803   2
  -4   3   9 48.8055 5.69368   1
   3  -3  -9 560.758 21.4425   5
  -3  -3   9 537.205 22.4163   1
  -3  -3   9 556.879 20.3718   4
  -3   3   9 504.959 13.1403   2
  -3   3   9 565.845 19.0404   1
   3   3  -9 534.710 27.3412   2
  -3   3   9 539.883 31.3515   5
  -3   3   9 566.221 25.5765   4
   3   3  -9 518.090 33.0015   1
  -2  -3   9 1128.71 37.7523   4
  -2  -3   9 1136.64 37.6814   1
   2  -3  -9 1151.58 35.4705   5
  -2   3   9 1173.34 50.2776   4
   2   3  -9 1112.80 38.8254   1
   2   3  -9 1095.59 59.7928   4
  -2   3   9 1124.67 50.2052   2
  -2   3   9 1118.86 41.6336   1
   2   3  -9 1110.10 41.0487   2
  -2   3   9 1078.62 44.2173   5
  -1  -3   9 3428.15 96.7312   1
  -1  -3   9 3270.64 133.586   3
  -1  -3   9 3434.17 118.284   4
   1   3  -9 3491.11 101.783   1
  -1   3   9 3742.69 116.835   1
   1   3  -9 3281.48 127.023   3
  -1   3   9 3225.75 154.586   5
  -1   3   9 3583.68 118.489   4
  -1   3   9 3384.52 174.227   3
  -1   3   9 3415.51 124.535   2
   1   3  -9 3348.83 164.939   4
   0  -3   9 1228.94 44.0551   3
   0  -3  -9 1208.25 53.9701   2
   0  -3   9 1296.86 39.4663   1
   0  -3   9 1285.82 36.4143   4
   0   3  -9 1291.46 52.5147   4
   0   3   9 1278.74 65.7672   2
   0   3   9 1178.13 43.5572   3
  -1  -3  -9 33.6610 1.64009   3
   1  -3   9 35.1189 1.43617   4
   1  -3   9 31.1476 3.20103   3
  -1   3  -9 33.0514 2.96444   3
   1   3   9 31.4052 2.43492   2
  -1   3  -9 38.0662 2.86318   5
  -2  -3  -9 50.1630 3.26083   2
   2  -3   9 56.3932 2.09794   1
  -2  -3  -9 60.4349 2.48097   3
  -2   3  -9 55.6343 3.15457   5
  -2   3  -9 58.7355 3.38232   3
   2   3   9 53.6840 3.93187   2
   3  -3   9 645.354 26.1922   5
  -3  -3  -9 733.015 29.6389   3
   3  -3   9 672.104 28.9022   1
   3  -3   9 553.151 13.1027   4
  -3   3  -9 701.506 35.9744   3
   3   3   9 695.992 31.9734   2
   3   3   9 666.487 32.7016   5
  -4  -3  -9 812.817 32.6654   3
   4  -3   9 797.788 28.4453   4
   4  -3   9 744.991 47.8916   1
   4  -3   9 757.270 37.9346   5
  -4   3  -9 757.071 27.7072   3
   4   3   9 769.643 32.9483   2
   4   3   9 771.189 36.8129   5
   5  -3   9 341.582 23.8379   5
   5   3   9 326.244 22.5902   5
  -5   3  -9 349.485 15.9040   3
   5   3   9 343.880 14.2381   2
   6  -3   9 36.7181 6.55949   5
   6   3   9 28.4616 7.37664   2
  -6   3  -9 26.2523 6.15190   3
   6   3   9 32.1484 5.63192   5
   6  -4  -9 1.43657 5.05341   5
  -6  -4   9 7.18832 4.86439   4
   6   4  -9 7.96686 5.98693   5
  -6   4   9 -1.0573 4.72952   1
  -6   4   9 4.54449 4.26178   4
  -5  -4   9 -3.3307 3.60968   1
   5   4  -9 2.18656 2.38630   2
  -5   4   9 2.08757 2.82676   4
  -5   4   9 0.61351 4.83330   1
   4  -4  -9 439.324 21.2525   5
  -4  -4   9 444.339 17.0635   1
  -4  -4   9 435.925 14.2623   4
  -4   4   9 415.277 19.0096   1
   4   4  -9 401.322 23.3564   2
  -4   4   9 447.823 16.7085   4
  -4   4   9 391.758 24.6688   2
  -3  -4   9 -0.5285 3.23094   4
   3  -4  -9 -0.5724 3.33265   5
  -3  -4   9 0.82729 2.51730   1
  -3   4   9 -1.2552 3.96185   1
   3   4  -9 0.46207 2.03177   1
  -3   4   9 -4.0965 3.79613   4
  -3   4   9 2.20766 1.84323   2
  -3   4   9 -1.1126 1.93822   5
  -2  -4   9 1.02817 1.84015   1
  -2  -4   9 -1.7109 2.34370   4
   2   4  -9 -0.0409 2.12642   1
  -2   4   9 5.57709 3.63963   1
  -2   4   9 -0.1419 1.57325   5
  -2   4   9 0.24205 2.35242   4
   2   4  -9 -1.7937 1.86960   2
  -2   4   9 -1.5304 1.69453   2
  -1  -4   9 14.0262 2.50601   4
  -1  -4   9 16.0628 2.85917   3
  -1  -4   9 14.6659 1.72098   1
   1   4  -9 19.0315 1.75380   1
   1   4  -9 17.5846 2.32943   2
   1   4  -9 15.1257 2.89843   3
  -1   4   9 11.8611 2.91104   4
  -1   4   9 16.7051 1.72173   5
  -1   4   9 12.8589 1.38995   3
  -1   4   9 17.7096 2.06233   2
   0  -4   9 216.240 6.82623   4
   0  -4   9 238.632 9.26898   1
   0  -4   9 230.303 12.0032   3
   0  -4  -9 202.929 8.72150   2
   0   4  -9 239.408 13.0292   3
   0   4  -9 235.788 6.64287   4
   0   4  -9 229.177 6.48838   1
   0   4   9 245.150 10.9205   2
  -1  -4  -9 41.4440 2.77556   2
  -1  -4  -9 52.2456 2.41545   3
  -1   4  -9 46.4367 3.55016   5
   1   4   9 43.7848 3.68819   2
  -1   4  -9 51.3262 4.18251   3
  -2  -4  -9 33.7590 1.94732   3
  -2   4  -9 42.9624 3.51811   3
   2   4   9 39.4589 3.97847   2
   3  -4   9 149.153 6.96966   1
  -3  -4  -9 153.502 7.83316   3
  -3   4  -9 137.643 7.26685   3
   3   4   9 134.452 7.75154   2
   4  -4   9 2.84842 1.54534   1
   4  -4   9 1.50391 4.44411   5
   4   4   9 3.23038 4.25428   5
   4   4   9 3.82690 3.87958   2
  -4   4  -9 3.50370 3.69702   3
   5  -4   9 16.6996 5.91164   5
   5   4   9 25.4770 4.90578   2
  -5   4  -9 27.8320 5.23138   3
   5   4   9 17.9732 4.62036   5
   6  -4   9 -3.4578 4.29225   5
  -6   4  -9 1.84736 4.71758   3
   6   4   9 1.29996 5.06797   5
   6   4   9 5.25324 6.19312   2
  -6  -5   9 59.7292 7.45499   4
  -6  -5   9 55.2427 8.80405   1
   6  -5  -9 47.4693 5.92330   5
   6   5  -9 48.0013 6.39337   2
   6   5  -9 43.2429 8.62954   5
  -6   5   9 45.9904 6.10940   4
  -6   5   9 34.1430 7.14885   1
  -5  -5   9 71.4821 5.80621   1
   5  -5  -9 79.1824 6.43730   5
  -5  -5   9 70.6193 6.63359   4
  -5   5   9 72.5946 6.88820   4
  -5   5   9 69.1213 6.62297   1
   5   5  -9 71.3921 6.93273   2
  -4  -5   9 137.491 7.94622   4
   4  -5  -9 120.321 8.29321   5
  -4  -5   9 119.892 8.58677   1
   4   5  -9 123.195 8.01350   2
  -4   5   9 117.258 9.56572   4
  -4   5   9 136.524 6.60883   1
  -3  -5   9 75.2644 4.55478   1
  -3  -5   9 75.4996 4.12870   4
  -3   5   9 75.4206 6.36288   1
  -3   5   9 80.7269 5.32669   2
  -3   5   9 67.6815 4.45766   4
   3   5  -9 81.8481 6.32221   2
  -2  -5   9 350.990 15.9802   1
  -2  -5   9 349.725 11.6146   4
  -2   5   9 307.107 12.7330   4
  -2   5   9 295.057 19.5964   5
  -2   5   9 317.852 15.7602   2
  -2   5   9 340.609 13.4416   1
   2   5  -9 310.776 12.5576   1
   2   5  -9 349.009 14.2954   2
  -1  -5   9 959.401 34.0362   4
  -1  -5   9 996.033 38.1871   1
  -1   5   9 984.692 32.6550   2
   1   5  -9 927.455 43.3015   4
  -1   5   9 934.409 30.3260   4
   1   5  -9 960.059 44.5529   3
   1   5  -9 974.849 27.9825   2
  -1   5   9 911.348 35.1095   3
   1   5  -9 949.435 37.2158   1
  -1   5   9 858.151 53.6591   5
   0  -5  -9 324.203 15.3155   2
   0  -5   9 365.805 13.3373   4
   0   5  -9 364.113 16.2882   3
   0   5  -9 336.553 7.60956   1
   0   5  -9 355.688 12.2987   4
   0   5   9 383.296 18.8714   2
  -1   5  -9 50.9259 1.64007   4
   1   5   9 50.7374 3.64015   2
  -2  -5  -9 437.638 14.1008   3
   2   5   9 407.721 16.4908   2
  -2   5  -9 428.752 14.6387   3
  -3  -5  -9 1013.94 40.6564   3
   3   5   9 1023.07 37.9994   2
  -3   5  -9 991.612 39.0331   3
   4   5   9 239.877 16.8202   2
   4   5   9 273.855 23.7917   5
  -4   5  -9 278.620 15.8265   3
   5  -5   9 160.765 11.6579   5
   5   5   9 150.931 10.2514   5
   5   5   9 181.890 10.9785   2
  -5   5  -9 161.530 9.19665   3
   6  -5   9 15.2306 4.72908   5
   6   5   9 9.24887 5.23677   5
   6   5   9 11.6755 4.97823   2
  -6   5  -9 6.56319 4.90262   3
   6  -6  -9 39.7677 4.78219   5
  -6   6   9 34.4803 5.69536   4
   6   6  -9 37.1012 4.87014   2
  -6   6   9 41.7584 7.09644   1
   6   6  -9 32.4471 5.38713   5
  -5  -6   9 371.477 13.0729   1
   5  -6  -9 379.668 21.4119   5
  -5  -6   9 319.533 18.8663   4
   5   6  -9 357.379 33.6395   2
  -5   6   9 317.021 17.6192   1
  -5   6   9 336.279 24.9965   4
  -4  -6   9 240.096 15.2017   1
  -4  -6   9 235.556 13.0945   4
   4   6  -9 256.070 13.1882   2
  -4   6   9 255.543 11.6859   1
  -4   6   9 226.425 15.7589   2
  -4   6   9 223.721 10.4988   4
  -3  -6   9 2150.74 94.2442   1
  -3  -6   9 2064.21 83.1945   4
  -3   6   9 2046.28 75.1211   4
  -3   6   9 2053.26 102.373   1
  -3   6   9 2081.15 117.369   2
   3   6  -9 2169.30 136.761   2
  -2  -6   9 61.9062 3.45491   1
  -2  -6   9 61.4483 3.93262   4
  -2   6   9 64.9405 6.83870   1
  -2   6   9 59.7799 7.21657   4
  -2   6   9 57.0239 3.93625   2
   2   6  -9 58.8239 5.38492   2
   2   6  -9 50.2725 3.47497   1
  -1   6   9 27.6437 0.77643   3
  -1   6   9 26.5195 0.82266   3
  -1   6   9 26.8943 2.53331   5
   1   6  -9 30.1965 4.18967   3
   1   6  -9 28.9205 2.40577   4
   1   6  -9 26.8889 2.04800   1
   0   6   9 351.697 21.0427   2
   0   6  -9 328.367 12.8108   4
   0   6  -9 342.005 15.7491   3
   0   6  -9 312.504 7.93957   1
   1   6   9 1225.24 51.8631   2
  -1   6  -9 1107.01 44.7027   3
  -1   6  -9 1119.91 28.9289   4
  -2  -6  -9 2145.09 65.6513   3
  -2  -6  -9 2229.37 61.6813   3
  -2   6  -9 2190.68 87.1967   3
   2   6   9 2038.90 102.764   2
  -3  -6  -9 245.212 14.2982   3
   3   6   9 241.256 18.6265   2
  -3   6  -9 240.284 16.0772   3
  -4  -6  -9 15.6578 2.26485   3
   4   6   9 9.67495 4.12229   2
  -4   6  -9 18.3301 5.08354   3
   5   6   9 106.148 8.22295   2
   5   6   9 98.9482 8.25917   5
  -5   6  -9 92.0380 8.54842   3
  -5  -7   9 144.867 9.24326   1
  -5   7   9 108.749 11.4902   4
   5   7  -9 119.172 12.9734   2
  -5   7   9 135.387 13.7883   1
  -4  -7   9 94.9326 5.69750   1
   4   7  -9 86.9339 7.46907   2
  -4   7   9 82.3377 7.65871   2
  -4   7   9 83.2900 5.52015   1
   3   7  -9 42.0036 4.69955   2
  -3   7   9 36.6238 3.86093   3
  -3   7   9 49.9869 4.10749   2
  -3   7   9 47.4970 5.60095   1
   2   7  -9 405.398 21.0526   1
  -2   7   9 438.213 28.9343   2
  -2   7   9 427.579 21.6328   3
   2   7  -9 435.974 26.1896   2
  -2   7   9 447.731 16.2167   4
  -2   7   9 453.056 25.0111   1
   1   7  -9 1125.90 38.5272   2
   1   7  -9 1034.81 54.0033   3
  -1   7   9 1077.64 62.0573   2
   1   7  -9 1050.32 59.9935   1
   1   7  -9 996.143 77.6336   4
   0   7   9 831.049 38.3804   2
   0   7  -9 824.846 24.5162   1
   0   7  -9 868.523 33.0617   3
   0   7  -9 802.607 40.0503   4
  -1   7  -9 31.1709 1.74036   4
  -1   7  -9 26.2752 4.59940   3
   1   7   9 28.5080 3.57485   2
  -2   7  -9 258.896 11.6031   3
   2   7   9 262.842 16.3804   2
   3   7   9 162.129 9.14161   2
  -3   7  -9 163.174 8.48719   3
   4   7   9 326.908 17.8447   2
  -4   7  -9 344.590 23.0744   3
  -5   7  -9 182.549 13.3147   3
   5   7   9 188.572 16.3607   5
   5   7   9 194.040 17.4556   2
  -5   8   9 4.92579 4.47233   4
   5   8  -9 3.73628 3.94988   2
  -5   8   9 0.49812 5.08694   1
  -4   8   9 72.9540 6.53796   2
  -4   8   9 68.2669 8.41955   1
  -4   8   9 60.9245 7.67427   4
   4   8  -9 70.4641 7.81203   2
  -3   8   9 43.9906 4.45206   2
  -3   8   9 39.6548 6.09580   4
  -3   8   9 48.9859 6.94519   1
  -2   8   9 17.9972 4.34396   1
  -2   8   9 23.4085 5.21808   4
  -2   8   9 17.3410 3.19483   2
   1   8  -9 1.35648 2.71018   2
  -1   8   9 0.00304 3.34261   2
   1   8  -9 -4.6124 4.08103   3
   0   8  -9 18.7345 4.76988   3
   0   8  -9 14.3961 3.25091   2
   0   8   9 21.3124 3.98321   2
  -1   8  -9 18.2023 5.13353   3
   1   8   9 25.2436 4.44197   2
   2   8   9 174.138 13.5190   2
  -2   8  -9 188.330 10.9547   3
   3   8   9 -2.4020 4.85603   2
  -3   8  -9 4.64370 4.58450   3
   4   8   9 11.5154 4.80686   2
  -4   9   9 3.92920 4.92334   1
  -4   9   9 13.0300 6.67981   2
  -4   9   9 3.60152 4.95776   4
   4   9  -9 6.34751 4.28451   2
  -3   9   9 -1.4957 5.38602   4
   3   9  -9 3.13610 5.70706   2
  -3   9   9 6.45405 5.97906   1
  -2   9   9 82.1835 8.18334   4
  -2   9   9 96.0364 7.90163   2
   2   9  -9 95.8100 8.36309   2
  -1   9   9 95.6659 5.44348   2
   1   9  -9 80.5768 8.42005   2
   1   9  -9 91.3242 8.38984   3
   0   9   9 70.5051 6.61263   2
   0   9  -9 67.6922 6.61620   3
   0   9  -9 70.0416 7.11892   2
   1   9   9 -1.1886 4.40749   2
   2   9   9 63.3048 7.95793   2
  -2   9  -9 66.0640 6.38921   3
  -3   9  -9 118.877 9.98826   3
   3   9   9 111.712 14.5155   2
   3  10  -9 210.247 15.9750   2
  -3  10   9 190.647 17.2483   1
  -3  10   9 197.459 21.1769   2
  -3  10   9 159.506 14.3999   4
  -2  10   9 36.1422 6.16880   1
  -2  10   9 45.0947 4.55989   2
  -2  10   9 37.4704 6.19847   4
   2  10  -9 51.3484 5.41235   2
   1  10  -9 5.89282 4.49330   3
  -1  10   9 3.21631 2.86542   2
  -1  10   9 2.28883 3.90422   1
   1  10  -9 7.49140 5.00525   2
  -1  10   9 2.93321 5.27187   4
   0  10   9 268.763 25.4452   2
   0  10  -9 284.566 25.8500   2
   0  10  -9 236.818 23.7820   3
  -1  10  -9 184.900 15.6248   3
  -1  10  -9 175.374 14.6312   2
   1  10   9 173.675 13.1245   2
   2  10   9 376.233 25.6867   2
  -2  10  -9 322.025 36.5909   3
   3  10   9 161.863 17.8894   2
  -3  10  -9 177.479 13.9701   3
  -1  11   9 194.812 15.1957   2
   1  11  -9 220.897 22.6723   2
  -1  11   9 213.956 19.2260   1
  -1  11   9 208.707 12.4957   4
   1  11  -9 180.048 17.4161   3
   0  11  -9 160.181 11.9465   2
   0  11   9 156.359 17.2116   2
   0  11  -9 158.909 14.6442   3
   1  11   9 78.8977 8.89742   2
  -1  11  -9 73.3427 11.5632   3
  -1  11  -9 90.3563 9.51242   2
  -7   0  10 125.291 9.06387   4
   7   0 -10 143.363 11.5961   5
  -6   0  10 310.953 22.1373   4
  -6   0  10 290.537 18.8759   1
   6   0 -10 359.823 21.8719   5
  -5   0  10 800.942 30.6276   4
   5   0 -10 802.250 35.1946   5
  -5   0  10 799.356 20.3013   1
  -4   0  10 1335.77 48.7733   4
  -4   0  10 1273.78 50.1283   1
   4   0 -10 1344.57 47.2407   5
  -4   0  10 1270.95 46.9497   2
  -3   0  10 475.547 12.0573   1
   3   0 -10 413.831 28.9041   1
  -3   0  10 464.724 15.4942   4
   3   0 -10 449.255 16.2391   5
   2   0 -10 2.96216 1.89438   5
  -2   0  10 4.84699 2.25486   1
   2   0 -10 2.04850 2.39035   4
  -2   0  10 -0.1884 1.86021   3
  -2   0  10 1.74558 2.76116   4
   1   0 -10 1306.71 38.7840   2
   1   0 -10 1173.28 59.3617   5
   1   0 -10 1253.36 76.2794   4
  -1   0  10 1354.80 45.9011   1
  -1   0  10 1287.30 64.9708   3
  -1   0  10 1313.41 42.9286   4
   1   0 -10 1353.18 50.3074   3
   0   0 -10 1735.27 64.1631   5
   0   0  10 1554.93 71.4625   3
   0   0 -10 1643.00 49.2809   2
   0   0 -10 1665.52 62.6479   3
   0   0  10 1654.80 58.2278   4
   0   0  10 1556.46 72.4782   1
   1   0  10 4310.09 156.201   3
   1   0  10 4448.59 243.088   5
  -1   0 -10 4535.28 108.975   2
  -1   0 -10 4882.40 129.868   5
  -1   0 -10 4831.72 170.488   3
   2   0  10 1570.17 84.4787   5
  -2   0 -10 1483.36 46.0940   2
   2   0  10 1596.65 60.6206   2
  -2   0 -10 1563.33 52.7893   3
  -2   0 -10 1569.80 47.7950   5
  -3   0 -10 128.582 5.88203   3
   3   0  10 133.219 6.11331   2
   3   0  10 117.502 7.67649   5
   3   0  10 105.753 4.60158   1
  -4   0 -10 166.160 7.15880   3
   4   0  10 177.010 10.0307   5
   4   0  10 161.538 10.5701   1
   4   0  10 160.604 9.96241   4
   5   0  10 740.372 56.2601   5
  -5   0 -10 716.276 37.4566   3
   6   0  10 315.068 25.1101   5
  -6   0 -10 310.558 17.9625   3
  -7  -1  10 65.6449 7.33375   4
   7  -1 -10 68.2665 6.77820   5
   7   1 -10 63.3323 9.54885   5
  -7   1  10 82.7976 6.24055   4
   6  -1 -10 138.874 9.24861   5
  -6  -1  10 115.099 10.9593   1
  -6  -1  10 135.491 10.3488   4
   6   1 -10 138.761 11.7445   5
  -6   1  10 131.864 9.43814   1
  -6   1  10 143.566 9.61089   4
  -5  -1  10 12.7740 4.32730   4
   5  -1 -10 17.2170 4.20024   5
  -5  -1  10 11.8324 4.10787   1
  -5   1  10 12.8557 5.55478   4
  -5   1  10 17.6575 3.49284   1
   5   1 -10 14.2106 5.04825   5
  -4  -1  10 123.280 5.02920   1
   4  -1 -10 121.111 5.91413   5
  -4  -1  10 115.525 5.31987   4
  -4  -1  10 116.452 4.89698   2
  -4   1  10 113.811 6.42061   4
   4   1 -10 122.125 4.35527   2
  -4   1  10 121.567 4.92971   2
   4   1 -10 135.646 6.05320   5
  -4   1  10 116.305 5.89947   1
   3  -1 -10 1008.50 37.0702   5
   3  -1 -10 909.392 54.4873   1
  -3  -1  10 1000.99 38.3950   1
  -3  -1  10 1009.32 28.4819   4
   3   1 -10 922.149 57.5743   1
  -3   1  10 989.144 32.1398   4
   3   1 -10 1003.85 43.3728   5
  -3   1  10 983.491 31.2286   1
   3   1 -10 1005.32 39.8891   2
  -2  -1  10 807.494 28.1266   4
   2  -1 -10 839.809 33.1567   5
  -2  -1  10 788.583 51.6579   3
  -2  -1  10 800.876 26.6618   1
   2  -1 -10 774.904 39.8526   1
   2  -1 -10 715.999 45.3680   4
   2   1 -10 812.711 35.3327   4
   2   1 -10 813.931 35.7060   2
  -2   1  10 827.718 24.7360   1
  -2   1  10 867.916 33.0521   4
   2   1 -10 776.604 52.9698   1
  -2   1  10 826.666 41.8731   3
   1  -1 -10 690.880 28.4104   5
   1  -1 -10 637.550 27.7174   2
  -1  -1  10 652.476 19.9099   1
  -1  -1  10 639.562 29.9165   3
  -1  -1  10 667.754 23.6228   4
  -1   1  10 647.296 31.5059   3
  -1   1  10 688.916 21.4376   1
   1   1 -10 633.668 25.6363   1
   1   1 -10 655.222 23.1618   3
   1   1 -10 611.055 23.9641   4
  -1   1  10 634.549 22.4946   4
   0  -1  10 0.59588 1.74471   1
   0  -1 -10 0.42531 1.75040   3
   0  -1 -10 1.66369 1.07160   2
   0   1 -10 3.21359 1.05134   2
   0   1  10 2.73464 1.17512   2
   0   1 -10 6.30176 3.31028   3
   1  -1  10 335.814 9.14232   4
  -1  -1 -10 333.757 11.0959   3
   1  -1  10 293.060 11.4014   3
  -1  -1 -10 300.958 9.36487   2
  -1   1 -10 324.560 9.07739   2
  -1   1 -10 339.916 11.4676   3
   1   1  10 326.334 17.8629   5
  -1   1 -10 350.134 16.0526   5
   1   1  10 289.238 11.2866   3
   1   1  10 335.216 14.0340   2
   2  -1  10 896.491 43.1525   5
  -2  -1 -10 910.970 32.7324   3
   2  -1  10 909.845 25.1924   1
  -2  -1 -10 849.913 29.4043   2
  -2   1 -10 922.824 28.6265   5
  -2   1 -10 913.001 40.5673   3
   2   1  10 886.712 38.7038   5
   2   1  10 909.046 35.5266   2
  -2   1 -10 869.456 42.1474   2
   3  -1  10 821.052 35.4413   5
   3  -1  10 785.362 51.6602   4
   3  -1  10 807.839 26.9746   1
  -3  -1 -10 878.594 30.9505   3
   3   1  10 813.158 30.1387   2
   3   1  10 818.700 32.3040   5
  -3   1 -10 850.483 24.6218   3
  -3   1 -10 840.054 33.6292   5
   3   1  10 778.658 36.9744   1
   4  -1  10 675.071 55.0925   4
   4  -1  10 699.224 32.2638   5
   4  -1  10 661.699 45.4320   1
  -4  -1 -10 745.641 28.5675   3
   4   1  10 710.416 33.3535   2
   4   1  10 738.862 32.0195   5
  -4   1 -10 706.559 29.5589   3
   5  -1  10 82.3702 7.60000   5
  -5  -1 -10 88.8769 7.07261   3
  -5   1 -10 86.9411 5.83624   3
   5   1  10 89.9185 5.13511   2
   5   1  10 95.1212 6.91591   5
   6  -1  10 0.77313 4.01482   5
  -6   1 -10 1.61610 4.47571   3
   6   1  10 2.16090 3.89127   2
  -6  -2  10 13.3702 5.08887   4
  -6  -2  10 9.58700 4.58908   1
   6  -2 -10 14.2724 4.97840   5
  -6   2  10 19.8180 5.14550   1
  -6   2  10 19.0086 4.04837   4
   6   2 -10 23.0717 5.63203   5
  -5  -2  10 9.65243 4.76582   1
   5  -2 -10 6.34105 4.68909   5
   5   2 -10 8.51381 2.19667   2
   5   2 -10 14.1196 5.14637   5
  -4  -2  10 5.25256 1.33945   2
  -4  -2  10 5.63505 3.93542   4
   4  -2 -10 6.87179 2.33618   5
  -4  -2  10 1.79703 3.35878   1
   4   2 -10 6.68402 3.72217   5
  -4   2  10 10.2682 4.84786   1
  -4   2  10 4.12293 1.02336   2
   4   2 -10 5.52189 1.67182   2
  -3  -2  10 23.5649 3.44760   1
  -3  -2  10 25.6833 3.80708   4
  -3   2  10 30.8788 1.16835   2
   3   2 -10 30.0936 3.03355   1
   3   2 -10 32.3262 2.06544   2
  -3   2  10 30.0592 1.08322   2
  -3   2  10 31.5243 4.40241   4
  -2  -2  10 88.6533 4.64517   1
  -2  -2  10 85.2808 5.00310   4
   2  -2 -10 80.5107 4.23435   5
   2  -2 -10 74.1526 5.07986   4
  -2  -2  10 83.4169 6.45651   3
  -2   2  10 88.6001 4.51733   3
   2   2 -10 91.3008 5.77702   4
  -2   2  10 91.5707 4.79265   4
   2   2 -10 88.6057 3.46131   2
   2   2 -10 80.3736 4.21182   1
  -2   2  10 98.1152 6.13715   1
  -2   2  10 87.8691 1.96357   2
  -2   2  10 80.4151 1.98696   2
   1  -2 -10 278.061 11.5052   2
  -1  -2  10 300.443 11.9792   4
  -1  -2  10 297.366 11.9212   1
  -1  -2  10 265.089 12.8205   3
   1   2 -10 272.849 9.35413   4
  -1   2  10 300.840 12.7303   1
  -1   2  10 291.865 13.0533   3
  -1   2  10 294.943 9.33997   2
  -1   2  10 295.259 11.2594   5
   1   2 -10 274.141 13.1031   1
   1   2 -10 282.825 10.2825   3
  -1   2  10 284.262 9.11199   4
   0  -2  10 94.5537 4.45447   4
   0  -2 -10 102.876 4.73681   3
   0  -2  10 95.1382 5.66909   3
   0  -2 -10 98.7484 4.03747   2
   0  -2  10 103.238 3.61633   1
   0   2  10 106.185 5.13609   2
   0   2 -10 110.464 4.72748   3
   0   2  10 94.9209 4.13962   3
   0   2 -10 98.4778 4.37938   4
   1  -2  10 267.831 10.1518   4
  -1  -2 -10 278.647 9.78616   3
   1  -2  10 257.975 10.0774   1
  -1  -2 -10 261.792 7.75533   2
   1  -2  10 247.363 11.7291   3
   1   2  10 263.653 9.72041   2
   1   2  10 276.699 14.7373   5
   1   2  10 242.549 9.80577   3
  -1   2 -10 255.429 11.6505   3
  -1   2 -10 287.158 11.2531   5
  -1   2 -10 265.297 7.28363   2
  -2  -2 -10 4.95053 1.63115   3
   2  -2  10 2.89934 1.10023   1
   2  -2  10 2.38588 1.50960   4
   2  -2  10 5.83154 2.54691   5
  -2  -2 -10 0.73982 1.98797   2
   2   2  10 4.73696 2.32394   2
  -2   2 -10 3.17658 2.28683   5
   2   2  10 3.29181 1.70914   5
  -2   2 -10 0.96854 2.14556   2
   3  -2  10 -0.5056 1.00979   4
   3  -2  10 -1.4781 2.29615   5
   3  -2  10 0.24518 1.67141   1
   3   2  10 -3.3310 2.99731   2
  -3   2 -10 -2.0971 2.30743   5
   3   2  10 4.10788 3.09969   5
   3   2  10 1.43834 1.49340   1
   4  -2  10 34.4776 2.59319   1
  -4  -2 -10 33.9893 3.95579   3
   4  -2  10 34.8199 2.33908   4
   4  -2  10 31.3125 5.03204   5
   4   2  10 33.3504 3.59659   2
   4   2  10 38.8907 5.28150   5
  -4   2 -10 37.1559 4.39459   3
   5  -2  10 7.07797 3.18159   1
   5  -2  10 3.53846 4.84292   5
  -5   2 -10 6.88673 2.96212   3
   5   2  10 8.48608 5.33670   2
   5   2  10 5.24183 4.14454   5
   6  -2  10 1.11373 5.69145   5
  -6  -2 -10 3.13576 3.98830   3
  -6   2 -10 6.23356 3.27945   3
   6   2  10 3.97315 5.04868   5
   6   2  10 7.66942 3.48328   2
   6  -3 -10 4.77723 4.77408   5
  -6  -3  10 1.21123 4.35008   1
  -6  -3  10 4.35356 3.39355   4
  -6   3  10 6.58064 3.98190   4
  -6   3  10 -0.0652 5.06902   1
   6   3 -10 5.15192 5.46692   5
   5  -3 -10 27.8891 5.03838   5
  -5  -3  10 24.2936 4.61695   1
  -5  -3  10 30.5951 5.02013   4
   5   3 -10 32.9143 5.49060   5
   5   3 -10 33.1268 3.16537   2
  -5   3  10 26.0090 5.28342   1
   4  -3 -10 116.477 6.44178   5
  -4  -3  10 94.8428 6.55687   1
  -4  -3  10 102.220 5.19285   4
  -4   3  10 100.593 5.14475   2
   4   3 -10 110.556 6.41543   2
  -4   3  10 105.652 6.34869   4
  -4   3  10 106.780 6.46572   1
  -3  -3  10 899.613 40.5921   4
   3  -3 -10 971.607 33.7066   5
  -3  -3  10 912.814 30.1728   1
  -3   3  10 850.267 23.0964   2
  -3   3  10 921.258 22.3042   1
   3   3 -10 852.126 51.1831   1
  -3   3  10 907.345 32.8083   4
   3   3 -10 935.150 41.3683   2
  -3   3  10 908.957 44.3389   5
  -3   3  10 926.211 28.3407   2
  -2  -3  10 1206.58 43.7486   1
  -2  -3  10 1205.82 40.2123   4
   2  -3 -10 1271.41 42.4601   5
  -2   3  10 1257.85 39.1747   4
  -2   3  10 1227.34 51.9440   5
   2   3 -10 1180.13 42.2711   1
  -2   3  10 1203.09 53.0645   2
   2   3 -10 1200.97 74.6946   4
  -2   3  10 1247.35 55.8140   3
   2   3 -10 1251.13 46.7087   2
  -2   3  10 1212.97 60.3549   1
  -1  -3  10 56.4375 3.12506   3
  -1  -3  10 62.7876 3.70794   4
  -1  -3  10 62.4821 2.98399   1
  -1   3  10 73.0219 5.41264   1
   1   3 -10 62.1264 4.70080   4
   1   3 -10 53.7300 3.38902   3
  -1   3  10 61.9528 3.06395   2
  -1   3  10 67.8447 3.57477   4
   1   3 -10 55.6800 2.89404   1
  -1   3  10 59.9464 3.69342   3
  -1   3  10 69.7142 2.95457   5
   0  -3  10 339.510 10.7953   1
   0  -3 -10 340.734 9.62031   3
   0  -3  10 313.715 13.9329   3
   0  -3  10 350.897 11.6908   4
   0  -3 -10 318.968 10.6290   2
   0   3 -10 356.372 13.7177   3
   0   3 -10 319.558 14.6942   4
   0   3  10 315.152 13.9397   5
   0   3  10 319.032 9.67415   3
   0   3  10 343.694 11.3388   2
   1  -3  10 95.6878 3.32063   4
  -1  -3 -10 89.7711 4.89354   2
  -1  -3 -10 90.9078 3.46947   3
   1  -3  10 92.8958 4.83878   3
   1   3  10 95.4853 4.63300   2
  -1   3 -10 95.8875 4.80850   3
  -1   3 -10 104.896 3.63468   5
   2  -3  10 847.078 25.0537   1
  -2  -3 -10 836.324 30.7640   3
   2   3  10 878.159 29.4617   2
  -2   3 -10 839.777 37.7863   3
   2   3  10 854.929 29.8494   5
  -2   3 -10 851.513 47.5908   5
   3  -3  10 473.398 22.6451   1
  -3  -3 -10 493.796 21.7144   3
   3  -3  10 501.695 21.0112   5
   3   3  10 506.777 25.8714   2
  -3   3 -10 489.903 16.7985   3
   3   3  10 482.521 25.1156   5
   4  -3  10 468.881 18.4677   4
   4  -3  10 503.755 21.4944   5
   4  -3  10 486.200 29.1322   1
  -4  -3 -10 501.124 22.8733   3
  -4   3 -10 489.680 30.6691   3
   4   3  10 514.198 27.7334   5
   4   3  10 523.880 20.9640   2
  -5  -3 -10 23.8645 3.72788   3
   5   3  10 26.4812 4.81508   2
   5   3  10 25.6992 5.15679   5
  -5   3 -10 31.9290 4.08810   3
  -6  -3 -10 15.4335 4.24586   3
   6  -3  10 17.6604 4.33943   5
   6   3  10 19.6541 5.13728   2
  -6   3 -10 14.5060 4.92257   3
   6   3  10 19.8862 5.47900   5
  -6  -4  10 342.110 25.8004   1
   6  -4 -10 363.918 33.1523   5
  -6  -4  10 337.475 22.5012   4
  -6   4  10 376.153 30.1639   1
  -6   4  10 353.642 20.2055   4
   6   4 -10 401.438 29.8541   5
  -5  -4  10 569.158 22.9110   1
  -5  -4  10 588.057 20.3426   4
   5  -4 -10 535.715 27.8807   5
  -5   4  10 522.430 31.5683   4
  -5   4  10 559.324 29.5335   1
   5   4 -10 570.755 60.6311   2
  -4  -4  10 533.886 19.0970   1
  -4  -4  10 509.910 25.3727   4
   4  -4 -10 579.706 18.8112   5
  -4   4  10 481.075 29.4840   2
   4   4 -10 543.243 28.0627   2
  -4   4  10 546.797 24.8710   1
  -4   4  10 554.505 18.8946   4
  -3  -4  10 68.3418 4.17972   1
   3  -4 -10 61.0049 3.79368   5
  -3  -4  10 66.9855 4.06681   4
  -3   4  10 73.4281 5.74560   4
  -3   4  10 59.0899 4.28437   5
   3   4 -10 67.8160 4.54487   1
   3   4 -10 59.3184 4.62792   2
  -3   4  10 64.6199 5.19432   1
  -3   4  10 60.2153 3.30820   2
  -2  -4  10 2.90293 2.64913   4
  -2  -4  10 1.84034 2.05529   1
   2   4 -10 3.38705 1.78804   1
  -2   4  10 8.84319 4.54268   1
  -2   4  10 3.50026 1.55023   3
  -2   4  10 0.49068 2.04889   5
  -2   4  10 4.96515 3.90991   4
  -1  -4  10 808.195 25.7328   4
  -1  -4  10 796.164 31.9503   1
   1   4 -10 809.135 21.6113   1
  -1   4  10 794.691 28.0808   4
  -1   4  10 831.022 30.7674   2
   1   4 -10 814.326 26.9081   4
   1   4 -10 811.272 25.4885   3
  -1   4  10 758.097 33.4420   5
  -1   4  10 753.271 29.3229   3
  -1   4  10 846.570 36.8504   1
   0  -4 -10 2514.89 119.552   2
   0  -4  10 2595.17 88.6799   4
   0  -4  10 2706.70 98.1604   1
   0   4 -10 2729.26 129.291   3
   0   4  10 2399.53 80.5572   3
   0   4 -10 2485.75 78.7043   4
   0   4  10 2680.47 98.4949   2
   1  -4  10 1399.71 56.1251   4
  -1  -4 -10 1473.27 58.8660   3
  -1  -4 -10 1390.46 61.5588   2
  -1   4 -10 1462.30 48.2282   3
   1   4  10 1446.50 53.8235   2
  -1   4 -10 1598.44 76.4015   5
  -2  -4 -10 413.991 14.6266   3
   2   4  10 409.835 21.3861   2
  -2   4 -10 432.077 15.6847   3
  -3  -4 -10 19.8614 2.87663   3
   3  -4  10 20.3282 1.51898   1
  -3   4 -10 16.1724 3.63837   3
   3   4  10 17.6431 4.79843   2
   3   4  10 15.1221 3.33378   5
   4  -4  10 379.258 23.3005   5
   4  -4  10 382.200 28.9274   1
  -4  -4 -10 405.873 18.4959   3
  -4   4 -10 375.241 24.4631   3
   4   4  10 399.056 21.2628   2
   4   4  10 390.006 20.9734   5
  -5  -4 -10 182.954 10.0780   3
   5  -4  10 188.757 12.5703   5
   5   4  10 194.633 11.5747   2
   5   4  10 170.357 10.0660   5
  -5   4 -10 192.591 16.5080   3
  -6  -4 -10 427.838 35.4304   3
   6  -4  10 422.268 34.0453   5
  -6   4 -10 422.829 21.8396   3
   6   4  10 408.090 38.3593   5
   6   4  10 425.772 28.6464   2
   6  -5 -10 36.1474 6.86492   5
  -6  -5  10 52.3947 5.86182   4
  -6  -5  10 47.6309 5.75628   1
   6   5 -10 47.2727 7.45180   5
  -6   5  10 41.5968 4.84835   4
  -5  -5  10 -2.4526 3.90047   1
   5  -5 -10 3.29511 3.29985   5
   5   5 -10 -1.6017 2.37232   2
  -5   5  10 -1.5242 5.01423   1
  -5   5  10 -0.1665 4.66475   4
  -4  -5  10 33.3393 5.17528   1
   4  -5 -10 45.0869 4.48607   5
  -4  -5  10 35.4724 4.58417   4
  -4   5  10 37.4826 5.74038   1
   4   5 -10 35.7793 3.72504   2
  -4   5  10 38.4127 3.86645   2
  -4   5  10 38.1776 5.00486   4
  -3  -5  10 991.184 50.0524   1
  -3  -5  10 983.029 35.6861   4
  -3   5  10 1057.29 30.5491   1
  -3   5  10 1078.75 50.8688   2
   3   5 -10 1004.31 62.7758   2
  -3   5  10 1024.01 36.3565   4
  -2  -5  10 823.270 26.3411   1
  -2  -5  10 811.675 26.7154   4
   2   5 -10 811.241 36.0170   1
  -2   5  10 846.831 31.8090   2
  -2   5  10 871.234 36.0446   4
  -2   5  10 830.052 31.6873   1
   2   5 -10 829.392 38.6347   2
  -2   5  10 826.021 42.7365   3
  -2   5  10 731.316 45.1974   5
  -1  -5  10 611.302 23.1388   1
  -1  -5  10 557.969 21.0241   4
  -1   5  10 540.508 22.4598   3
  -1   5  10 509.225 24.2591   5
   1   5 -10 562.430 31.3020   4
  -1   5  10 460.036 28.2760   4
   1   5 -10 611.069 25.7501   2
   1   5 -10 562.521 19.5400   1
  -1   5  10 565.180 25.0267   2
   1   5 -10 563.763 25.3913   3
   0  -5 -10 243.040 14.3083   2
   0  -5  10 265.129 10.9604   4
   0   5  10 281.297 17.7933   2
   0   5 -10 270.837 6.11523   1
   0   5 -10 276.778 10.2469   4
   0   5 -10 279.662 11.2864   3
  -1   5 -10 1.70540 2.65414   3
   1   5  10 6.49592 2.49284   2
  -2  -5 -10 1746.32 56.1938   3
  -2   5 -10 1744.85 112.404   3
   2   5  10 1720.61 81.7693   2
  -3  -5 -10 242.830 10.7824   3
   3   5  10 222.034 11.5301   2
  -3   5 -10 209.445 10.6676   3
  -4  -5 -10 396.083 18.2273   3
   4   5  10 344.131 21.3360   5
   4   5  10 358.759 17.8193   2
  -4   5 -10 373.744 23.1590   3
   5  -5  10 210.557 19.4012   5
  -5  -5 -10 236.014 14.8750   3
   5   5  10 227.141 10.4886   2
   5   5  10 205.282 14.4252   5
  -5   5 -10 203.188 15.0781   3
   6  -5  10 -1.3409 6.91354   5
  -6  -5 -10 9.21901 3.77231   3
   6   5  10 8.11295 4.80586   2
  -6   5 -10 4.06678 4.76447   3
   5  -6 -10 9.75848 3.69765   5
  -5  -6  10 14.5257 4.02052   1
   5   6 -10 7.74059 4.02016   2
  -5   6  10 1.38990 5.28376   1
  -4  -6  10 110.108 6.72890   1
  -4  -6  10 112.207 7.81862   4
  -4   6  10 107.818 6.90270   2
  -4   6  10 102.661 6.96526   4
   4   6 -10 103.359 7.48408   2
  -4   6  10 105.701 8.17749   1
  -3  -6  10 159.455 7.01082   1
  -3  -6  10 147.621 7.09189   4
  -3   6  10 131.848 10.2600   1
  -3   6  10 153.780 7.83453   2
  -3   6  10 136.724 7.83151   4
   3   6 -10 165.104 9.32577   2
  -2  -6  10 70.2896 3.53191   1
  -2  -6  10 68.9389 4.81278   4
  -2   6  10 69.3501 4.09345   3
   2   6 -10 71.0365 5.07763   2
  -2   6  10 72.2205 5.72070   2
  -2   6  10 72.4888 5.18910   4
  -2   6  10 79.5639 6.84707   1
   2   6 -10 70.6120 5.44344   1
   1   6 -10 15.2148 3.15122   3
  -1   6  10 17.8786 3.56209   4
  -1   6  10 16.5083 2.35743   5
   1   6 -10 13.6637 2.83045   4
   1   6 -10 15.5578 1.61115   1
  -1   6  10 21.2536 3.21470   2
   1   6 -10 15.6574 3.21296   2
   0   6 -10 7.21725 4.65309   3
   0   6  10 4.15072 2.52235   2
   0   6 -10 4.43875 0.89653   1
  -1   6 -10 44.8811 1.81524   4
   1   6  10 40.8806 3.91644   2
  -2  -6 -10 411.728 11.2227   3
  -2  -6 -10 428.801 11.4638   3
  -2   6 -10 419.803 18.5224   3
   2   6  10 435.820 25.2614   2
  -3  -6 -10 0.54566 1.57100   3
  -3   6 -10 -0.2740 5.01494   3
  -4  -6 -10 -1.3546 2.20979   3
   4   6  10 -1.3295 4.21993   2
  -4   6 -10 0.72186 4.08192   3
  -5  -6 -10 27.4928 5.51828   3
  -5   6 -10 29.2786 5.76496   3
   5   6  10 24.5191 6.19265   5
   5   6  10 32.2031 5.25278   2
  -5  -7  10 15.2746 4.06556   1
   5   7 -10 13.5918 3.53753   2
  -5   7  10 6.02414 5.19378   1
  -5   7  10 10.9080 4.70161   4
  -4  -7  10 270.021 10.1365   1
  -4   7  10 262.723 28.9620   2
  -4   7  10 262.351 20.0626   4
  -4   7  10 265.297 16.4979   1
   4   7 -10 285.023 23.4961   2
  -3  -7  10 2.76787 2.17666   1
  -3   7  10 0.66742 2.44672   2
  -3   7  10 0.73154 5.91060   1
  -3   7  10 -1.8881 5.26110   4
   3   7 -10 -0.3570 3.81163   2
   2   7 -10 742.704 49.2129   2
  -2   7  10 765.028 34.0324   4
  -2   7  10 691.155 34.7959   1
   2   7 -10 643.879 28.2135   1
  -2   7  10 665.516 33.7974   3
  -2   7  10 672.178 40.1636   2
   1   7 -10 218.905 9.92192   2
  -1   7  10 198.330 10.4437   2
  -1   7  10 212.269 12.1075   4
   1   7 -10 203.272 9.91190   3
   1   7 -10 207.699 11.9082   1
   0   7  10 10.7528 3.15316   2
   0   7 -10 8.56235 3.29634   3
   0   7 -10 6.32557 0.94826   1
   1   7  10 146.298 7.41267   2
  -1   7 -10 125.181 4.18081   4
  -1   7 -10 144.177 8.35796   3
  -2   7 -10 196.122 8.26016   3
   2   7  10 198.670 11.0554   2
   3   7  10 162.514 11.2625   2
  -3   7 -10 155.600 10.4389   3
  -4   7 -10 181.503 11.3492   3
   4   7  10 179.917 13.4559   2
  -5   7 -10 -1.1652 4.46141   3
   5   7  10 -4.8082 4.74722   5
   5   7  10 0.59682 3.29374   2
  -4   8  10 350.401 54.0259   2
   4   8 -10 410.412 27.4798   2
  -4   8  10 396.869 18.3444   1
  -4   8  10 377.989 32.3440   4
  -3   8  10 130.220 8.07828   4
  -3   8  10 150.910 14.2929   1
  -3   8  10 141.450 10.6695   2
   3   8 -10 170.996 13.9735   2
  -2   8  10 -3.9358 4.69190   4
  -2   8  10 2.23056 3.59863   1
   1   8 -10 726.447 35.5169   2
  -1   8  10 694.190 37.3267   2
   1   8 -10 687.700 26.4890   3
  -1   8  10 729.546 42.4129   4
   0   8  10 1005.25 80.7491   2
   0   8 -10 999.331 47.8387   3
   0   8 -10 1087.14 57.6330   2
  -1   8 -10 643.653 43.4635   3
   1   8  10 671.257 30.5981   2
  -2   8 -10 273.736 12.3914   3
   2   8  10 244.475 17.5083   2
   3   8  10 140.450 9.51904   2
  -3   8 -10 144.853 9.36730   3
   4   8  10 412.759 33.9004   2
  -4   8 -10 438.892 31.0668   3
  -4   9  10 56.2631 9.58820   4
   4   9 -10 47.1729 8.38788   2
  -4   9  10 43.1961 5.99217   1
  -3   9  10 388.716 30.9781   4
   3   9 -10 391.675 28.7600   2
  -3   9  10 327.964 34.5391   1
  -3   9  10 339.598 35.8558   2
  -2   9  10 462.747 36.2778   4
  -2   9  10 451.995 19.8772   1
   2   9 -10 493.552 29.5707   2
  -2   9  10 437.845 30.9753   2
  -1   9  10 463.042 28.0817   2
   1   9 -10 451.569 34.0210   2
  -1   9  10 431.458 27.7409   4
  -1   9  10 431.519 35.8167   1
   1   9 -10 456.288 28.2471   3
   0   9 -10 36.9502 5.04734   3
   0   9  10 32.7855 4.89322   2
   0   9 -10 40.1928 4.86520   2
  -1   9 -10 118.444 9.01084   3
   1   9  10 95.4745 9.76029   2
   2   9  10 249.405 13.6389   2
  -2   9 -10 262.364 17.1214   3
  -3   9 -10 341.793 22.4756   3
   3   9  10 348.889 32.6466   2
  -3  10  10 0.68624 4.98991   4
  -3  10  10 -0.4195 6.07767   1
   3  10 -10 6.98169 3.48681   2
  -3  10  10 10.9768 4.01245   2
   2  10 -10 13.2277 5.72993   2
  -2  10  10 15.6836 5.88160   4
  -2  10  10 14.8378 4.07340   2
  -1  10  10 49.8753 6.23741   2
  -1  10  10 52.0120 8.03024   4
   1  10 -10 58.2699 6.66732   3
  -1  10  10 53.1919 7.20994   1
   1  10 -10 63.5025 6.09612   2
   0  10 -10 141.318 12.2971   2
   0  10 -10 140.846 13.1364   3
   0  10  10 145.105 13.7842   2
   1  10  10 9.37150 4.78270   2
   2  10  10 10.6660 5.76856   2
  -2  10 -10 2.66417 4.65998   3
   0  11 -10 -2.5696 5.41868   2
   0  11 -10 -3.6494 4.56172   3
   6   0 -11 -2.9187 4.69370   5
  -6   0  11 -4.2287 4.59925   4
  -6   0  11 1.32191 4.58204   1
  -5   0  11 6.11583 4.04764   4
  -5   0  11 2.10531 4.10677   1
   5   0 -11 3.81255 4.34370   5
  -4   0  11 4.34274 4.92386   4
  -4   0  11 -0.8736 2.65856   1
   3   0 -11 -2.2746 1.63626   1
   3   0 -11 0.80404 3.08930   5
  -3   0  11 -0.6461 3.22501   4
  -3   0  11 -0.7292 3.57622   1
   2   0 -11 1.92295 1.56728   5
  -2   0  11 -0.7351 2.82780   4
   2   0 -11 0.00385 1.39081   4
  -2   0  11 -0.7352 1.28888   3
   1   0 -11 -0.7512 2.41286   3
  -1   0  11 -0.4325 1.73712   4
  -1   0  11 0.40775 1.20867   3
   1   0 -11 -0.9668 0.64696   2
   0   0  11 1.79708 1.56953   1
   0   0  11 0.53710 1.56388   4
   0   0 -11 1.00177 3.03081   3
   0   0 -11 -0.4186 1.55111   2
   1   0  11 0.99207 1.76250   3
  -1   0 -11 -1.7942 2.17770   3
  -1   0 -11 -1.4473 1.52027   2
  -2   0 -11 -0.3428 1.70631   5
   2   0  11 1.37653 1.89559   5
  -2   0 -11 1.75655 1.71769   2
  -2   0 -11 0.68551 1.45104   3
  -3   0 -11 -1.0855 2.69424   3
   3   0  11 -1.3114 2.42063   2
   3   0  11 -2.8525 2.14550   1
   3   0  11 -0.3804 2.88558   5
   4   0  11 -1.1071 1.65833   4
   4   0  11 1.63215 2.24978   1
   4   0  11 -0.3877 4.09523   5
  -4   0 -11 2.22059 2.44037   3
  -5   0 -11 13.9277 4.48339   3
   5   0  11 1.54930 4.14655   5
   6   0  11 -3.8151 4.82740   5
  -6  -1  11 2.45127 4.54690   1
  -6  -1  11 1.48913 4.64307   4
   6  -1 -11 5.87047 4.71084   5
   6   1 -11 -0.4434 5.27323   5
  -6   1  11 4.63331 3.47669   1
  -6   1  11 -0.1763 4.59826   4
  -5  -1  11 196.169 9.06026   4
   5  -1 -11 212.595 10.4666   5
  -5  -1  11 187.198 9.99560   1
  -5   1  11 192.364 13.1908   1
   5   1 -11 186.735 11.4373   5
  -5   1  11 201.788 8.95949   4
   4  -1 -11 307.731 14.5841   5
  -4  -1  11 288.820 12.6581   1
  -4  -1  11 298.669 10.9604   4
  -4   1  11 297.636 11.9211   4
   4   1 -11 314.305 13.3975   2
  -4   1  11 307.506 15.9001   1
  -4   1  11 278.362 7.45787   2
   4   1 -11 309.890 17.0000   5
  -3  -1  11 672.090 18.4811   1
  -3  -1  11 605.550 22.2298   4
   3  -1 -11 640.889 22.1757   5
   3   1 -11 618.859 35.5780   1
  -3   1  11 624.164 19.3217   4
   3   1 -11 658.768 34.6074   5
  -3   1  11 662.686 21.8980   1
   3   1 -11 633.517 24.1380   2
  -2  -1  11 664.402 41.9000   3
   2  -1 -11 654.370 42.7979   1
  -2  -1  11 711.082 24.9342   1
   2  -1 -11 698.914 18.3868   5
  -2  -1  11 663.415 20.7859   4
   2   1 -11 636.977 40.5559   4
   2   1 -11 618.801 30.8430   1
  -2   1  11 685.975 18.7213   1
  -2   1  11 664.759 46.5331   3
   2   1 -11 670.396 27.6235   2
  -2   1  11 691.303 25.7151   4
  -1  -1  11 51.3426 3.75925   4
  -1  -1  11 40.8682 3.20946   3
  -1  -1  11 46.5838 2.85965   1
   1  -1 -11 42.6828 1.91142   2
   1  -1 -11 47.0657 2.02522   5
  -1   1  11 53.6378 3.71675   1
   1   1 -11 40.6787 2.98133   4
  -1   1  11 45.9646 2.89799   3
   1   1 -11 49.6966 3.98187   1
   1   1 -11 43.3336 3.15518   3
   1   1 -11 47.0114 1.69053   2
   0  -1  11 354.679 13.0053   1
   0  -1  11 355.856 13.3796   4
   0  -1 -11 338.474 14.9289   2
   0  -1  11 322.706 17.3198   3
   0  -1 -11 344.851 14.7039   3
   0   1  11 345.694 17.8421   2
   0   1 -11 360.250 15.9168   3
   0   1 -11 383.329 14.7359   5
   0   1  11 381.330 15.5480   4
   0   1  11 320.549 10.9553   3
   0   1 -11 342.591 9.16579   2
  -1  -1 -11 736.356 23.5144   3
   1  -1  11 633.549 25.7619   3
  -1  -1 -11 701.940 21.5792   2
   1  -1  11 760.193 25.5940   4
   1   1  11 692.974 37.5777   5
   1   1  11 718.126 30.5673   2
  -1   1 -11 673.185 21.1353   2
  -1   1 -11 743.111 33.2156   3
  -1   1 -11 751.826 26.9591   5
   1   1  11 648.819 16.4556   3
  -2  -1 -11 347.933 14.4481   2
   2  -1  11 368.700 10.4716   1
  -2  -1 -11 374.234 13.2989   3
   2  -1  11 357.358 15.5633   5
   2  -1  11 327.806 17.1200   3
   2   1  11 412.686 19.6166   2
   2   1  11 386.917 20.5617   5
  -2   1 -11 386.587 13.3735   3
  -2   1 -11 378.221 14.1876   5
  -2   1 -11 351.094 14.6426   2
   3  -1  11 584.465 23.7955   5
   3  -1  11 620.691 34.9754   1
  -3  -1 -11 614.406 21.9086   3
   3  -1  11 600.272 36.9630   4
  -3   1 -11 607.569 22.9463   5
  -3   1 -11 621.160 27.6097   3
   3   1  11 617.085 22.8685   2
   3   1  11 643.032 35.5192   5
   3   1  11 605.603 31.0929   1
   4  -1  11 140.666 8.72393   4
   4  -1  11 155.694 8.05249   5
  -4  -1 -11 156.667 6.79406   3
   4  -1  11 146.216 10.5646   1
   4   1  11 155.665 10.6602   5
   4   1  11 167.140 7.91223   2
  -4   1 -11 155.944 8.37182   3
  -5  -1 -11 22.4710 3.97885   3
   5  -1  11 26.0657 4.82252   5
  -5   1 -11 22.0650 4.59913   3
   5   1  11 25.3161 4.45304   2
   5   1  11 28.9050 4.92689   5
  -6  -1 -11 89.4405 6.51645   3
   6  -1  11 80.8242 8.00726   5
  -6   1 -11 86.9567 10.1282   3
   6   1  11 83.8703 7.69758   5
  -6  -2  11 551.468 44.1575   1
  -6  -2  11 589.386 20.1256   4
   6  -2 -11 644.763 29.1680   5
  -6   2  11 565.885 41.1709   1
   6   2 -11 619.125 46.7447   5
  -6   2  11 575.367 43.2924   4
  -5  -2  11 654.725 25.4906   4
   5  -2 -11 688.865 45.4326   5
  -5  -2  11 623.330 35.8308   1
   5   2 -11 646.994 27.6940   5
  -5   2  11 608.161 38.3964   1
   5   2 -11 663.879 43.3093   2
  -5   2  11 616.868 28.4541   4
   4  -2 -11 178.756 10.0516   5
  -4  -2  11 173.206 8.53849   4
  -4  -2  11 188.547 8.57901   1
   4   2 -11 184.634 11.8090   2
  -4   2  11 182.779 8.71306   1
   4   2 -11 199.006 12.5198   5
  -4   2  11 168.078 7.19214   4
  -4   2  11 171.603 5.67342   2
  -3  -2  11 19.1432 2.57526   1
  -3  -2  11 23.8006 4.71774   4
   3  -2 -11 25.6489 2.67042   5
   3   2 -11 21.1329 1.53918   2
   3   2 -11 27.1341 3.77486   1
  -3   2  11 16.0540 3.91408   1
  -2  -2  11 581.648 21.4355   1
  -2  -2  11 594.046 21.0289   4
   2  -2 -11 602.664 19.5209   5
   2   2 -11 558.116 31.7794   4
  -2   2  11 561.344 24.2268   3
   2   2 -11 545.933 28.5155   1
   2   2 -11 583.224 24.8178   2
  -2   2  11 596.866 19.8354   4
  -2   2  11 589.444 19.0895   1
  -1  -2  11 4482.20 153.696   1
  -1  -2  11 4527.48 145.950   4
   1  -2 -11 4281.41 157.284   2
  -1  -2  11 4375.89 256.884   3
   1   2 -11 4278.67 166.059   4
   1   2 -11 4389.62 162.632   1
  -1   2  11 4449.82 169.096   3
  -1   2  11 4800.54 137.114   1
   1   2 -11 4523.29 173.427   3
   0  -2  11 3105.13 98.1796   4
   0  -2 -11 3101.79 122.575   3
   0  -2  11 3133.94 103.493   1
   0  -2 -11 2997.31 140.585   2
   0  -2  11 2901.39 139.862   3
   0   2 -11 2904.97 112.707   3
   0   2  11 3280.68 107.243   4
   0   2 -11 2811.50 149.200   4
   0   2  11 2897.30 104.725   3
   0   2  11 3046.00 130.027   2
   1  -2  11 1223.87 45.2282   4
  -1  -2 -11 1102.01 33.4396   2
   1  -2  11 1215.86 44.1837   1
   1  -2  11 1050.46 44.2686   3
  -1  -2 -11 1231.79 45.2487   3
   1   2  11 1171.80 41.2827   2
   1   2  11 1209.45 55.2228   5
  -1   2 -11 1182.62 48.6369   3
   1   2  11 1076.92 46.9887   3
  -1   2 -11 1136.18 44.0800   2
  -1   2 -11 1242.31 53.1222   5
   2  -2  11 41.4328 2.33179   4
  -2  -2 -11 40.4404 2.72785   3
   2  -2  11 31.3506 3.00437   5
  -2  -2 -11 32.7576 2.40525   2
   2  -2  11 36.0208 1.94183   1
  -2   2 -11 38.5139 3.17098   3
   2   2  11 38.0865 3.28386   2
   2   2  11 30.6289 2.72482   5
  -2   2 -11 31.7968 2.62184   5
   3  -2  11 821.306 28.0389   1
  -3  -2 -11 852.626 31.9509   3
   3  -2  11 820.046 34.6366   5
   3  -2  11 814.891 44.7859   4
   3   2  11 849.013 42.1643   5
  -3   2 -11 820.128 36.1937   3
   3   2  11 832.690 30.9313   2
   3   2  11 808.120 34.9306   1
   4  -2  11 496.478 28.0856   4
   4  -2  11 490.934 27.1120   5
  -4  -2 -11 510.314 20.5263   3
   4  -2  11 508.727 42.1845   1
   4   2  11 537.921 25.3988   5
  -4   2 -11 536.081 27.4775   3
   4   2  11 551.241 27.7670   2
  -5  -2 -11 810.945 49.6157   3
   5  -2  11 805.664 35.5738   5
   5   2  11 820.238 48.1541   2
   5   2  11 817.460 46.9000   5
  -5   2 -11 777.839 44.1899   3
   6  -2  11 243.315 16.2803   5
  -6  -2 -11 247.004 12.7326   3
  -6   2 -11 248.258 12.8204   3
   6   2  11 264.744 19.8856   5
   6   2  11 274.895 16.1529   2
  -6  -3  11 -1.7182 4.30622   1
   6  -3 -11 -1.3908 3.20682   5
  -6  -3  11 -5.9106 4.48356   4
   6   3 -11 0.01308 5.28093   5
  -6   3  11 -3.9203 4.53375   4
   5  -3 -11 132.465 8.38140   5
  -5  -3  11 133.372 8.14939   4
  -5  -3  11 143.773 6.67364   1
  -5   3  11 119.532 7.71868   1
   5   3 -11 131.123 9.81056   2
   5   3 -11 127.603 10.1821   5
  -5   3  11 138.808 10.5722   4
  -4  -3  11 569.181 20.8101   1
   4  -3 -11 600.556 19.5381   5
  -4  -3  11 578.132 21.1634   4
   4   3 -11 558.628 38.5974   2
  -4   3  11 614.507 21.3734   2
  -4   3  11 596.633 24.4584   4
  -4   3  11 571.455 17.3710   2
  -4   3  11 621.961 22.4603   1
  -3  -3  11 1568.98 55.9615   1
  -3  -3  11 1515.16 57.1397   4
   3  -3 -11 1554.08 47.2068   5
  -3   3  11 1478.62 42.0405   1
  -3   3  11 1521.38 57.6893   4
  -3   3  11 1560.31 54.4100   2
  -3   3  11 1491.73 73.8847   5
   3   3 -11 1425.28 91.1399   1
   3   3 -11 1508.50 68.8109   2
  -3   3  11 1468.13 37.1275   2
  -2  -3  11 2083.32 60.4046   4
   2  -3 -11 2101.23 73.9003   5
  -2  -3  11 2078.71 64.6112   1
  -2   3  11 2114.84 88.0515   1
  -2   3  11 2115.41 59.3415   4
  -2   3  11 2055.44 99.4114   3
  -2   3  11 2016.71 79.7943   5
   2   3 -11 2085.37 89.0261   2
  -2   3  11 1983.70 80.3296   2
   2   3 -11 2025.59 88.3981   1
  -1  -3  11 45.9089 2.56262   1
  -1  -3  11 41.9353 2.74988   4
  -1   3  11 50.1827 2.51484   2
  -1   3  11 51.1651 3.39553   4
  -1   3  11 39.1766 2.15552   3
  -1   3  11 42.1397 2.82328   5
   1   3 -11 44.8305 2.88198   4
   1   3 -11 47.9559 2.75945   1
   0  -3  11 103.967 3.87883   4
   0  -3 -11 97.1744 4.75837   2
   0  -3  11 109.502 3.79259   1
   0  -3  11 98.2872 4.61905   3
   0  -3 -11 110.998 4.24515   3
   0   3 -11 93.9132 3.89149   4
   0   3  11 91.8573 4.32040   3
   0   3  11 104.842 3.93638   2
   0   3 -11 108.881 6.19728   3
   0   3  11 93.5861 4.25693   5
  -1  -3 -11 1209.57 47.9531   2
   1  -3  11 1313.50 39.1199   4
   1  -3  11 1282.65 29.9111   1
  -1  -3 -11 1334.53 63.5403   3
   1  -3  11 1229.31 47.6741   1
  -1   3 -11 1292.44 45.5265   3
  -1   3 -11 1386.55 64.5999   5
   1   3  11 1268.63 45.5383   2
  -2  -3 -11 1425.90 55.7256   3
   2  -3  11 1394.63 36.3629   4
   2  -3  11 1419.99 48.9737   1
  -2   3 -11 1435.23 61.2517   3
   2   3  11 1402.19 43.5320   2
   2   3  11 1368.73 71.4095   5
  -2   3 -11 1456.02 74.0842   5
   3  -3  11 2144.05 105.022   1
   3  -3  11 2162.57 56.3829   4
   3  -3  11 2137.50 45.7453   4
   3  -3  11 2124.97 88.6813   5
  -3  -3 -11 2223.15 82.6234   3
  -3   3 -11 2109.37 95.6795   3
   3   3  11 2164.34 75.6561   5
   3   3  11 2116.60 92.1683   2
   4  -3  11 7.51678 1.66794   4
   4  -3  11 8.38543 4.07286   5
  -4  -3 -11 9.98688 2.65362   3
   4  -3  11 7.14696 1.85813   1
  -4   3 -11 8.14225 3.62096   3
   4   3  11 6.60270 3.98382   2
   5  -3  11 11.1344 5.04646   5
  -5  -3 -11 6.08800 3.31451   3
   5   3  11 16.6628 4.46975   5
  -5   3 -11 10.4516 4.67970   3
   5   3  11 10.7127 4.71011   2
  -6  -3 -11 53.8320 5.60199   3
   6  -3  11 51.2743 6.72416   5
  -6   3 -11 50.3945 6.73396   3
   6   3  11 50.7131 7.16520   5
   6   3  11 64.5575 7.16404   2
  -6  -4  11 0.00694 3.29507   4
   6  -4 -11 5.05538 4.46218   5
  -6   4  11 11.8870 5.20025   1
   6   4 -11 8.28029 5.76988   5
  -5  -4  11 24.4499 4.62017   1
   5  -4 -11 18.6964 4.20811   5
  -5  -4  11 18.3918 3.83760   4
  -5   4  11 19.9671 3.82304   4
   5   4 -11 14.0898 2.67082   2
  -5   4  11 9.79764 5.36897   1
   5   4 -11 23.1220 5.59153   5
   4  -4 -11 0.49536 3.41223   5
  -4  -4  11 -1.5553 4.04830   4
  -4  -4  11 1.37200 3.31904   1
  -4   4  11 -0.8431 3.68435   4
  -4   4  11 0.69645 1.59380   2
   4   4 -11 -0.4137 1.91656   2
  -4   4  11 7.13508 4.51627   1
  -3  -4  11 192.363 8.23960   1
  -3  -4  11 190.702 9.08011   4
   3  -4 -11 207.185 9.24470   5
  -3   4  11 186.679 11.1900   4
  -3   4  11 193.971 9.04225   2
  -3   4  11 196.696 10.7152   1
  -3   4  11 176.839 11.7255   5
   3   4 -11 178.025 8.98773   2
  -2  -4  11 155.100 5.85872   4
  -2  -4  11 145.808 6.18093   1
  -2   4  11 138.794 6.46254   1
  -2   4  11 141.419 9.19629   5
  -2   4  11 155.237 7.46603   2
  -2   4  11 153.847 7.25483   4
   2   4 -11 160.448 6.44137   2
   2   4 -11 157.673 7.15095   1
  -2   4  11 143.875 7.84592   3
  -1  -4  11 91.6138 3.62476   4
  -1  -4  11 91.4749 3.62037   1
  -1   4  11 79.2535 4.91077   5
   1   4 -11 98.0108 4.57688   1
   1   4 -11 83.3509 5.25717   3
  -1   4  11 91.2218 4.95113   2
   1   4 -11 91.4894 6.23031   4
  -1   4  11 97.2073 5.21336   3
  -1   4  11 78.7564 6.72850   1
   0  -4  11 34.2379 1.65780   1
   0  -4 -11 26.5007 2.16322   2
   0  -4  11 33.9692 2.31126   4
   0   4  11 30.1127 2.04629   5
   0   4 -11 32.7576 2.31573   4
   0   4  11 32.6652 1.58699   3
   0   4  11 33.4485 3.18299   2
   1  -4  11 138.997 4.49667   4
  -1  -4 -11 149.698 5.62767   3
   1   4  11 131.678 9.09127   2
  -1   4 -11 142.586 7.53468   3
  -1   4 -11 151.577 10.5900   5
  -2  -4 -11 27.5615 2.25805   3
  -2   4 -11 28.3762 3.68995   3
   2   4  11 31.4637 3.50404   2
  -3  -4 -11 3.73513 1.75863   3
   3   4  11 7.72209 2.91183   5
  -3   4 -11 3.21187 2.38582   3
  -4  -4 -11 218.875 13.1107   3
   4  -4  11 216.113 13.2678   5
  -4   4 -11 220.836 12.6934   3
   4   4  11 204.151 12.6388   5
   4   4  11 196.852 9.67311   2
   5  -4  11 -2.5223 3.54458   5
  -5  -4 -11 2.14112 2.73109   3
   5   4  11 5.32489 4.53365   2
  -5   4 -11 1.14456 4.70849   3
   5   4  11 1.31902 4.04357   5
  -6  -4 -11 6.80350 4.18653   3
   6  -4  11 7.27618 6.37711   5
   6   4  11 11.2420 6.21344   5
  -6   4 -11 10.3057 4.90613   3
   6   4  11 9.18055 5.05690   2
  -6  -5  11 8.34253 4.82265   4
   6  -5 -11 5.43466 4.88044   5
   6   5 -11 9.12117 5.61690   5
  -5  -5  11 100.386 7.58598   1
   5  -5 -11 99.7879 9.70376   5
  -5  -5  11 109.671 7.40302   4
   5   5 -11 98.3448 8.08159   2
  -5   5  11 108.547 8.27290   1
  -5   5  11 104.103 10.2545   4
  -4  -5  11 126.209 8.34063   4
   4  -5 -11 125.899 8.53602   5
  -4  -5  11 126.477 8.48873   1
  -4   5  11 138.051 9.90087   1
  -4   5  11 118.399 7.04386   2
  -4   5  11 113.215 7.93160   4
   4   5 -11 114.363 6.40054   2
  -3  -5  11 1542.83 55.2030   1
  -3  -5  11 1549.81 58.6609   4
  -3   5  11 1520.29 49.3731   4
  -3   5  11 1538.37 49.2163   1
   3   5 -11 1553.90 74.9666   2
  -3   5  11 1529.80 89.3651   2
  -2  -5  11 1.77930 3.04346   4
  -2   5  11 6.32568 3.64043   4
  -2   5  11 3.04689 1.74581   5
   2   5 -11 2.03619 1.96166   1
  -2   5  11 4.01438 1.61154   3
   2   5 -11 0.56849 2.85618   2
   2   5 -11 2.86072 2.96256   3
  -1  -5  11 -0.2939 2.49778   4
  -1  -5  11 -0.1813 1.76886   1
  -1   5  11 2.80091 1.98934   2
  -1   5  11 -1.0921 1.30339   5
   1   5 -11 2.97979 2.06938   4
  -1   5  11 -2.4945 2.91787   4
   1   5 -11 -4.0268 2.94853   2
   1   5 -11 0.40957 1.59799   1
   1   5 -11 0.59224 2.85902   3
   0  -5 -11 101.559 7.95329   2
   0  -5  11 110.938 4.80917   4
   0   5  11 101.543 4.09242   5
   0   5 -11 127.117 7.10420   3
   0   5 -11 100.404 6.98141   4
   0   5  11 113.546 5.36849   2
   1   5  11 204.182 8.56334   2
  -1   5 -11 224.542 9.20763   3
  -2  -5 -11 443.548 15.5718   3
   2   5  11 428.257 16.4985   2
  -2   5 -11 431.797 22.7407   3
  -3  -5 -11 294.135 16.7153   3
   3   5  11 301.838 17.3809   2
  -3   5 -11 276.766 12.6152   3
  -4  -5 -11 51.9309 3.60161   3
   4   5  11 47.2090 6.03497   2
  -4   5 -11 56.6109 5.61933   3
   4   5  11 40.2648 5.48095   5
  -5  -5 -11 22.1156 3.23675   3
   5  -5  11 20.7401 5.49354   5
   5   5  11 15.4994 4.59348   5
   5   5  11 12.3418 6.16299   2
  -5   5 -11 27.5839 5.38329   3
  -5  -6  11 304.602 21.4692   4
  -5  -6  11 300.928 26.1489   1
   5  -6 -11 329.044 25.9884   5
  -5   6  11 295.669 23.7799   1
  -5   6  11 280.919 23.6638   4
   5   6 -11 299.278 25.6731   2
  -4  -6  11 280.632 16.0396   4
  -4  -6  11 259.187 11.6389   1
  -4   6  11 262.766 14.1278   1
  -4   6  11 232.961 17.1802   2
   4   6 -11 277.481 18.2124   2
  -4   6  11 280.153 15.2780   4
  -3  -6  11 426.453 22.4681   1
  -3  -6  11 439.614 19.8267   4
  -3   6  11 424.756 29.0695   2
  -3   6  11 422.545 17.2154   4
  -3   6  11 438.070 19.3864   1
   3   6 -11 431.086 17.2829   2
  -2  -6  11 365.585 15.8569   1
  -2  -6  11 345.373 12.0983   4
  -2   6  11 346.795 24.3465   3
  -2   6  11 375.174 24.3847   2
  -2   6  11 320.211 25.1847   5
  -2   6  11 357.796 16.3447   4
   2   6 -11 355.204 16.2709   1
  -2   6  11 341.340 16.2031   1
   2   6 -11 384.755 13.7260   2
  -1  -6  11 984.562 42.4447   4
  -1   6  11 903.315 33.4308   4
   1   6 -11 1046.28 48.7865   2
   1   6 -11 978.621 45.5404   3
   1   6 -11 981.515 42.2294   1
   1   6 -11 955.752 61.8658   4
  -1   6  11 885.492 68.2643   5
  -1   6  11 1038.39 70.1780   2
   0   6  11 995.646 34.7263   2
   0   6  11 906.361 48.8880   5
   0   6 -11 1002.89 58.7790   4
   0   6 -11 1045.77 37.8784   3
  -1   6 -11 305.863 7.58955   4
  -1   6 -11 343.418 14.4637   3
   1   6  11 340.501 13.5247   2
  -2  -6 -11 3.13502 0.47535   3
   2   6  11 3.63318 3.81667   2
  -3  -6 -11 75.5987 4.73805   3
   3   6  11 75.7385 5.80557   2
  -3   6 -11 78.8816 5.74132   3
  -4  -6 -11 342.268 18.3030   3
   4   6  11 332.707 34.9248   5
   4   6  11 338.628 29.0843   2
  -4   6 -11 331.827 21.1434   3
   5   6  11 428.000 30.3218   2
  -5   6 -11 412.840 31.0780   3
   5   6  11 404.480 29.4647   5
  -5  -7  11 122.866 10.3675   1
  -5   7  11 104.038 9.17915   1
   5   7 -11 107.116 13.9123   2
  -5   7  11 105.447 7.82432   4
  -4  -7  11 337.982 22.7598   4
  -4  -7  11 354.934 18.4736   1
   4   7 -11 309.889 23.5846   2
  -4   7  11 370.969 23.6847   1
  -4   7  11 337.786 28.2321   4
  -3  -7  11 108.801 7.68884   4
  -3  -7  11 108.614 5.06690   1
  -3   7  11 104.351 8.73429   1
  -3   7  11 102.872 9.21834   2
  -3   7  11 85.3329 8.49212   4
   3   7 -11 95.4995 5.35707   2
  -2   7  11 719.985 21.2120   4
   2   7 -11 741.810 34.4465   2
  -2   7  11 624.966 36.3221   3
  -2   7  11 689.925 24.0668   1
   2   7 -11 633.995 47.4118   1
  -2   7  11 671.154 42.3158   2
   1   7 -11 29.7606 4.49404   3
   1   7 -11 26.4858 3.93513   2
   1   7 -11 27.8011 2.11874   1
  -1   7  11 30.0423 3.54211   2
   0   7  11 113.793 6.91362   2
   0   7 -11 109.999 7.14574   3
   0   7 -11 107.491 7.77234   4
  -1   7 -11 289.694 14.5882   3
   1   7  11 304.035 13.9463   2
  -2   7 -11 731.456 36.3100   3
   2   7  11 744.727 38.8857   2
  -3   7 -11 101.728 9.96919   3
   3   7  11 102.374 8.15282   2
   4   7  11 47.4060 5.23233   2
  -4   7 -11 45.7354 5.99030   3
  -5   7 -11 5.47948 4.32580   3
   5   7  11 6.33994 4.83031   5
   5   7  11 10.8505 5.10572   2
  -4   8  11 38.5235 5.93442   4
  -4   8  11 30.2428 6.29548   1
   4   8 -11 43.8496 5.25400   2
  -3   8  11 -8.1591 5.39797   1
  -3   8  11 0.28668 2.79130   2
   3   8 -11 2.74858 3.90359   2
  -3   8  11 1.54967 5.01065   4
  -2   8  11 -0.3914 6.32184   1
   2   8 -11 10.8074 4.62641   2
  -2   8  11 -2.9805 5.02714   4
  -1   8  11 20.0211 5.32401   4
   1   8 -11 20.7157 5.12088   3
  -1   8  11 33.3567 3.55526   2
   1   8 -11 29.0624 4.54596   2
   0   8  11 206.243 14.3154   2
   0   8 -11 200.963 13.0243   3
   1   8  11 27.4133 4.42799   2
  -1   8 -11 28.2650 5.68819   3
   2   8  11 14.0691 4.48433   2
  -3   8 -11 94.7097 7.42178   3
   3   8  11 91.9572 8.02372   2
  -4   8 -11 176.118 13.7756   3
   4   8  11 180.101 14.1462   2
  -3   9  11 43.2186 7.18363   4
  -3   9  11 44.5160 4.94473   2
   3   9 -11 49.1502 6.15688   2
  -2   9  11 9.46686 5.38925   4
  -2   9  11 3.36327 3.47467   2
   2   9 -11 3.73373 4.52101   2
   1   9 -11 22.5681 4.81440   2
  -1   9  11 12.7204 6.23417   1
  -1   9  11 22.3354 6.22076   4
  -1   9  11 16.3029 4.01669   2
   0   9 -11 60.2067 5.81478   3
   0   9 -11 65.7837 5.82889   2
   0   9  11 60.2325 5.50789   2
   1   9  11 78.4217 7.06787   2
  -1   9 -11 78.8663 6.72923   3
   2   9  11 66.4755 8.91555   2
  -2   9 -11 73.4824 6.45298   3
   3   9  11 6.58275 5.10195   2
  -3   9 -11 4.40890 4.81340   3
  -2  10  11 220.719 26.3682   2
  -2  10  11 211.244 9.76175   1
   2  10 -11 227.849 22.2883   2
  -2  10  11 218.354 21.1301   4
   1  10 -11 234.946 19.1750   3
   1  10 -11 261.959 22.4014   2
  -1  10  11 233.242 23.9091   2
  -1  10  11 216.600 13.9529   4
  -1  10  11 223.141 18.1963   1
   0  10  11 237.191 24.4927   2
   0  10 -11 286.521 24.1668   2
   0  10 -11 238.172 23.0254   3
  -1  10 -11 79.1761 8.50418   3
  -1  10 -11 77.7838 9.62017   2
   1  10  11 66.4163 6.09498   2
  -2  10 -11 -1.0957 4.60832   3
   2  10  11 -1.7600 4.52608   2
   6   0 -12 364.227 26.4989   5
  -6   0  12 345.302 19.6632   4
  -6   0  12 373.346 27.8849   1
  -5   0  12 426.382 20.1452   1
  -5   0  12 426.308 17.3444   4
   5   0 -12 411.803 24.9021   5
   4   0 -12 282.987 11.8566   5
  -4   0  12 266.914 12.5694   4
  -4   0  12 267.228 12.8349   1
  -3   0  12 1366.34 42.0839   4
   3   0 -12 1455.65 46.6413   5
  -3   0  12 1415.54 36.0200   1
   2   0 -12 3693.04 224.130   1
   2   0 -12 3926.40 134.898   5
  -2   0  12 3773.50 119.925   1
  -2   0  12 3748.01 113.122   4
  -2   0  12 3737.37 189.392   3
  -1   0  12 2810.17 109.436   1
  -1   0  12 2607.41 123.488   3
  -1   0  12 2678.47 91.6390   4
   1   0 -12 2546.67 123.231   4
   1   0 -12 2868.61 110.971   5
   1   0 -12 2793.72 82.4710   2
   1   0 -12 2805.02 105.240   3
   0   0  12 535.863 15.3115   3
   0   0 -12 566.857 13.2594   2
   0   0  12 617.711 20.4174   4
   0   0 -12 613.530 23.6536   3
  -1   0 -12 39.1226 2.25600   2
  -1   0 -12 40.2728 2.07790   5
   1   0  12 41.6413 3.39398   4
  -1   0 -12 37.7978 2.33178   3
  -2   0 -12 1985.99 91.8420   5
   2   0  12 1906.71 83.4461   5
  -2   0 -12 1992.68 85.0296   3
  -2   0 -12 1795.49 74.8313   2
  -3   0 -12 1870.68 81.3106   3
   3   0  12 1885.03 103.498   5
   3   0  12 1776.12 96.2080   1
   4   0  12 609.548 36.3862   1
   4   0  12 668.768 36.4267   5
   4   0  12 581.455 42.1072   4
  -4   0 -12 693.406 30.9349   3
   5   0  12 271.035 19.4449   5
  -5   0 -12 294.370 15.8117   3
  -6   0 -12 31.2232 4.44341   3
   6   0  12 38.3613 6.28512   5
  -6  -1  12 107.135 11.0932   1
   6  -1 -12 126.855 9.37048   5
  -6  -1  12 120.841 8.18436   4
   6   1 -12 107.727 10.4575   5
  -6   1  12 102.706 8.45968   1
  -6   1  12 104.990 8.15822   4
  -5  -1  12 214.751 12.1784   1
   5  -1 -12 221.981 10.9172   5
  -5  -1  12 213.725 11.5525   4
   5   1 -12 228.486 15.0724   5
  -5   1  12 229.972 10.5584   4
  -5   1  12 209.183 11.3872   1
  -4  -1  12 1286.09 45.4046   4
  -4  -1  12 1288.45 40.6480   1
   4  -1 -12 1276.79 51.8988   5
  -4   1  12 1302.52 46.0736   4
  -4   1  12 1239.09 46.0339   1
   4   1 -12 1286.78 59.1844   5
   3  -1 -12 483.361 17.8861   5
  -3  -1  12 520.391 17.4859   4
  -3  -1  12 478.372 15.1632   1
  -3   1  12 472.709 17.9709   1
   3   1 -12 454.124 16.5346   5
  -3   1  12 487.987 18.5999   4
  -2  -1  12 2.61982 3.20416   1
   2  -1 -12 1.15318 1.54586   5
  -2  -1  12 0.99638 2.81013   4
  -2   1  12 1.96313 3.31900   4
   2   1 -12 0.50920 2.10181   1
   2   1 -12 2.30523 0.61578   2
   2   1 -12 1.70450 0.69110   2
   1  -1 -12 307.125 11.2122   2
  -1  -1  12 309.379 10.1331   3
   1  -1 -12 314.340 13.3193   3
  -1  -1  12 320.075 12.1420   4
   1  -1 -12 340.325 11.8575   5
  -1  -1  12 316.998 10.2552   1
   1   1 -12 304.192 8.74145   2
  -1   1  12 335.369 16.9603   4
  -1   1  12 317.441 9.13927   1
  -1   1  12 292.264 10.9815   3
   1   1 -12 309.814 12.9044   3
   0  -1 -12 865.461 24.6649   2
   0  -1 -12 900.702 34.7503   3
   0  -1  12 829.623 24.2098   3
   0  -1  12 924.582 31.5668   4
   0  -1  12 902.697 28.0455   1
   0   1  12 834.485 24.0221   3
   0   1 -12 882.455 23.9481   2
   0   1  12 889.143 38.5266   2
   0   1 -12 936.969 46.7302   5
   0   1  12 940.279 30.0887   4
   0   1 -12 914.458 31.0830   3
   1  -1  12 3038.12 120.909   4
  -1  -1 -12 2938.09 113.238   3
   1  -1  12 2463.44 135.145   3
  -1  -1 -12 2674.16 93.0455   2
   1   1  12 2477.77 98.7527   3
   1   1  12 2830.22 114.344   2
  -1   1 -12 2782.16 75.7452   2
  -1   1 -12 2877.53 93.6892   5
   1   1  12 2580.57 124.466   5
  -1   1 -12 2755.20 114.644   3
  -2  -1 -12 160.981 6.17856   3
  -2  -1 -12 137.968 6.69659   2
   2  -1  12 152.791 5.44386   5
   2  -1  12 142.731 5.98234   1
   2   1  12 160.581 10.2254   5
  -2   1 -12 156.708 6.99255   5
   2   1  12 142.577 6.94600   2
  -2   1 -12 154.254 5.72701   3
   3  -1  12 120.353 6.14878   1
   3  -1  12 130.047 6.95917   5
  -3  -1 -12 135.185 6.48521   3
   3   1  12 125.359 6.33466   5
   3   1  12 125.190 6.44039   1
   3   1  12 120.254 6.55172   2
  -3   1 -12 111.752 6.59606   3
  -3   1 -12 118.936 5.94186   5
   4  -1  12 7.12801 2.07898   1
  -4  -1 -12 10.5898 3.30402   3
   4  -1  12 8.61262 3.87330   5
   4  -1  12 5.95619 1.89107   4
  -4   1 -12 4.95443 3.85622   3
   4   1  12 10.7827 3.28061   5
   5  -1  12 133.002 10.6527   5
  -5  -1 -12 151.051 10.9768   3
   5   1  12 138.692 14.2233   5
   5   1  12 122.826 7.46280   2
  -5   1 -12 132.339 7.28154   3
  -6  -1 -12 185.867 10.5240   3
   6  -1  12 171.545 11.3086   5
   6   1  12 187.295 15.8893   5
  -6   1 -12 181.022 15.4042   3
  -6  -2  12 10.2187 4.88076   4
  -6  -2  12 14.0855 4.04752   1
   6   2 -12 11.4547 5.18413   5
  -6   2  12 12.4453 5.34072   4
  -6   2  12 9.55372 5.23994   1
  -5  -2  12 3.94724 3.08653   4
   5  -2 -12 -1.5812 3.96417   5
  -5  -2  12 0.61964 3.60895   1
  -5   2  12 4.23738 5.06565   1
  -5   2  12 4.99750 5.37354   4
   5   2 -12 3.47192 4.50163   5
  -4  -2  12 1.25427 4.08911   4
  -4  -2  12 6.12251 4.02225   1
   4  -2 -12 0.66261 3.05816   5
   4   2 -12 -0.8407 1.16732   2
  -4   2  12 -3.4919 3.35682   4
   4   2 -12 -0.8173 3.53525   5
  -4   2  12 -0.9800 4.00634   1
  -3  -2  12 2.60895 3.22435   4
   3  -2 -12 2.69816 2.11764   5
  -3  -2  12 -1.0905 3.19416   1
  -3   2  12 -4.9996 3.58991   1
   3   2 -12 -0.0148 1.09739   2
   2  -2 -12 12.8615 1.92371   5
  -2  -2  12 13.8443 3.25502   1
  -2  -2  12 11.8349 2.95831   4
  -2   2  12 15.3735 3.77481   1
  -2   2  12 16.3891 2.05914   3
   2   2 -12 14.1020 2.36609   1
   2   2 -12 13.6233 1.24831   2
  -1  -2  12 -3.2260 2.25082   4
   1  -2 -12 -0.4736 0.81829   2
   1   2 -12 -0.5496 1.76818   4
   1   2 -12 0.90770 1.79572   1
  -1   2  12 -2.4178 3.98620   1
  -1   2  12 -0.6879 1.43992   3
  -1   2  12 2.56030 3.15587   4
   1   2 -12 -4.2694 3.12767   3
  -1   2  12 -1.0103 1.01051   2
   0  -2  12 4.13032 2.15540   4
   0  -2 -12 5.17544 1.84642   3
   0  -2  12 6.93864 1.47941   1
   0  -2  12 3.88794 1.95643   3
   0   2 -12 5.30007 1.98818   3
   0   2  12 2.99063 1.74365   2
   0   2  12 7.95082 3.18765   4
   0   2  12 4.67239 1.49310   3
  -1  -2 -12 123.495 4.67843   2
   1  -2  12 134.574 6.18922   1
   1  -2  12 133.693 5.18656   4
  -1  -2 -12 135.915 5.20668   3
  -1   2 -12 144.696 5.35321   5
   1   2  12 120.131 5.88466   3
   1   2  12 131.731 6.72684   5
  -1   2 -12 149.821 6.82352   3
  -1   2 -12 135.171 4.11938   2
   1   2  12 150.412 6.95277   2
   2  -2  12 26.8121 1.77481   4
   2  -2  12 31.5126 2.42192   1
  -2  -2 -12 34.4814 2.44627   3
   2   2  12 32.5034 3.92082   2
   2   2  12 33.8858 3.02258   5
  -2   2 -12 32.1080 3.82902   3
  -2   2 -12 33.2970 3.02372   5
   3  -2  12 86.1911 6.00637   4
  -3  -2 -12 99.4715 4.48235   3
   3  -2  12 95.7607 6.01092   1
   3  -2  12 108.911 6.67287   5
   3   2  12 106.902 7.16817   5
   3   2  12 93.3621 6.14098   2
  -3   2 -12 96.9283 5.03716   3
   4  -2  12 43.7054 5.07153   5
   4  -2  12 47.6615 3.22642   4
  -4  -2 -12 57.6217 5.95311   3
   4  -2  12 45.0560 3.02273   1
   4   2  12 51.1972 5.54548   2
  -4   2 -12 45.6447 5.86176   3
   4   2  12 49.3207 4.74158   5
  -5  -2 -12 5.94263 3.71381   3
   5  -2  12 7.03669 4.60046   5
   5   2  12 9.71379 4.66821   2
   5   2  12 8.92232 4.30970   5
  -5   2 -12 12.0370 4.40434   3
  -6  -2 -12 4.63100 3.88499   3
   6  -2  12 0.86631 4.96630   5
  -6   2 -12 1.81411 4.48950   3
   6   2  12 3.25780 4.91668   5
   6   2  12 1.23651 5.00714   2
   6  -3 -12 7.43174 4.42335   5
  -6  -3  12 7.92063 4.44078   1
  -6  -3  12 7.30323 5.02390   4
  -6   3  12 -0.2073 4.94556   4
   6   3 -12 4.47007 5.88504   5
  -6   3  12 5.87578 4.98640   1
  -5  -3  12 240.606 14.8850   4
  -5  -3  12 292.095 9.83343   1
   5  -3 -12 276.510 16.5786   5
  -5   3  12 277.675 12.1162   4
   5   3 -12 269.491 19.1828   2
   5   3 -12 296.045 17.2657   5
  -5   3  12 263.752 14.8418   1
  -4  -3  12 518.080 21.7431   4
   4  -3 -12 553.882 18.8502   5
  -4  -3  12 513.851 26.9999   1
  -4   3  12 499.439 21.1698   4
  -4   3  12 506.761 25.8855   1
  -4   3  12 519.225 15.3658   2
   4   3 -12 513.591 31.3646   2
   3  -3 -12 226.688 7.79659   5
  -3  -3  12 225.921 9.07844   1
  -3  -3  12 232.317 8.71413   4
  -3   3  12 209.749 14.6626   4
  -3   3  12 238.947 9.03221   1
  -3   3  12 230.003 4.96727   2
  -3   3  12 222.544 4.40871   2
   3   3 -12 230.984 10.9750   2
  -2  -3  12 39.0040 4.01397   4
   2  -3 -12 38.7201 2.92748   5
  -2  -3  12 41.9759 3.38995   1
  -2   3  12 39.8667 3.65906   1
  -2   3  12 41.6074 1.79548   2
  -2   3  12 36.3182 3.26391   3
  -2   3  12 37.5057 3.22335   5
   2   3 -12 32.5728 2.41605   2
   2   3 -12 39.1422 3.49668   1
  -1  -3  12 31.3086 2.86596   4
  -1  -3  12 31.7454 2.55172   1
  -1   3  12 34.8269 2.82593   3
  -1   3  12 39.5275 3.53643   1
   1   3 -12 37.0886 3.91526   3
   1   3 -12 31.3701 2.91709   1
  -1   3  12 34.4230 1.91762   2
   1   3 -12 30.3255 2.42040   4
  -1   3  12 33.5490 2.31405   5
   0  -3  12 1055.28 29.2981   1
   0  -3 -12 974.035 47.9717   2
   0  -3  12 1044.42 30.8392   4
   0  -3 -12 993.660 40.0977   3
   0   3 -12 1083.85 41.7664   3
   0   3 -12 928.583 50.4779   4
   0   3  12 933.210 30.2972   3
   0   3  12 1034.76 35.1217   2
   0   3  12 997.720 47.5265   5
   1  -3  12 780.973 21.9926   4
  -1  -3 -12 747.427 35.5262   2
  -1  -3 -12 818.806 41.7498   3
   1  -3  12 771.796 24.7070   1
  -1   3 -12 836.681 43.0342   5
  -1   3 -12 811.638 31.3804   3
   1   3  12 758.377 35.9137   5
   1   3  12 809.502 32.8952   2
   2  -3  12 201.328 7.79389   1
  -2  -3 -12 214.707 7.93022   3
   2  -3  12 208.572 5.68244   4
  -2   3 -12 223.580 9.59579   3
  -2   3 -12 212.943 11.2797   5
   2   3  12 199.039 12.1655   5
   2   3  12 217.319 7.65954   2
   3  -3  12 686.862 30.3967   1
   3  -3  12 654.372 15.5822   4
   3  -3  12 674.772 26.6113   5
  -3  -3 -12 687.185 36.9021   3
   3  -3  12 665.645 22.5739   4
  -3   3 -12 666.283 31.9645   3
   3   3  12 671.716 41.6350   5
   3   3  12 700.131 27.6486   2
   4  -3  12 143.396 8.56894   5
   4  -3  12 153.217 5.07323   4
  -4  -3 -12 160.878 8.66266   3
   4  -3  12 141.546 8.10907   1
   4   3  12 156.091 7.83347   2
   4   3  12 149.701 10.4346   5
  -4   3 -12 159.923 9.10631   3
  -5  -3 -12 131.254 8.56320   3
   5  -3  12 133.558 11.3132   5
   5   3  12 130.907 10.6157   2
  -5   3 -12 133.621 10.7650   3
   5   3  12 144.244 10.6764   5
   6  -3  12 74.9299 9.06933   5
  -6  -3 -12 64.0355 7.18735   3
   6   3  12 88.1811 9.52912   5
  -6   3 -12 62.2931 6.13044   3
   6   3  12 79.6229 7.80959   2
   6  -4 -12 334.073 17.6304   5
  -6  -4  12 335.399 17.1301   1
  -6  -4  12 317.513 24.4162   4
  -6   4  12 341.401 22.3935   4
   6   4 -12 369.931 43.6096   5
   5  -4 -12 55.9943 5.23095   5
  -5  -4  12 46.1435 5.06638   1
  -5  -4  12 53.1850 5.29249   4
  -5   4  12 54.3964 6.26863   4
  -5   4  12 50.6655 5.22232   1
   5   4 -12 53.6614 4.63194   2
   5   4 -12 52.0386 6.56543   5
   4  -4 -12 82.2696 5.51899   5
  -4  -4  12 75.4707 6.28412   4
  -4  -4  12 82.7241 6.07172   1
  -4   4  12 64.9825 6.07801   4
  -4   4  12 79.3266 4.16800   2
   4   4 -12 77.8639 7.05251   2
  -4   4  12 74.5333 5.58407   1
  -3  -4  12 68.5874 4.56994   1
   3  -4 -12 81.9580 4.71592   5
  -3  -4  12 88.1367 4.78182   4
  -3   4  12 75.1071 3.76623   2
   3   4 -12 80.7413 4.36104   2
  -3   4  12 69.6292 4.05543   5
  -3   4  12 78.4757 5.45681   4
  -3   4  12 92.2064 6.39193   1
  -2  -4  12 2461.32 82.9960   4
  -2  -4  12 2435.80 100.536   1
   2   4 -12 2590.34 104.874   3
  -2   4  12 2348.80 152.953   3
  -2   4  12 2480.12 78.0469   4
  -2   4  12 2463.10 78.2918   1
  -2   4  12 2399.04 90.4669   2
   2   4 -12 2475.83 100.040   2
   2   4 -12 2236.27 136.213   1
  -2   4  12 2301.91 160.176   5
  -1  -4  12 1143.48 36.1431   4
  -1  -4  12 1095.82 46.9438   1
   1   4 -12 1056.20 95.3828   4
  -1   4  12 1242.71 50.7838   1
  -1   4  12 1152.89 55.8095   2
  -1   4  12 1103.05 48.6407   5
   1   4 -12 1054.30 32.3357   1
   1   4 -12 1114.22 49.5185   3
  -1   4  12 1035.60 42.3658   3
  -1   4  12 1179.50 27.4292   4
   0  -4 -12 993.542 55.4222   2
   0  -4  12 1099.97 35.5310   1
   0  -4  12 1095.82 43.5491   4
   0   4  12 1000.55 27.6682   3
   0   4  12 1005.24 45.9723   5
   0   4 -12 1124.03 53.0686   3
   0   4 -12 1010.55 38.6294   4
   0   4  12 1104.76 55.4029   2
  -1  -4 -12 13.7228 1.96093   2
   1  -4  12 13.5753 1.27916   4
  -1  -4 -12 11.7331 1.30480   3
   1   4  12 17.4660 2.78465   2
  -2  -4 -12 460.220 21.7227   3
   2   4  12 459.191 19.9458   2
  -2   4 -12 448.973 22.9224   3
  -3  -4 -12 581.433 23.1769   3
   3  -4  12 588.071 20.6673   1
   3   4  12 539.058 25.3259   2
  -3   4 -12 566.334 19.7080   3
   3   4  12 544.054 21.5455   5
  -4  -4 -12 678.520 25.0892   3
   4  -4  12 671.716 37.1351   5
   4   4  12 698.621 40.9235   2
   4   4  12 683.247 34.1991   5
  -4   4 -12 647.416 38.7818   3
   5  -4  12 278.699 19.4430   5
  -5  -4 -12 303.218 26.4243   3
   5   4  12 324.897 20.5393   2
   5   4  12 266.702 21.8290   5
  -5   4 -12 286.447 15.1183   3
   6  -4  12 9.94909 4.53824   5
  -6   4 -12 11.5992 4.88674   3
   6   4  12 5.68624 5.05333   2
  -6  -5  12 35.5525 6.28011   4
   6  -5 -12 31.4898 4.34863   5
  -6   5  12 30.0684 5.99929   4
   6   5 -12 24.2965 4.92438   5
   5  -5 -12 417.044 31.9832   5
  -5  -5  12 382.238 27.3299   1
  -5  -5  12 438.081 27.5429   4
   5   5 -12 372.637 26.3411   2
  -5   5  12 396.851 24.8713   1
  -5   5  12 407.683 30.5008   4
  -4  -5  12 926.806 60.5127   1
   4  -5 -12 878.469 61.6949   5
  -4  -5  12 876.842 46.3609   4
  -4   5  12 893.433 56.0418   4
  -4   5  12 889.088 31.3989   1
   4   5 -12 890.435 66.6970   2
  -3  -5  12 78.8973 5.14043   4
  -3  -5  12 77.0016 5.30322   1
   3   5 -12 66.5665 4.48562   2
  -3   5  12 74.9712 4.75930   2
  -3   5  12 69.8381 6.00675   1
  -3   5  12 59.2698 4.96735   4
  -2  -5  12 282.448 8.20764   4
  -2  -5  12 300.178 10.1858   1
  -2   5  12 270.452 14.8479   2
  -2   5  12 234.996 14.3496   5
  -2   5  12 281.140 16.8843   3
   2   5 -12 264.781 16.8042   1
   2   5 -12 262.002 13.1584   3
  -2   5  12 282.141 14.4316   4
  -2   5  12 268.697 13.9243   1
   2   5 -12 301.081 11.7694   2
  -1  -5  12 60.8082 3.63931   4
  -1  -5  12 66.8988 2.98203   1
  -1   5  12 56.6981 2.44630   3
   1   5 -12 64.3005 5.96818   3
  -1   5  12 55.7056 5.08364   4
  -1   5  12 59.2489 4.13684   5
   1   5 -12 58.2684 4.62251   1
  -1   5  12 52.3158 5.38850   1
   1   5 -12 67.7625 4.74768   2
   1   5 -12 60.4360 3.64941   4
  -1   5  12 66.8022 4.10729   2
   0  -5 -12 1424.12 113.776   2
   0  -5  12 1557.70 58.1525   4
   0   5  12 1382.86 64.6653   5
   0   5  12 1601.19 65.4917   2
   0   5 -12 1630.07 61.4540   3
   0   5 -12 1517.79 65.3411   4
   1   5  12 1056.91 41.3935   2
  -1   5 -12 1071.44 41.4427   3
  -2  -5 -12 401.648 17.7234   3
  -2   5 -12 351.602 17.5392   3
   2   5  12 390.778 19.7067   2
  -3  -5 -12 111.578 6.81997   3
   3   5  12 105.511 8.01297   2
  -3   5 -12 100.318 8.46344   3
   3   5  12 94.7794 5.63243   5
  -4  -5 -12 -0.0249 2.02650   3
   4   5  12 -2.6920 3.91833   2
   4   5  12 0.73268 3.46047   5
  -4   5 -12 -0.2948 2.71392   3
  -5  -5 -12 134.223 9.72967   3
   5   5  12 147.642 12.1577   5
   5   5  12 131.238 11.6663   2
  -5   5 -12 140.616 8.32863   3
  -5  -6  12 34.5883 6.14950   4
  -5  -6  12 24.1814 3.48389   1
  -5   6  12 33.8905 5.72157   4
   5   6 -12 33.8615 4.20603   2
  -4  -6  12 -0.6885 4.24145   4
  -4  -6  12 3.72735 3.03367   1
  -4   6  12 -4.8009 5.89127   4
   4   6 -12 -3.9545 2.70001   2
  -4   6  12 -3.8614 5.14123   1
  -3  -6  12 344.065 15.2204   1
  -3  -6  12 321.716 15.6260   4
  -3   6  12 345.637 19.2831   2
   3   6 -12 312.265 21.6707   2
  -3   6  12 322.584 14.1404   1
  -3   6  12 328.889 19.9527   4
  -2  -6  12 24.7761 2.72329   1
  -2  -6  12 27.6665 3.19015   4
   2   6 -12 32.4891 3.80678   2
  -2   6  12 27.6373 2.40883   3
  -2   6  12 26.5700 2.50822   2
  -2   6  12 25.0174 2.78648   5
   2   6 -12 27.9940 2.81771   1
  -1  -6  12 114.402 5.59752   4
   1   6 -12 118.071 5.71150   1
   1   6 -12 123.990 7.91320   2
  -1   6  12 131.979 12.7131   1
   1   6 -12 100.320 7.62071   4
  -1   6  12 123.390 8.31608   4
  -1   6  12 104.651 7.93878   5
  -1   6  12 115.179 6.21575   2
   1   6 -12 104.711 6.76857   3
   0   6  12 8.99791 2.04352   5
   0   6 -12 10.2288 1.55263   4
   0   6 -12 10.5908 3.27576   3
   2   6  12 -0.4480 3.60050   2
  -2   6 -12 -1.7293 4.41903   3
  -3  -6 -12 82.1782 4.87736   3
   3   6  12 80.1396 6.15632   2
  -3   6 -12 77.4181 6.86497   3
   4   6  12 38.8039 5.71824   2
   4   6  12 30.7567 4.43529   5
   5   6  12 9.64387 5.02390   5
  -5   6 -12 9.64818 5.15628   3
   5   6  12 11.2329 4.83070   2
  -5  -7  12 23.9044 3.85128   4
  -5  -7  12 21.4880 5.07099   1
   5   7 -12 21.0507 6.09705   2
  -5   7  12 11.6381 6.70231   4
  -4  -7  12 73.9347 5.74760   1
  -4  -7  12 78.6708 6.16961   4
  -4   7  12 76.9607 8.20349   4
   4   7 -12 75.5543 6.26476   2
  -4   7  12 72.2006 8.22329   1
  -3  -7  12 146.142 8.83111   1
  -3  -7  12 161.547 8.37617   4
  -3   7  12 143.911 10.8169   1
   3   7 -12 151.871 15.8170   2
  -3   7  12 157.980 11.7373   2
  -3   7  12 152.416 10.3786   4
  -2  -7  12 17.3428 3.32857   4
  -2   7  12 22.3983 6.05151   1
   2   7 -12 15.2940 4.33253   2
  -2   7  12 17.1153 3.22196   2
  -1   7  12 26.4811 5.35734   4
   1   7 -12 34.5817 4.13471   2
  -1   7  12 37.7145 4.65982   2
   1   7 -12 39.1235 5.62231   3
   0   7  12 139.165 15.9723   5
   0   7 -12 164.646 9.88241   3
   0   7  12 173.312 10.5832   2
   1   7  12 212.332 13.4021   2
  -1   7 -12 246.734 11.1590   3
  -2   7 -12 249.503 13.7569   3
   2   7  12 284.397 22.1966   2
  -3   7 -12 24.6726 5.27364   3
   3   7  12 27.5207 4.93167   2
  -4   7 -12 51.4884 5.70103   3
   4   7  12 34.8021 5.66541   5
   4   7  12 42.3406 5.68941   2
  -4   8  12 8.44631 5.46087   1
   4   8 -12 -0.8231 4.20089   2
  -4   8  12 0.82691 5.52587   4
   3   8 -12 204.203 15.1931   2
  -3   8  12 184.580 21.4330   1
  -3   8  12 198.669 17.1104   4
  -3   8  12 213.026 16.0805   2
   2   8 -12 1284.95 103.784   2
  -2   8  12 1269.61 48.0977   4
  -2   8  12 1255.62 84.8185   2
  -2   8  12 1286.22 54.6239   1
  -1   8  12 274.803 24.3813   2
  -1   8  12 333.587 16.1070   1
  -1   8  12 303.011 16.9080   4
   1   8 -12 278.578 19.2240   3
   1   8 -12 320.302 20.4698   2
   0   8  12 327.072 23.4083   2
   0   8 -12 315.601 12.3059   3
  -1   8 -12 50.3023 6.56010   3
   1   8  12 42.2716 5.34231   2
   2   8  12 92.5818 8.94947   2
  -2   8 -12 83.1004 6.37341   3
   3   8  12 915.315 63.0405   2
  -3   8 -12 883.177 55.5182   3
  -4   8 -12 250.077 26.7858   3
   4   8  12 254.833 17.7529   2
  -3   9  12 239.853 13.1315   4
   3   9 -12 256.102 11.8159   2
  -3   9  12 194.659 21.9548   1
  -2   9  12 15.9067 4.10603   2
   2   9 -12 9.35395 5.34294   2
  -2   9  12 12.4436 5.52360   4
  -2   9  12 19.2508 4.51210   1
  -1   9  12 -0.2622 5.86603   1
   1   9 -12 0.25283 4.66934   3
   1   9 -12 -1.0368 4.36979   2
  -1   9  12 0.89071 5.59982   4
  -1   9  12 -4.6193 3.75922   2
   0   9  12 150.768 11.8262   2
   0   9 -12 148.740 13.6763   3
   0   9 -12 165.898 12.6195   2
   1   9  12 497.554 32.0734   2
  -1   9 -12 480.349 40.8511   3
  -2   9 -12 419.009 29.3197   3
   2   9  12 410.834 36.9834   2
  -3   9 -12 17.7600 5.29617   3
   3   9  12 26.2166 5.02857   2
  -2  10  12 19.4181 4.30852   2
  -2  10  12 21.7182 7.46426   4
  -1  10  12 32.6552 5.37850   2
  -1  10  12 40.4696 6.71396   4
   1  10 -12 35.2468 5.53840   2
  -1  10  12 49.2649 7.65700   1
   0  10 -12 69.3084 7.98970   2
   0  10 -12 57.0746 7.58985   3
   0  10  12 59.7764 6.63149   2
  -1  10 -12 3.84745 4.85756   3
   1  10  12 3.30192 4.43511   2
   2  10  12 8.85037 4.69569   2
  -2  10 -12 10.1904 4.94813   3
  -6   0  13 -6.1307 5.26182   1
   6   0 -13 0.04765 4.58024   5
   5   0 -13 -4.9309 3.70540   5
  -5   0  13 -0.9529 4.46589   4
  -4   0  13 -3.7809 2.70523   1
   3   0 -13 -2.3532 2.23131   5
  -3   0  13 0.65323 3.57367   1
   2   0 -13 0.10413 1.76244   1
  -2   0  13 0.48548 3.19306   4
  -1   0  13 -3.8420 3.45026   4
   1   0 -13 -0.4291 1.07769   5
   1   0 -13 4.11647 2.74680   3
   1   0 -13 0.83667 1.92066   4
   0   0  13 -2.1642 2.35972   4
   0   0  13 0.55733 2.04195   3
   0   0  13 0.12395 2.01453   1
   0   0 -13 -0.6332 3.37141   3
   0   0 -13 0.57547 1.62062   2
   1   0  13 2.92262 2.03443   3
  -1   0 -13 -0.9368 0.98272   5
  -1   0 -13 0.84201 1.79365   2
  -2   0 -13 1.23608 1.91953   3
   2   0  13 -1.6257 2.22829   5
   3   0  13 7.98568 2.60019   5
   3   0  13 1.87840 1.88381   1
  -3   0 -13 4.46834 2.86310   3
   4   0  13 -0.6423 3.65798   5
  -4   0 -13 -1.9940 3.54478   3
  -5   0 -13 -3.7666 5.19456   3
   5   0  13 1.50220 4.12260   5
   6   0  13 -4.4175 3.63938   5
  -6   0 -13 -1.1101 4.69537   3
  -6  -1  13 158.952 8.22308   4
   6  -1 -13 159.146 14.3250   5
  -6  -1  13 151.376 13.4454   1
   6   1 -13 178.714 10.5509   5
  -6   1  13 186.384 15.0553   4
  -6   1  13 158.810 12.1377   1
  -5  -1  13 131.965 7.08083   1
  -5  -1  13 135.191 7.56034   4
   5  -1 -13 164.300 8.72252   5
  -5   1  13 149.054 12.0431   1
   5   1 -13 141.662 10.4364   5
  -5   1  13 151.609 10.6252   4
  -4  -1  13 235.515 13.6043   4
  -4  -1  13 230.145 9.99811   1
   4  -1 -13 228.995 11.5386   5
  -4   1  13 223.237 11.7852   4
  -4   1  13 219.169 8.56876   1
   4   1 -13 248.801 14.1065   5
   3  -1 -13 174.104 9.25941   5
  -3  -1  13 186.025 7.14682   1
  -3  -1  13 173.680 7.72944   4
  -3   1  13 162.522 5.64952   1
  -3   1  13 176.162 6.57091   4
   3   1 -13 184.500 8.46252   5
   2  -1 -13 74.7928 3.59630   5
  -2  -1  13 72.1723 4.09492   4
  -2  -1  13 74.6041 3.74541   1
   2   1 -13 71.8642 2.43149   2
   2   1 -13 74.8420 2.24726   2
  -2   1  13 85.9146 4.92692   4
  -2   1  13 74.1783 4.09889   3
  -2   1  13 73.0084 4.61503   1
  -1  -1  13 345.117 13.9404   1
   1  -1 -13 373.433 12.9405   3
  -1  -1  13 353.657 17.4951   3
   1  -1 -13 363.015 13.5398   2
  -1  -1  13 369.161 11.6880   4
  -1   1  13 398.818 13.4120   1
   1   1 -13 355.103 17.4084   4
   1   1 -13 371.078 15.4277   3
  -1   1  13 358.864 12.9940   3
   1   1 -13 373.872 10.4586   2
  -1   1  13 403.305 17.6280   4
   0  -1 -13 838.552 30.2499   3
   0  -1  13 848.837 28.6209   4
   0  -1  13 860.358 27.4658   1
   0  -1 -13 788.971 31.9762   2
   0  -1  13 817.230 23.4967   3
   0   1  13 850.391 44.2486   2
   0   1 -13 836.999 37.6746   3
   0   1  13 876.346 29.6042   4
   0   1 -13 802.703 23.8687   2
   0   1  13 750.382 31.2782   3
   0   1 -13 871.159 45.8012   5
   1  -1  13 269.592 18.2352   3
  -1  -1 -13 295.834 12.9995   3
  -1  -1 -13 281.166 16.2636   2
   1  -1  13 306.058 14.1787   4
   1   1  13 257.365 10.4856   3
  -1   1 -13 298.517 11.1903   3
  -1   1 -13 276.942 8.70663   2
   1   1  13 296.673 12.8195   2
  -1   1 -13 292.865 8.89450   5
   2  -1  13 835.982 24.6410   4
   2  -1  13 780.769 26.9426   1
  -2  -1 -13 818.731 33.0721   3
   2  -1  13 759.224 22.7303   5
   2   1  13 777.813 54.4560   5
  -2   1 -13 805.762 25.9175   5
   2   1  13 793.254 34.3697   2
  -2   1 -13 799.042 26.0019   3
   3  -1  13 16.8049 3.28614   5
   3  -1  13 14.0656 2.14567   1
  -3   1 -13 14.7849 2.82361   3
   3   1  13 14.2263 2.68220   5
   3   1  13 14.1393 3.46632   2
  -3   1 -13 12.4575 2.40315   5
  -4  -1 -13 25.1988 4.33786   3
   4  -1  13 19.1095 1.95950   4
   4  -1  13 18.2019 2.83432   5
   4  -1  13 20.4119 2.49422   1
   4   1  13 21.2614 3.96459   5
  -4   1 -13 14.2482 3.94911   3
  -5  -1 -13 461.985 28.1042   3
   5  -1  13 434.808 25.4112   5
   5   1  13 395.451 31.9139   5
  -5   1 -13 458.393 31.4884   3
   5   1  13 515.300 30.7065   2
   6  -1  13 124.705 9.24816   5
  -6  -1 -13 132.177 7.42270   3
   6   1  13 134.272 12.8618   5
  -6   1 -13 145.150 9.33184   3
   6  -2 -13 14.6894 5.37493   5
  -6  -2  13 7.68782 5.00084   1
  -6  -2  13 13.3263 5.18304   4
  -6   2  13 6.66213 5.25313   4
   6   2 -13 14.0261 5.39953   5
  -5  -2  13 34.1610 3.76865   1
   5  -2 -13 41.1292 6.67498   5
  -5  -2  13 28.7937 3.86902   4
  -5   2  13 38.7954 5.80397   1
  -5   2  13 38.2194 6.32992   4
   5   2 -13 34.3964 5.56355   5
   4  -2 -13 337.365 19.6564   5
  -4  -2  13 320.508 13.1711   4
  -4  -2  13 332.203 11.1576   1
  -4   2  13 326.360 12.2563   4
  -4   2  13 337.868 17.0587   1
   4   2 -13 318.272 17.1659   2
   4   2 -13 333.257 19.9943   5
  -3  -2  13 1732.47 57.2904   4
   3  -2 -13 1806.53 65.4617   5
  -3  -2  13 1684.22 47.0224   1
  -3   2  13 1779.91 53.9966   1
   3   2 -13 1689.85 76.2853   2
  -3   2  13 1692.00 63.9226   4
  -2  -2  13 745.926 23.8452   4
   2  -2 -13 778.970 21.3134   5
  -2  -2  13 782.053 25.2199   1
   2   2 -13 736.438 30.9777   2
   2   2 -13 716.170 34.9348   1
  -2   2  13 741.656 48.3591   3
  -2   2  13 791.188 37.8077   4
  -2   2  13 799.030 26.6208   1
  -1  -2  13 1504.70 42.4345   4
   1  -2 -13 1340.26 45.3409   2
  -1  -2  13 1420.71 49.2703   1
  -1   2  13 1479.71 43.7160   4
  -1   2  13 1440.62 54.3460   2
   1   2 -13 1288.90 75.4671   4
   1   2 -13 1412.32 50.1310   3
  -1   2  13 1383.49 51.4109   3
  -1   2  13 1527.60 48.7186   1
   0  -2  13 50.3766 2.91721   4
   0  -2 -13 38.9614 2.26331   2
   0  -2 -13 47.2054 3.14328   3
   0  -2  13 43.3504 2.42078   1
   0   2 -13 51.9060 2.29957   5
   0   2 -13 47.8325 3.19983   2
   0   2 -13 52.4427 3.97728   3
   0   2  13 41.0090 2.78932   2
   0   2  13 50.4045 4.17224   4
  -1  -2 -13 433.169 17.7694   2
   1  -2  13 474.272 15.5215   1
  -1  -2 -13 482.384 16.6331   3
   1  -2  13 487.856 18.6532   4
   1   2  13 473.469 21.3948   2
  -1   2 -13 468.947 18.5684   2
   1   2  13 458.971 22.0879   5
  -1   2 -13 496.530 16.7615   3
  -1   2 -13 501.935 17.2552   5
   1   2  13 402.560 21.6762   3
   2  -2  13 1522.41 53.4196   4
   2  -2  13 1503.82 72.9905   1
  -2  -2 -13 1584.28 73.6106   3
   2   2  13 1522.08 78.4208   5
   2   2  13 1454.17 66.2564   2
  -2   2 -13 1541.80 65.2644   3
  -2   2 -13 1506.84 51.2883   5
   3  -2  13 1160.79 41.5593   4
   3  -2  13 1121.66 48.7568   1
   3  -2  13 1068.53 55.3052   4
   3  -2  13 1127.65 49.0816   5
  -3  -2 -13 1122.56 52.8428   3
  -3   2 -13 1084.05 53.7211   3
   3   2  13 1074.92 49.1707   5
   3   2  13 1124.40 49.3278   2
  -4  -2 -13 659.008 28.8541   3
   4  -2  13 619.851 34.7053   5
   4  -2  13 577.501 38.4604   1
   4   2  13 591.146 31.0320   5
   4   2  13 635.320 29.7192   2
  -4   2 -13 617.756 35.7952   3
   5  -2  13 37.3579 5.28712   5
  -5  -2 -13 43.6796 4.73625   3
   5   2  13 36.6039 5.02240   2
  -5   2 -13 43.9613 3.92168   3
   5   2  13 45.4091 5.03107   5
   6  -2  13 28.7102 5.56858   5
  -6  -2 -13 25.3076 4.46337   3
  -6   2 -13 23.8473 5.10305   3
   6   2  13 25.6599 4.98489   5
   6   2  13 25.1820 6.04250   2
   6  -3 -13 129.206 8.10242   5
  -6  -3  13 152.687 15.8236   1
  -6  -3  13 115.569 6.87984   4
  -6   3  13 104.336 10.0141   4
   6   3 -13 124.781 15.4400   5
  -5  -3  13 436.460 25.1328   4
  -5  -3  13 473.548 19.0934   1
   5  -3 -13 443.451 23.8773   5
   5   3 -13 440.784 28.0274   5
  -5   3  13 458.401 24.8681   1
  -5   3  13 525.363 23.6842   4
  -4  -3  13 186.033 9.55793   1
   4  -3 -13 169.994 9.32693   5
  -4  -3  13 196.730 11.2262   4
  -4   3  13 177.812 11.2674   4
  -4   3  13 198.790 9.07703   1
   4   3 -13 184.732 12.7295   2
  -3  -3  13 142.013 6.45307   1
   3  -3 -13 142.491 7.16610   5
  -3  -3  13 137.399 6.09478   4
   3   3 -13 119.506 5.94152   2
  -3   3  13 132.952 7.78290   4
  -3   3  13 149.244 6.98015   1
  -2  -3  13 734.897 22.6623   1
  -2  -3  13 718.074 25.1474   4
  -2   3  13 764.181 29.8013   1
  -2   3  13 774.049 25.6292   4
   2   3 -13 699.513 30.0748   1
  -2   3  13 747.587 26.0366   2
   2   3 -13 712.483 29.2743   2
  -2   3  13 674.521 43.0106   3
  -1  -3  13 374.046 12.1290   4
  -1  -3  13 362.082 13.6746   1
   1  -3 -13 350.766 17.6481   2
  -1   3  13 330.135 13.3729   4
   1   3 -13 360.056 13.4476   1
  -1   3  13 369.040 14.3483   2
   1   3 -13 376.207 13.8369   3
   1   3 -13 341.443 13.8944   4
  -1   3  13 341.843 17.7345   3
  -1   3  13 396.321 19.3093   1
   0  -3  13 796.978 22.4711   1
   0  -3 -13 796.981 30.9548   3
   0  -3  13 800.210 26.6052   4
   0  -3 -13 743.485 23.0672   2
   0   3 -13 837.845 35.3189   3
   0   3  13 798.165 21.1285   4
   0   3  13 786.301 36.0589   2
   0   3 -13 699.503 31.1809   4
   0   3  13 713.279 24.1841   3
   1  -3  13 1222.12 30.4002   1
  -1  -3 -13 1241.76 65.9717   3
  -1  -3 -13 1107.83 66.2590   2
   1  -3  13 1245.23 33.2346   4
   1   3  13 1191.76 42.0960   2
  -1   3 -13 1206.44 50.8869   3
  -1   3 -13 1287.74 68.9018   5
   1   3  13 1209.59 63.2160   5
   2  -3  13 629.428 15.1364   4
   2  -3  13 628.987 25.3306   1
   2  -3  13 671.617 26.7660   1
  -2  -3 -13 664.437 30.9515   3
  -2   3 -13 647.521 25.6604   3
   2   3  13 642.473 27.1073   2
   2   3  13 639.442 28.7472   5
  -2   3 -13 690.177 45.0691   5
   3  -3  13 302.349 9.44747   4
  -3  -3 -13 307.625 15.8668   3
   3  -3  13 299.790 11.6831   4
   3  -3  13 299.604 15.8048   1
  -3   3 -13 296.994 14.4293   3
   3   3  13 306.823 12.2094   2
   3   3  13 309.941 18.8474   5
   4  -3  13 64.9795 5.53445   5
  -4  -3 -13 70.2670 5.24608   3
   4   3  13 71.0922 5.70444   5
   4   3  13 67.3737 6.32647   2
  -5  -3 -13 344.961 22.3275   3
   5  -3  13 315.336 22.1077   5
  -5   3 -13 316.376 22.3986   3
   5   3  13 308.413 18.2705   5
   5   3  13 338.126 17.9305   2
   6  -3  13 142.941 10.4987   5
  -6  -3 -13 140.744 13.5424   3
  -6   3 -13 139.581 11.0074   3
   6   3  13 131.283 10.4583   5
   6   3  13 147.898 12.1222   2
   6  -4 -13 -1.7975 4.55892   5
  -6  -4  13 3.76886 4.65528   4
   6   4 -13 -4.1852 5.33962   5
  -6   4  13 3.09532 6.07897   4
   5  -4 -13 2.42849 3.87018   5
  -5  -4  13 6.25955 4.39469   4
  -5  -4  13 5.72585 2.85457   1
  -5   4  13 6.56875 5.40822   4
   5   4 -13 -1.6884 3.33839   5
  -5   4  13 3.57587 4.96657   1
  -4  -4  13 5.00993 4.44135   4
   4  -4 -13 0.33553 2.98305   5
  -4  -4  13 5.32566 3.60360   1
   4   4 -13 3.54842 2.24100   2
  -4   4  13 8.23352 5.49122   4
   3  -4 -13 103.246 5.72523   5
  -3  -4  13 102.555 7.06863   4
  -3  -4  13 117.492 6.19413   1
  -3   4  13 92.7454 6.86981   1
  -3   4  13 119.500 5.05137   2
   3   4 -13 106.905 7.50549   2
  -3   4  13 113.443 7.94388   4
  -3   4  13 104.561 4.39684   2
  -3   4  13 90.8973 8.63663   5
  -2  -4  13 -1.5308 2.08870   1
  -2  -4  13 -2.9358 2.95234   4
   2   4 -13 2.65995 2.15347   1
  -2   4  13 -3.3363 4.32540   1
   2   4 -13 1.68175 2.65095   2
   2   4 -13 -2.0856 4.34708   3
  -2   4  13 6.32159 4.49991   4
  -2   4  13 -2.2040 1.75410   5
  -2   4  13 1.25148 1.72820   3
  -2   4  13 2.02732 1.48165   2
  -1  -4  13 16.9235 2.00346   1
  -1  -4  13 18.0690 2.40799   4
  -1   4  13 12.7164 1.63163   3
  -1   4  13 9.98796 4.11767   4
  -1   4  13 20.7499 4.75214   1
  -1   4  13 14.7163 2.24143   2
   1   4 -13 12.3234 2.08572   1
  -1   4  13 14.9184 1.79511   5
   1   4 -13 14.8966 2.92445   3
   1   4 -13 13.1327 2.16511   4
   0  -4 -13 157.503 10.2001   2
   0  -4  13 194.556 6.53413   1
   0  -4  13 191.954 6.32639   4
   0   4 -13 193.377 8.71698   3
   0   4  13 170.439 5.71068   3
   0   4 -13 170.392 8.69316   4
   0   4  13 178.338 10.5920   5
   0   4  13 198.990 6.80806   2
   1  -4  13 -0.1637 1.31206   4
  -1  -4 -13 -0.1117 1.39693   3
   1   4  13 1.20375 2.29276   2
  -1   4 -13 0.72237 2.08727   5
  -1   4 -13 1.42090 2.75987   3
  -2  -4 -13 0.55405 1.82096   3
   2   4  13 -1.1366 3.02690   2
  -2   4 -13 -2.8888 3.61820   3
  -3  -4 -13 47.6510 2.70896   3
  -3   4 -13 46.9297 5.26991   3
   3   4  13 37.1183 4.43299   2
   3   4  13 40.3007 4.49659   5
  -4  -4 -13 31.1057 3.44703   3
   4   4  13 36.8860 5.46320   2
  -4   4 -13 26.8346 3.82122   3
  -5  -4 -13 16.3818 3.46691   3
   5  -4  13 16.1519 5.17910   5
  -5   4 -13 19.1524 4.89155   3
   5   4  13 14.4835 3.53687   2
   5   4  13 13.2794 4.29519   5
  -5  -5  13 188.947 18.7671   1
  -5  -5  13 184.125 11.8406   4
   5  -5 -13 181.611 13.6146   5
  -5   5  13 172.721 14.6378   4
  -5   5  13 191.401 12.3682   1
  -4  -5  13 205.744 13.3440   4
  -4  -5  13 214.722 13.3048   1
   4  -5 -13 231.405 8.74019   5
  -4   5  13 227.821 11.0953   4
  -4   5  13 200.820 12.8721   1
   4   5 -13 219.802 16.5539   2
  -3  -5  13 16.6767 2.94414   1
   3   5 -13 9.98558 2.23861   2
  -3   5  13 20.8290 5.23683   4
  -3   5  13 14.3591 1.89206   2
  -2  -5  13 150.515 5.72472   1
  -2  -5  13 134.405 6.02543   4
  -2   5  13 123.088 8.74204   5
  -2   5  13 136.004 7.54783   1
   2   5 -13 118.978 9.07693   1
  -2   5  13 120.506 8.85187   3
  -2   5  13 161.509 8.84788   4
   2   5 -13 151.610 7.28342   3
  -2   5  13 140.089 8.94613   2
   2   5 -13 142.821 6.09452   2
  -1  -5  13 949.477 32.7643   4
  -1  -5  13 955.154 36.0954   1
  -1   5  13 909.386 56.2466   5
  -1   5  13 1010.77 54.4638   2
  -1   5  13 1000.86 54.8200   1
   1   5 -13 913.457 42.9954   1
  -1   5  13 905.902 35.2871   3
  -1   5  13 976.232 38.0570   4
   1   5 -13 894.792 40.3916   4
   1   5 -13 974.545 42.9672   3
   0  -5 -13 241.176 15.7152   2
   0  -5  13 256.939 8.80333   4
   0   5  13 289.374 17.1247   2
   0   5 -13 239.355 16.3866   4
   0   5 -13 299.859 10.3740   3
   0   5  13 245.928 16.0982   5
   1  -5  13 583.142 29.4144   4
   1   5  13 619.345 38.3221   2
  -1   5 -13 606.090 23.6184   3
  -2  -5 -13 1.10037 1.47438   3
  -2   5 -13 -0.4795 3.73147   3
   2   5  13 -4.9505 3.37656   2
  -3  -5 -13 57.0549 3.69245   3
   3   5  13 59.9423 6.19157   5
   3   5  13 49.2872 6.13780   2
  -3   5 -13 51.8073 6.07448   3
  -4  -5 -13 193.983 11.8988   3
  -4   5 -13 192.698 12.3316   3
   4   5  13 179.955 13.0781   5
   4   5  13 199.574 10.9293   2
  -5  -5 -13 200.724 20.1716   3
  -5   5 -13 201.190 11.9610   3
   5   5  13 221.143 15.6718   5
   5   5  13 207.728 13.0134   2
  -5  -6  13 9.51967 3.06563   1
  -5  -6  13 10.5041 4.84592   4
  -5   6  13 3.66396 6.38202   1
  -5   6  13 18.2640 5.42941   4
  -4  -6  13 397.327 24.0760   4
  -4  -6  13 398.212 35.1565   1
  -4   6  13 375.061 22.9233   4
   4   6 -13 396.647 34.5983   2
  -4   6  13 403.035 19.3585   1
  -3  -6  13 663.942 36.2218   1
  -3  -6  13 658.460 29.1910   4
  -3   6  13 686.410 24.6247   1
   3   6 -13 692.244 43.6107   2
  -3   6  13 674.846 26.3174   4
  -3   6  13 649.226 41.9143   2
  -2  -6  13 937.751 52.7203   1
  -2  -6  13 877.487 50.6674   4
   2   6 -13 910.744 37.3723   3
  -2   6  13 959.837 37.6572   4
  -2   6  13 948.444 62.5025   2
   2   6 -13 831.893 63.8482   1
   2   6 -13 966.475 56.1542   2
  -2   6  13 779.653 59.8738   5
  -2   6  13 949.601 39.7080   1
  -1  -6  13 494.992 29.1982   4
  -1  -6  13 496.542 27.6139   1
   1   6 -13 466.637 32.4282   1
  -1   6  13 440.269 31.6903   5
  -1   6  13 499.074 25.0358   4
   1   6 -13 481.249 24.4907   3
  -1   6  13 522.998 28.0171   1
  -1   6  13 499.203 32.9281   2
   1   6 -13 554.308 27.2857   2
   0  -6  13 16.4664 1.95444   4
   0   6  13 17.6627 2.12085   5
   0   6 -13 17.5340 2.30126   4
  -1   6 -13 326.375 13.4930   3
   1   6  13 363.765 19.3400   2
  -2   6 -13 651.238 26.1778   3
   2   6  13 651.112 25.2001   2
  -3   6 -13 831.221 54.9060   3
   3   6  13 785.787 48.7263   2
   4   6  13 230.646 21.0474   5
   4   6  13 232.768 22.5083   2
  -4   6 -13 247.017 16.2117   3
  -5   6 -13 -1.8986 4.72679   3
   5   6  13 -1.2977 4.29609   5
   5   6  13 0.53353 3.28475   2
  -4  -7  13 181.123 11.5213   1
  -4  -7  13 179.164 7.07004   4
  -4   7  13 165.870 11.6275   1
   4   7 -13 166.514 12.8137   2
  -4   7  13 155.560 11.1073   4
  -3  -7  13 67.3028 6.70812   4
  -3  -7  13 66.9299 5.12657   1
  -3   7  13 62.6895 7.29773   4
  -3   7  13 76.8033 7.93081   1
  -3   7  13 63.3088 6.61381   2
   3   7 -13 69.2341 6.96083   2
  -2  -7  13 31.3135 4.04147   4
  -2   7  13 40.1832 6.11929   1
   2   7 -13 27.6836 4.98630   3
  -2   7  13 41.2070 5.00904   4
  -2   7  13 38.3679 4.17918   2
  -1   7  13 335.943 23.2038   2
  -1   7  13 361.548 21.9638   1
  -1   7  13 342.200 15.4027   4
   1   7 -13 368.133 19.1834   2
   1   7 -13 350.157 15.9738   3
   0   7  13 926.464 68.7731   2
   0   7 -13 936.981 43.6930   3
  -1   7 -13 422.248 28.5393   3
   1   7  13 403.884 22.9106   2
   2   7  13 92.3459 6.84311   2
  -2   7 -13 97.4901 8.20456   3
   3   7  13 27.7289 4.38017   2
  -3   7 -13 19.7028 5.66185   3
   4   7  13 24.0719 4.50941   5
   4   7  13 28.6388 5.77277   2
  -4   7 -13 29.4112 6.38877   3
  -4   8  13 28.4754 11.2613   1
  -4   8  13 13.1775 6.07554   4
   4   8 -13 14.4710 4.28903   2
  -3   8  13 -4.8640 6.20190   4
   3   8 -13 3.75138 3.61851   2
  -3   8  13 10.5502 6.69306   1
   2   8 -13 263.230 20.3846   2
  -2   8  13 266.414 19.5807   2
  -2   8  13 265.481 20.4275   1
  -2   8  13 263.522 12.3818   4
  -1   8  13 2.89698 2.98139   2
   1   8 -13 3.78836 4.10327   2
  -1   8  13 0.68898 7.07126   1
  -1   8  13 -4.1073 6.14757   4
   0   8 -13 0.11568 3.28721   3
   0   8  13 0.02545 3.31093   2
  -1   8 -13 3.45152 4.86531   3
   1   8  13 0.66552 3.43930   2
   2   8  13 5.30514 4.54127   2
  -2   8 -13 10.5477 6.22344   3
  -3   8 -13 67.9098 8.61069   3
   3   8  13 56.2375 6.32836   2
  -4   8 -13 7.08652 5.47643   3
   4   8  13 5.20767 4.78534   2
  -3   9  13 -4.8863 5.55760   1
  -3   9  13 -1.6131 6.58806   4
   3   9 -13 -1.0563 4.14789   2
  -2   9  13 42.2229 6.73557   1
  -2   9  13 45.5918 5.93789   4
  -2   9  13 34.9625 4.21166   2
   1   9 -13 184.850 8.78589   2
  -1   9  13 170.848 16.8187   1
   1   9 -13 150.777 12.5113   3
  -1   9  13 162.438 13.0197   4
  -1   9  13 175.181 16.6505   2
   0   9 -13 116.270 8.59032   3
   0   9  13 108.436 7.85685   2
   0   9 -13 101.590 7.82106   2
   1   9  13 21.3470 4.97506   2
  -1   9 -13 15.7438 5.17641   3
  -2   9 -13 15.3889 5.83164   3
   2   9  13 13.3690 4.38337   2
  -3   9 -13 9.90777 5.24899   3
   3   9  13 10.4142 4.69470   2
   1  10 -13 83.3192 6.77168   3
   1  10 -13 79.7122 7.36501   2
  -1  10  13 72.5749 9.02645   2
  -1  10  13 62.5964 8.54807   1
   0  10 -13 3.70271 3.56824   2
   0  10  13 2.63106 4.25543   2
   0  10 -13 -2.5431 4.91966   3
  -1  10 -13 238.252 24.0324   3
   1  10  13 247.124 19.3956   2
   6   0 -14 28.3819 5.02114   5
  -6   0  14 22.7809 4.02508   1
  -6   0  14 26.1749 5.74004   4
  -5   0  14 529.224 25.7331   4
   5   0 -14 542.793 30.1924   5
  -5   0  14 540.575 23.2720   1
  -4   0  14 1380.95 47.8658   1
   4   0 -14 1376.14 65.9447   5
  -4   0  14 1361.59 55.7743   4
   3   0 -14 1334.91 71.0147   5
  -3   0  14 1275.36 40.7271   1
  -3   0  14 1340.24 42.0513   4
   2   0 -14 583.113 17.6272   5
  -2   0  14 602.703 28.3609   4
  -2   0  14 603.513 18.9272   1
  -1   0  14 5.05640 3.24369   1
  -1   0  14 5.79967 3.21045   4
   1   0 -14 1.57028 1.04574   2
   1   0 -14 -0.2177 3.60024   3
  -1   0  14 4.04975 1.94314   3
   0   0  14 1283.14 42.2638   4
   0   0  14 1199.71 62.7822   3
   0   0  14 1440.47 42.1298   1
   0   0 -14 1362.35 47.2610   3
   0   0 -14 1295.62 50.8943   2
   1   0  14 2505.06 95.5962   4
   1   0  14 2000.59 115.382   3
  -1   0 -14 2256.13 91.6019   2
  -1   0 -14 2338.42 101.112   3
   2   0  14 2152.04 89.3902   5
  -2   0 -14 2278.48 119.523   3
  -3   0 -14 730.356 34.5912   3
   3   0  14 703.800 38.2600   1
   3   0  14 727.825 31.6911   5
   4   0  14 130.411 9.12300   5
  -4   0 -14 128.332 7.60482   3
  -5   0 -14 14.8420 3.15458   3
   6   0  14 280.624 23.1402   5
  -6   0 -14 323.883 18.9446   3
  -6  -1  14 263.344 12.9854   4
  -6  -1  14 238.369 19.2644   1
   6  -1 -14 252.886 26.1228   5
  -6   1  14 248.700 13.0276   4
   6   1 -14 268.436 16.1778   5
   5  -1 -14 419.908 15.9543   5
  -5  -1  14 407.207 14.2084   4
  -5  -1  14 386.298 22.2443   1
  -5   1  14 401.098 17.0888   1
  -5   1  14 388.293 23.6045   4
   5   1 -14 416.269 22.0427   5
  -4  -1  14 0.15670 4.20016   1
  -4  -1  14 -3.5682 3.56793   4
   4   1 -14 0.74845 3.12299   5
  -4   1  14 5.74447 4.37769   4
  -4   1  14 -4.2467 4.21206   1
  -3  -1  14 47.6771 4.79684   1
  -3  -1  14 44.3260 3.57702   4
   3  -1 -14 50.1430 2.89198   5
   3   1 -14 49.4650 4.19575   5
  -3   1  14 37.7530 5.35132   4
  -3   1  14 39.1178 4.83169   1
   2  -1 -14 710.857 32.1212   5
  -2  -1  14 711.431 25.0165   1
  -2  -1  14 725.712 25.5845   4
   2   1 -14 643.571 36.9496   1
  -2   1  14 742.665 24.0199   4
  -2   1  14 712.933 21.0956   1
   1  -1 -14 2087.61 79.7520   3
  -1  -1  14 2152.56 66.9367   4
  -1  -1  14 2101.04 72.8048   1
   1  -1 -14 2039.71 70.6251   2
   1   1 -14 1825.34 139.164   4
  -1   1  14 2201.66 70.6713   4
   1   1 -14 2036.18 47.6472   2
   1   1 -14 2063.75 76.3324   3
  -1   1  14 2140.43 54.3972   1
  -1   1  14 1923.59 131.871   3
   0  -1  14 1248.05 48.3311   1
   0  -1 -14 1283.26 46.0464   3
   0  -1 -14 1173.79 48.5699   2
   0  -1  14 1228.28 43.9109   4
   0   1 -14 1311.96 69.7780   5
   0   1 -14 1197.29 41.5529   2
   0   1 -14 1223.30 52.4342   3
   0   1  14 1288.46 46.7282   4
   0   1  14 1219.14 47.3393   1
   0   1  14 1115.88 35.1856   3
  -1  -1 -14 31.2978 3.37331   3
  -1  -1 -14 24.0227 2.39413   2
   1   1  14 35.5240 3.84369   4
   1   1  14 25.5171 2.96851   2
   1   1  14 27.2552 2.85937   3
  -1   1 -14 29.7718 3.79196   3
  -1   1 -14 30.3461 2.96146   2
  -1   1 -14 34.1499 1.89369   5
  -2  -1 -14 10.4598 2.72089   3
   2  -1  14 8.92934 2.21278   4
   2   1  14 8.82378 1.83609   5
  -2   1 -14 12.5003 1.83996   5
  -3  -1 -14 133.075 6.76824   3
   3  -1  14 114.011 5.94986   5
   3  -1  14 113.871 8.57253   1
   3   1  14 130.350 5.93107   2
  -3   1 -14 103.668 4.56707   3
   3   1  14 109.419 8.39788   1
   3   1  14 119.375 11.1442   5
  -3   1 -14 125.550 9.44761   5
   4  -1  14 1170.00 71.0888   5
   4  -1  14 1037.73 67.8469   1
  -4  -1 -14 1205.69 58.0296   3
   4   1  14 1154.57 69.7862   5
  -4   1 -14 1126.44 59.7100   3
   4   1  14 1169.87 60.2809   2
   5  -1  14 110.698 8.17006   5
  -5  -1 -14 129.139 12.3850   3
   5   1  14 132.727 12.0752   5
  -5   1 -14 124.518 8.22704   3
   6  -1  14 27.3517 5.48089   5
  -6  -1 -14 23.3413 5.76398   3
   6   1  14 21.4984 3.82357   5
  -6   1 -14 27.6722 5.11248   3
   6  -2 -14 6.84837 4.68506   5
   6   2 -14 9.19235 5.12105   5
   5  -2 -14 1.48394 3.99109   5
  -5  -2  14 -2.2960 3.37641   4
  -5   2  14 -2.0099 6.24849   4
  -4  -2  14 8.10444 4.47810   4
  -4  -2  14 5.12780 3.89044   1
   4  -2 -14 5.44965 2.86909   5
   4   2 -14 5.69461 0.93509   2
  -4   2  14 6.77843 4.07494   4
   4   2 -14 1.95642 4.19927   5
  -3  -2  14 9.49330 4.06348   4
   3  -2 -14 4.44684 1.94715   5
  -3  -2  14 7.06809 3.18532   1
  -3   2  14 8.01728 3.50364   1
  -3   2  14 6.75800 3.17952   4
   3   2 -14 3.11626 0.87044   2
  -2  -2  14 583.330 17.7778   4
   2  -2 -14 604.838 17.8556   5
  -2  -2  14 587.888 16.4791   1
   2   2 -14 562.104 24.3196   2
  -2   2  14 603.353 22.9912   1
  -2   2  14 607.881 27.5767   4
   2   2 -14 543.479 25.4791   1
  -2   2  14 565.355 30.2831   3
  -1  -2  14 4.90345 2.05062   1
  -1  -2  14 1.67459 2.88198   4
   1  -2 -14 3.22492 0.87226   2
   1   2 -14 3.40891 2.62572   3
  -1   2  14 2.17010 1.62862   3
  -1   2  14 6.89232 4.03281   4
  -1   2  14 2.48763 1.14560   2
  -1   2  14 -0.4654 3.51251   1
   0  -2  14 -2.7266 1.94363   1
   0  -2 -14 1.97776 2.31233   3
   0  -2 -14 0.35909 1.30159   2
   0  -2  14 -3.4395 2.65623   4
   0   2 -14 0.07583 1.53621   2
   0   2 -14 -0.7970 2.20872   3
   0   2  14 -1.5087 1.47815   3
   0   2  14 1.11456 2.05851   2
   0   2  14 -2.0717 3.91741   4
   0   2 -14 -1.1100 1.53935   5
   1  -2  14 4.51938 1.52048   1
   1  -2  14 6.44323 1.86419   4
  -1  -2 -14 4.09680 1.68055   2
   1   2  14 5.27290 1.81278   3
   1   2  14 7.10056 2.27469   2
  -1   2 -14 3.95690 1.82307   5
  -1   2 -14 6.94587 3.18231   3
  -2  -2 -14 14.8084 2.76448   3
   2  -2  14 14.6896 2.22817   4
   2  -2  14 11.4725 1.59327   1
   2   2  14 9.82101 1.93877   5
  -2   2 -14 10.4603 3.33011   3
  -3  -2 -14 35.1512 3.36920   3
   3  -2  14 27.0796 4.07000   5
   3  -2  14 29.6649 2.52377   1
   3  -2  14 30.1460 2.32444   4
   3   2  14 28.8718 3.77068   5
   3   2  14 26.1695 4.13424   2
   4  -2  14 69.0174 4.92258   5
  -4  -2 -14 71.2667 4.99515   3
   4   2  14 78.5074 6.05385   5
  -4   2 -14 74.7823 4.91563   3
   4   2  14 74.9997 6.87993   2
   5  -2  14 22.5275 4.95215   5
   5   2  14 17.4850 4.61702   5
  -5   2 -14 16.0203 4.86125   3
   5   2  14 20.2040 4.80563   2
  -6  -2 -14 -3.2659 3.90357   3
   6  -2  14 -1.3954 4.96290   5
  -6   2 -14 8.48592 4.82985   3
   6   2  14 1.97816 3.14664   5
   6   2  14 -0.5477 5.51137   2
  -6  -3  14 179.215 10.6035   4
   6  -3 -14 186.625 11.4096   5
  -6   3  14 188.972 10.6008   4
   6   3 -14 185.354 11.7814   5
  -5  -3  14 38.7179 5.52149   4
  -5  -3  14 45.2895 4.93578   1
   5  -3 -14 40.2905 5.18007   5
   5   3 -14 45.7801 6.62644   5
  -5   3  14 47.2089 6.58414   1
  -4  -3  14 -0.8175 3.55102   1
   4   3 -14 0.27123 1.23918   2
  -4   3  14 -4.6180 4.62410   4
  -4   3  14 -0.1997 3.18014   1
  -3  -3  14 3.14648 3.83125   4
   3  -3 -14 6.55480 2.47192   5
  -3  -3  14 4.02774 3.02011   1
   3   3 -14 4.57314 2.02525   2
  -3   3  14 -0.1966 5.00816   1
  -2  -3  14 1335.42 45.5407   1
  -2  -3  14 1379.54 37.9818   4
   2   3 -14 1272.70 56.7871   1
  -2   3  14 1386.93 41.0032   2
  -2   3  14 1475.08 61.9660   1
  -2   3  14 1460.99 52.0624   4
  -2   3  14 1284.55 72.1216   3
   2   3 -14 1352.23 57.4462   2
  -1  -3  14 195.657 8.86282   1
  -1  -3  14 231.489 8.08921   4
   1  -3 -14 201.325 12.8844   2
  -1   3  14 192.458 11.9460   3
   1   3 -14 196.199 13.4060   4
  -1   3  14 217.302 8.58215   2
   1   3 -14 231.714 9.87104   3
  -1   3  14 224.493 11.4262   4
  -1   3  14 213.559 11.1973   1
   0  -3  14 279.215 9.84479   4
   0  -3 -14 255.882 16.3903   2
   0  -3 -14 283.329 10.6488   3
   0  -3  14 277.785 8.88505   1
   0   3 -14 310.172 14.6087   5
   0   3 -14 234.443 17.2116   4
   0   3  14 292.301 11.8980   4
   0   3  14 248.392 11.1750   3
   0   3  14 288.430 11.1275   2
   0   3 -14 272.945 13.3603   3
   1  -3  14 221.106 6.90477   4
  -1  -3 -14 199.099 10.1549   2
   1  -3  14 215.876 5.82730   1
  -1  -3 -14 213.754 9.71464   3
   1   3  14 216.812 9.45087   2
   1   3  14 214.062 11.8429   5
  -1   3 -14 219.742 12.2539   5
  -1   3 -14 218.333 10.9204   3
   2  -3  14 59.9327 2.79290   1
  -2  -3 -14 68.9282 4.24097   3
   2  -3  14 61.9329 2.33580   4
   2  -3  14 65.2214 2.63808   1
  -2   3 -14 68.4225 4.58743   3
   2   3  14 60.1763 4.90942   2
  -2   3 -14 59.4250 4.20034   5
   2   3  14 61.4721 3.52753   5
   3  -3  14 86.7883 3.29005   4
  -3  -3 -14 86.3868 5.26208   3
   3  -3  14 83.1159 5.18023   4
   3  -3  14 85.0561 5.33117   1
   3   3  14 90.9969 5.21834   5
   3   3  14 95.0681 6.24646   2
  -3   3 -14 104.580 5.99540   3
  -4  -3 -14 336.160 15.7223   3
   4  -3  14 299.309 21.0144   5
   4   3  14 329.752 22.6862   2
  -4   3 -14 300.336 16.1000   3
   4   3  14 320.565 16.3635   5
   5  -3  14 128.141 12.5264   5
  -5  -3 -14 123.606 11.2799   3
   5   3  14 148.828 13.7033   2
  -5   3 -14 148.897 7.60868   3
   5   3  14 140.398 11.1701   5
   5  -4 -14 227.179 18.3312   5
  -5  -4  14 217.385 18.0164   1
  -5  -4  14 235.993 17.6264   4
  -5   4  14 212.409 14.5203   1
  -5   4  14 217.867 13.9293   4
   5   4 -14 240.621 21.3356   5
  -4  -4  14 667.796 36.3075   1
   4  -4 -14 680.096 39.1791   5
  -4  -4  14 655.321 27.7576   4
  -4   4  14 628.717 31.1309   4
   4   4 -14 663.625 48.6833   2
  -4   4  14 626.597 42.2778   1
  -3  -4  14 1034.62 48.9700   4
  -3  -4  14 1064.25 37.9454   1
  -3   4  14 931.238 66.4745   5
  -3   4  14 1052.97 43.2467   4
  -3   4  14 1027.20 33.2161   1
   3   4 -14 987.965 63.6153   2
  -3   4  14 1023.25 27.3631   2
  -2  -4  14 586.815 26.6760   1
  -2  -4  14 575.170 23.3896   4
   2   4 -14 587.262 23.5326   2
  -2   4  14 635.913 20.8387   4
  -2   4  14 595.291 36.6229   5
  -2   4  14 558.991 42.5273   3
  -2   4  14 616.997 24.1567   1
  -2   4  14 575.523 26.9771   2
   2   4 -14 593.599 26.0603   3
   2   4 -14 533.932 23.0678   1
  -1  -4  14 22.8537 3.15678   4
  -1  -4  14 18.0754 2.47417   1
   1   4 -14 20.9951 2.62981   1
  -1   4  14 22.6566 2.30382   2
  -1   4  14 17.6983 2.10867   3
   1   4 -14 22.2348 3.13441   4
  -1   4  14 19.7979 5.52793   4
   1   4 -14 23.7260 4.86428   3
  -1   4  14 20.4255 1.74756   5
  -1   4  14 13.8256 5.64178   1
   0  -4 -14 472.651 21.0103   2
   0  -4  14 514.136 16.9831   4
   0  -4  14 486.952 15.8105   1
   0   4  14 444.531 21.7753   3
   0   4 -14 456.200 24.9738   4
   0   4  14 508.205 28.0050   2
   0   4  14 533.965 16.9477   4
   0   4 -14 528.089 21.1477   3
   0   4  14 467.716 28.4208   5
   1  -4  14 1008.58 32.3544   4
  -1  -4 -14 1025.34 44.8385   3
   1   4  14 1013.07 49.3195   2
  -1   4 -14 1080.54 82.7193   5
  -1   4 -14 1023.43 43.9258   3
   1   4  14 985.805 66.0023   5
  -2  -4 -14 1205.07 66.4871   3
  -2   4 -14 1181.98 44.2066   3
   2   4  14 1127.75 50.5688   2
   2   4  14 1125.60 74.3935   5
  -3  -4 -14 454.128 27.6161   3
   3   4  14 461.388 24.0078   2
   3   4  14 418.001 27.2004   5
  -3   4 -14 424.960 20.2148   3
  -4  -4 -14 91.0471 5.48733   3
   4   4  14 79.7688 8.98921   2
   4   4  14 89.2007 9.69532   5
  -4   4 -14 99.8592 6.08165   3
  -5  -4 -14 21.8904 3.38847   3
   5  -4  14 20.1027 5.68638   5
   5   4  14 21.4337 5.01130   2
  -5   4 -14 19.2265 3.78289   3
  -5  -5  14 72.8235 6.49650   1
   5  -5 -14 76.0807 5.55360   5
  -5  -5  14 79.4710 7.00917   4
  -5   5  14 62.5292 8.20805   1
  -5   5  14 68.6767 7.43704   4
  -4  -5  14 23.6047 4.43132   1
  -4   5  14 23.3359 5.75959   4
   4   5 -14 28.6817 2.80795   2
  -3  -5  14 29.3575 3.77167   4
  -3  -5  14 38.1459 3.42675   1
  -3   5  14 47.5264 6.79722   4
  -3   5  14 37.1232 2.79819   2
  -3   5  14 30.6405 4.35141   1
   3   5 -14 41.5334 2.94435   2
  -2  -5  14 472.139 24.2833   1
  -2  -5  14 462.189 19.0791   4
  -2   5  14 484.203 26.2879   2
  -2   5  14 442.841 38.0936   5
  -2   5  14 410.036 34.6467   3
   2   5 -14 471.314 21.8808   2
   2   5 -14 449.483 36.1074   1
  -2   5  14 505.740 17.1235   1
  -2   5  14 488.254 14.2265   4
   2   5 -14 466.553 22.3610   3
  -1  -5  14 1625.44 66.3430   4
  -1  -5  14 1588.38 69.1489   1
   1   5 -14 1596.90 61.7325   3
  -1   5  14 1507.81 68.1247   5
  -1   5  14 1694.40 85.3084   1
  -1   5  14 1491.63 66.1199   3
  -1   5  14 1659.56 57.5833   4
  -1   5  14 1562.13 92.2501   2
   1   5 -14 1563.01 64.7514   1
   0  -5  14 457.524 20.4800   4
   0  -5 -14 396.385 33.2840   2
   0  -5  14 451.917 15.8996   1
   0   5 -14 410.731 23.9804   4
   0   5  14 468.764 23.1012   2
   0   5  14 385.456 30.2540   5
   0   5 -14 442.034 21.6891   3
   1  -5  14 165.215 8.84806   4
  -1   5 -14 182.291 9.50022   3
   1   5  14 177.563 8.39026   2
  -2  -5 -14 2.29047 1.49037   3
   2   5  14 1.80172 3.04291   2
  -2   5 -14 0.18463 3.86847   3
  -3  -5 -14 424.777 27.3853   3
   3   5  14 388.212 19.8193   5
   3   5  14 408.234 24.4971   2
  -3   5 -14 419.860 25.1510   3
  -4  -5 -14 336.887 23.4377   3
   4   5  14 333.298 18.4829   2
   4   5  14 311.307 21.6149   5
  -4   5 -14 325.320 18.4046   3
   5   5  14 76.6993 7.78627   2
   5   5  14 81.1203 9.53666   5
  -5   5 -14 71.7624 6.97953   3
  -5  -6  14 -3.0186 3.85571   1
  -5   6  14 3.71339 5.56591   4
  -4  -6  14 16.4554 4.02997   1
  -4  -6  14 11.0183 4.08565   4
  -4   6  14 17.9711 5.88459   1
  -4   6  14 10.1227 6.09406   4
   4   6 -14 13.8278 3.11260   2
  -3  -6  14 186.399 11.8811   4
  -3  -6  14 194.168 14.2861   1
  -3   6  14 189.946 11.6323   1
   3   6 -14 173.770 7.89253   2
  -2  -6  14 4.31481 2.81499   4
  -2  -6  14 5.03662 2.09814   1
  -2   6  14 8.65300 2.24178   2
   2   6 -14 -0.5826 5.14141   3
  -2   6  14 11.1034 5.44705   4
   2   6 -14 7.34891 2.41227   1
  -2   6  14 3.09117 5.17569   1
   2   6 -14 6.56157 3.30451   2
  -1  -6  14 10.4822 2.77263   4
  -1   6  14 6.35883 2.19658   2
   1   6 -14 1.61127 3.05563   2
  -1   6  14 0.19739 3.98263   1
   1   6 -14 8.51514 4.69021   3
  -1   6  14 7.18071 5.71125   4
   1   6 -14 5.44312 2.07338   1
   0  -6  14 0.53720 1.66925   4
   0   6 -14 2.52386 4.85128   3
   0   6 -14 2.31846 1.43860   4
   0   6  14 1.74365 2.40663   2
   1   6  14 79.2499 5.14149   2
  -1   6 -14 82.6792 7.86862   3
   2   6  14 88.8188 5.97632   2
  -2   6 -14 98.2404 6.23245   3
   3   6  14 13.0208 4.22300   2
   3   6  14 17.5724 3.95870   5
   4   6  14 2.21541 4.86718   2
   5   6  14 41.3858 5.86952   5
   5   6  14 31.1139 5.87326   2
  -4  -7  14 0.73736 3.76765   4
   4   7 -14 1.11313 2.69615   2
  -4   7  14 5.84032 4.03651   1
  -4   7  14 0.91696 6.10689   4
  -3  -7  14 55.5038 5.99089   4
  -3  -7  14 54.5668 5.46644   1
  -3   7  14 61.2217 6.77510   1
  -3   7  14 44.2032 6.34729   4
   3   7 -14 48.8467 5.62354   2
  -2  -7  14 213.907 15.5493   4
   2   7 -14 204.919 20.1343   2
  -2   7  14 200.783 16.8606   2
  -2   7  14 204.633 10.3456   4
   2   7 -14 221.280 12.0165   3
  -2   7  14 217.838 14.3224   1
  -1  -7  14 35.3152 2.33927   4
  -1   7  14 33.7617 6.22140   1
   1   7 -14 37.4642 4.57534   2
   1   7 -14 36.1626 5.27921   3
  -1   7  14 41.4844 4.63424   2
  -1   7  14 46.3350 6.79784   4
   0   7  14 191.967 13.6835   2
   0   7 -14 191.708 10.9878   3
  -1   7 -14 8.31038 3.40473   3
   1   7  14 8.48335 3.90621   2
  -2   7 -14 12.0345 5.37693   3
   2   7  14 7.10511 3.72446   2
   3   7  14 12.8598 4.33965   2
  -3   7 -14 6.95865 3.45746   3
  -4   7 -14 64.9409 7.59964   3
   4   7  14 64.0123 7.87177   2
   4   7  14 58.7740 6.88797   5
  -4   8  14 271.957 16.7630   4
   4   8 -14 287.414 32.9456   2
  -3   8  14 438.150 42.5803   1
   3   8 -14 501.577 28.7814   2
  -3   8  14 435.072 36.5796   4
  -2   8  14 10.8737 3.28039   2
  -2   8  14 10.3598 5.65759   4
  -2   8  14 8.56058 5.83993   1
   2   8 -14 13.4084 3.92093   2
   1   8 -14 -0.3885 5.47715   3
  -1   8  14 -2.9644 3.86587   4
  -1   8  14 -1.5977 2.94672   2
  -1   8  14 -6.4873 4.04544   1
   1   8 -14 -2.0207 3.99916   2
   0   8 -14 166.519 9.53787   3
   0   8  14 160.692 10.8397   2
  -1   8 -14 417.061 23.3069   3
   1   8  14 399.877 34.9466   2
   2   8  14 350.652 26.7263   2
  -2   8 -14 291.800 20.6261   3
  -3   8 -14 65.6187 11.2209   3
   3   8  14 71.9111 8.38482   2
   3   9 -14 96.1889 11.1193   2
  -3   9  14 114.289 8.96447   4
  -2   9  14 33.9534 7.99653   1
  -2   9  14 32.5034 4.92400   4
   2   9 -14 33.7695 6.02367   2
   1   9 -14 445.184 33.0577   3
  -1   9  14 421.673 38.2485   2
   1   9 -14 513.283 39.2703   2
  -1   9  14 505.869 37.4439   4
  -1   9  14 448.232 42.5351   1
   0   9  14 192.940 14.8387   2
   0   9 -14 199.594 15.4870   3
   0   9 -14 205.403 19.4358   2
   1   9  14 70.6984 5.61871   2
  -1   9 -14 61.3759 7.12253   3
   2   9  14 1.46697 4.21618   2
  -2   9 -14 2.61625 5.11613   3
  -1  10  14 46.9295 7.90645   4
  -1  10  14 43.0972 5.89330   2
   1  10 -14 50.9157 6.45483   2
   1  10 -14 43.0546 6.13775   3
   0  10 -14 13.7963 5.48602   3
   0  10  14 12.9989 4.40955   2
   0  10 -14 13.0426 5.27857   2
   6   0 -15 -2.0233 4.21162   5
  -6   0  15 -3.3223 3.62555   4
  -5   0  15 0.76846 4.79318   4
  -5   0  15 -0.8431 3.83772   1
   5   0 -15 -3.9158 3.96274   5
   4   0 -15 0.09232 3.48568   5
  -4   0  15 0.51199 4.51363   1
  -4   0  15 2.40859 4.66273   4
  -3   0  15 2.97953 4.72043   1
  -3   0  15 -0.2649 4.20560   4
   2   0 -15 -1.9603 1.55588   5
  -2   0  15 -4.6419 3.10714   1
  -2   0  15 -1.1003 4.26070   4
   1   0 -15 0.43232 0.75070   5
   1   0 -15 -1.1862 2.83225   3
  -1   0  15 5.87645 3.18904   4
  -1   0  15 1.24285 3.03928   1
   0   0 -15 0.36666 5.05931   3
   0   0  15 -1.8164 4.05510   1
   0   0  15 2.80612 2.12635   4
   0   0 -15 0.56416 1.50878   2
  -1   0 -15 -1.4101 1.50029   2
   2   0  15 0.49877 1.93272   5
  -2   0 -15 0.90229 1.95030   3
  -3   0 -15 -1.1783 3.24509   3
   3   0  15 -1.3646 2.33810   5
   3   0  15 1.29145 2.02129   1
  -4   0 -15 3.72653 3.87824   3
   4   0  15 5.03297 3.31167   5
   5   0  15 -0.7520 2.74621   5
  -5   0 -15 1.52426 2.98431   3
  -6   0 -15 -2.1298 3.30285   3
   6   0  15 -0.8246 4.32574   5
  -6  -1  15 74.0121 7.72328   4
   6  -1 -15 92.3517 10.2205   5
   6   1 -15 84.2476 9.44843   5
  -6   1  15 98.7417 8.63520   4
  -5  -1  15 12.6631 4.54088   1
  -5  -1  15 8.37386 5.46804   4
  -5   1  15 11.2336 5.60367   4
  -5   1  15 11.6555 4.86896   1
   4  -1 -15 1.30615 2.61768   5
  -4  -1  15 1.11335 4.25681   4
  -4  -1  15 3.72195 3.59061   1
  -4   1  15 6.22581 4.70454   1
   4   1 -15 -0.8531 2.99712   5
  -4   1  15 -0.3403 4.48169   4
   3  -1 -15 806.316 27.8307   5
  -3  -1  15 824.049 31.8250   4
  -3  -1  15 835.623 28.7595   1
   3   1 -15 853.402 38.3483   5
  -3   1  15 831.487 38.9258   4
  -3   1  15 810.247 31.1222   1
  -2  -1  15 891.388 26.4814   1
   2  -1 -15 884.798 35.1480   5
  -2  -1  15 855.525 24.3304   4
   2   1 -15 822.815 58.6338   1
   2   1 -15 892.835 48.5061   5
  -2   1  15 900.795 34.2822   4
  -2   1  15 879.409 25.0010   1
   1  -1 -15 872.690 26.6781   2
   1  -1 -15 870.775 37.4725   3
  -1  -1  15 908.295 28.4780   4
  -1  -1  15 885.257 30.9835   1
  -1   1  15 815.390 33.6950   3
  -1   1  15 964.155 25.8228   1
   1   1 -15 910.463 28.1243   3
   1   1 -15 835.762 24.2899   2
  -1   1  15 956.744 31.7018   4
   0  -1  15 184.468 11.4368   1
   0  -1 -15 186.269 7.71825   3
   0  -1  15 195.760 8.21864   4
   0  -1 -15 178.214 6.20609   2
   0   1  15 169.070 6.17662   4
   0   1 -15 170.391 9.34800   3
   0   1 -15 169.929 5.90205   2
   0   1 -15 179.500 7.47109   5
   0   1  15 186.648 7.39707   1
   0   1  15 161.375 7.11495   3
   1  -1  15 95.8995 4.42872   4
   1  -1  15 83.5808 5.83728   1
  -1  -1 -15 89.4486 4.49136   3
  -1  -1 -15 76.1195 5.15770   2
   1   1  15 87.9144 4.74117   2
  -1   1 -15 82.9463 5.06941   3
  -1   1 -15 80.2412 4.15478   2
  -1   1 -15 86.9113 3.00375   5
   1   1  15 69.2864 4.21170   3
   1   1  15 81.0406 4.97907   4
  -2  -1 -15 276.079 12.3979   3
   2  -1  15 303.278 9.05614   4
   2   1  15 264.302 15.5634   5
   2   1  15 269.149 10.5940   2
  -2   1 -15 273.312 10.9458   3
  -2   1 -15 274.944 12.6138   5
  -3  -1 -15 205.413 9.35216   3
   3  -1  15 188.433 12.8427   1
   3  -1  15 200.578 12.0967   5
   3   1  15 233.936 12.5976   2
  -3   1 -15 211.100 9.96493   3
   3   1  15 200.088 13.1311   5
  -3   1 -15 167.629 10.6574   5
   4  -1  15 880.427 51.9501   5
  -4  -1 -15 905.846 54.3188   3
   4  -1  15 812.519 85.1729   1
  -4   1 -15 840.410 55.0244   3
   4   1  15 914.773 59.8859   5
   4   1  15 983.312 58.5901   2
   5  -1  15 22.0963 4.40879   5
  -5  -1 -15 15.9297 3.42503   3
   5   1  15 24.7101 4.25864   5
  -5   1 -15 20.4154 4.52177   3
  -6  -1 -15 1.07468 2.92540   3
   6  -1  15 0.74965 4.50713   5
  -6   1 -15 3.86599 4.47166   3
   6  -2 -15 222.390 24.5580   5
  -6  -2  15 224.484 15.3564   4
   6   2 -15 242.875 15.2261   5
  -6   2  15 223.013 13.2120   4
  -5  -2  15 706.989 46.0893   4
   5  -2 -15 705.176 60.5851   5
  -5  -2  15 723.178 21.4589   1
   5   2 -15 753.113 38.8989   5
  -5   2  15 699.829 27.8931   1
  -5   2  15 728.194 46.3107   4
  -4  -2  15 957.997 44.0839   4
   4  -2 -15 1000.42 68.1226   5
  -4  -2  15 981.686 49.8643   1
  -4   2  15 997.530 49.8588   4
   4   2 -15 976.837 67.6654   5
  -4   2  15 954.424 52.5198   1
   3  -2 -15 80.8021 3.72790   5
  -3  -2  15 79.3739 6.04221   4
   3   2 -15 73.6668 2.94481   2
  -3   2  15 85.7747 6.42775   1
  -3   2  15 73.5535 6.89981   4
  -2  -2  15 103.278 5.01896   1
   2  -2 -15 109.398 3.69985   5
  -2  -2  15 114.727 6.49102   4
  -2   2  15 114.488 6.45365   1
   2   2 -15 95.2595 6.73678   1
  -2   2  15 123.078 7.85464   4
   2   2 -15 104.292 5.10912   2
  -1  -2  15 1373.12 49.8387   1
   1  -2 -15 1224.83 42.5623   2
  -1  -2  15 1377.74 50.9799   4
   1   2 -15 1359.30 35.4454   2
  -1   2  15 1260.03 58.5019   3
   1   2 -15 1397.49 54.7286   3
  -1   2  15 1427.93 52.9630   4
  -1   2  15 1419.76 54.4128   1
   0  -2  15 1684.98 57.3409   4
   0  -2 -15 1613.95 88.3323   2
   0  -2  15 1635.40 42.5897   1
   0  -2 -15 1660.40 79.3941   3
   0   2 -15 1642.79 66.0310   2
   0   2  15 1469.30 60.9894   3
   0   2 -15 1769.53 90.0001   5
   0   2  15 1665.62 78.4956   2
   0   2  15 1705.87 56.5251   4
   0   2 -15 1653.70 63.5213   3
  -1  -2 -15 1297.40 62.9445   2
  -1  -2 -15 1416.58 72.8376   3
   1  -2  15 1401.16 56.0819   4
   1  -2  15 1407.72 46.9347   1
  -1   2 -15 1413.64 86.0720   5
   1   2  15 1417.51 75.6989   2
  -1   2 -15 1323.78 74.7156   2
  -1   2 -15 1384.02 64.1367   3
   1   2  15 1121.79 82.6325   3
  -2  -2 -15 784.393 43.9248   3
   2  -2  15 791.430 22.9521   4
   2  -2  15 737.254 42.1076   1
  -2   2 -15 715.642 33.5204   3
   2   2  15 734.719 43.1673   5
  -2   2 -15 742.499 47.1841   5
   2   2  15 748.348 27.3970   2
   3   2  15 5.57422 3.75556   2
  -3   2 -15 1.52267 3.09273   3
   4  -2  15 57.1951 5.26867   5
  -4  -2 -15 59.2161 4.75331   3
   4   2  15 45.0561 6.07830   2
  -4   2 -15 54.9180 4.78289   3
   4   2  15 59.1060 4.11357   5
  -5  -2 -15 265.411 16.5513   3
   5  -2  15 245.642 16.1083   5
   5   2  15 268.217 18.8335   5
   5   2  15 264.610 14.5573   2
  -5   2 -15 242.824 19.5976   3
   6  -3 -15 67.8502 10.3638   5
  -6   3  15 63.2323 9.36504   4
   6   3 -15 67.2626 6.75596   5
   5  -3 -15 13.6737 3.70800   5
  -5  -3  15 17.4196 5.20837   4
  -5   3  15 20.5197 6.08425   4
   5   3 -15 14.7611 4.72631   5
  -5   3  15 15.5618 5.36411   1
   4  -3 -15 151.301 8.76735   5
  -4  -3  15 194.813 11.0210   4
  -4  -3  15 168.716 9.05105   1
  -4   3  15 170.939 10.7659   1
  -4   3  15 156.265 10.4918   4
  -3  -3  15 1299.57 44.1907   4
   3  -3 -15 1348.07 51.0163   5
  -3  -3  15 1292.87 50.4469   1
  -3   3  15 1368.19 72.0218   4
  -3   3  15 1395.27 37.1967   1
   3   3 -15 1263.27 75.5460   2
  -2  -3  15 185.097 7.47938   4
  -2  -3  15 177.774 7.93857   1
  -2   3  15 196.687 9.59449   1
   2   3 -15 174.092 10.3407   1
  -2   3  15 145.232 12.1488   3
  -2   3  15 193.748 8.68365   4
   2   3 -15 172.263 9.07004   2
  -1  -3  15 771.657 28.6611   4
   1  -3 -15 670.522 34.7127   2
  -1  -3  15 760.307 24.4770   1
  -1   3  15 756.463 23.4551   4
  -1   3  15 656.044 33.7381   3
   1   3 -15 754.735 24.8042   3
  -1   3  15 758.314 25.0793   1
  -1   3  15 737.936 36.2252   2
   0  -3  15 29.4259 2.41196   1
   0  -3 -15 25.2956 2.53033   3
   0  -3 -15 24.2944 2.50866   2
   0  -3  15 28.1460 3.42727   4
   0   3 -15 22.3648 3.94607   3
   0   3  15 23.5080 2.61870   2
   0   3  15 29.2061 5.07910   4
   0   3  15 20.9519 2.42859   3
  -1  -3 -15 38.7176 2.72794   2
   1  -3  15 46.9031 2.61342   4
   1  -3  15 43.3996 1.98603   1
  -1  -3 -15 42.1495 2.48440   3
   1   3  15 38.9523 3.07800   3
   1   3  15 52.7621 3.54173   2
  -1   3 -15 52.8451 5.32461   3
  -1   3 -15 43.8089 3.46169   5
   2  -3  15 1039.68 31.3471   1
   2  -3  15 1022.28 25.5316   4
  -2  -3 -15 1068.48 59.0244   3
   2  -3  15 1000.52 41.1146   1
   2   3  15 1007.80 45.0602   2
  -2   3 -15 1050.45 85.6412   5
  -2   3 -15 1007.50 57.1227   3
   2   3  15 1017.91 60.7809   5
  -3  -3 -15 151.955 10.7113   3
   3  -3  15 145.479 4.90911   4
   3   3  15 124.259 7.92437   5
   3   3  15 153.687 8.95723   2
  -3   3 -15 137.225 6.99772   3
  -4  -3 -15 217.783 14.2414   3
  -4   3 -15 196.149 10.8336   3
   4   3  15 203.588 11.6490   5
   4   3  15 209.862 13.3502   2
   5  -3  15 72.6054 7.26592   5
  -5  -3 -15 71.0230 5.21307   3
  -5   3 -15 65.3611 5.81688   3
   5   3  15 62.6475 6.36376   2
   5   3  15 64.2447 5.78955   5
   5  -4 -15 45.6423 4.21482   5
  -5  -4  15 53.1019 5.42527   4
  -5  -4  15 42.1805 5.31878   1
  -5   4  15 46.0517 9.14802   4
   5   4 -15 46.3024 5.92535   5
  -5   4  15 45.5940 6.21785   1
  -4  -4  15 33.3743 4.32299   1
   4  -4 -15 33.7819 3.80562   5
  -4  -4  15 30.3164 5.22613   4
  -4   4  15 28.4450 5.54763   1
  -3  -4  15 4.26872 3.14398   1
  -3  -4  15 -1.2514 2.49281   4
  -3   4  15 -6.5037 4.78640   1
  -3   4  15 -3.6767 5.21860   4
  -2  -4  15 4.50529 2.81052   1
  -2  -4  15 4.23690 2.92381   4
   2   4 -15 0.85909 4.37318   3
  -2   4  15 1.93610 4.61099   1
  -2   4  15 6.27628 1.29439   2
   2   4 -15 3.54130 2.38570   2
  -2   4  15 6.29046 5.43352   4
  -2   4  15 5.54122 1.64491   3
   2   4 -15 6.50170 2.32772   1
  -1  -4  15 3.45362 1.91011   1
  -1   4  15 1.42227 1.64992   3
   1   4 -15 6.64733 2.89935   3
  -1   4  15 3.61039 5.01537   1
  -1   4  15 2.23787 0.97748   5
  -1   4  15 3.60713 1.56971   2
   0  -4  15 25.0254 2.66232   4
   0  -4  15 28.6102 1.87648   1
   0  -4 -15 24.5567 2.66095   2
   0   4 -15 29.8053 3.64068   5
   0   4 -15 27.0284 3.34686   4
   0   4  15 25.4656 2.26988   3
   0   4  15 26.3464 2.50836   2
  -1  -4 -15 2.85513 1.61830   3
   1   4  15 -1.3517 3.10832   2
  -1   4 -15 0.27570 2.05653   5
  -1   4 -15 -3.0869 3.81582   3
   2  -4  15 7.18286 0.91399   4
  -2  -4 -15 5.86151 1.69800   3
  -2   4 -15 11.2945 3.95181   3
  -3  -4 -15 74.0993 3.96655   3
  -3   4 -15 71.0818 7.13451   3
   3   4  15 66.9059 6.06859   2
   3   4  15 67.9709 5.25141   5
  -4   4 -15 1.01170 4.41686   3
   4   4  15 5.77640 3.01143   5
   4   4  15 11.3289 4.99211   2
  -5  -4 -15 7.84451 3.08027   3
   5   4  15 3.81583 4.70485   2
   5   4  15 5.10795 3.59864   5
  -5   4 -15 6.29758 3.33740   3
  -5  -5  15 32.6932 5.07987   4
  -5  -5  15 36.3075 4.73832   1
   5  -5 -15 25.0647 4.84240   5
  -5   5  15 34.9699 6.60125   4
  -4  -5  15 57.3545 5.41576   4
  -4  -5  15 55.7967 5.23920   1
  -4   5  15 61.9212 6.47366   1
  -4   5  15 59.2048 6.90066   4
  -3  -5  15 243.464 18.1123   1
  -3  -5  15 255.643 14.2770   4
   3   5 -15 244.577 11.6733   2
  -3   5  15 266.628 15.8077   1
  -3   5  15 264.193 17.4123   4
  -2  -5  15 232.638 9.95830   1
  -2  -5  15 244.849 11.1430   4
  -2   5  15 229.397 13.7785   4
  -2   5  15 260.931 12.3845   1
  -2   5  15 246.831 14.0020   2
   2   5 -15 240.780 15.2225   2
   2   5 -15 236.848 15.3498   3
   2   5 -15 211.879 10.4945   1
  -1  -5  15 205.552 10.2358   4
  -1  -5  15 200.247 8.51886   1
  -1   5  15 185.885 10.7313   3
  -1   5  15 206.433 8.08611   2
   1   5 -15 205.188 15.1458   1
  -1   5  15 219.168 10.7523   1
   1   5 -15 209.462 12.7023   3
  -1   5  15 191.184 13.2512   5
   0  -5  15 41.2553 2.68407   4
   0  -5  15 46.0197 2.19482   1
   0   5 -15 40.9638 4.40873   3
   0   5  15 37.4707 3.43886   5
   0   5 -15 37.4409 3.02898   4
   0   5  15 46.6061 3.07147   2
   1  -5  15 18.3174 1.75403   4
  -1   5 -15 21.9666 3.70040   3
   1   5  15 23.0520 3.81575   2
  -2  -5 -15 226.493 15.4645   3
  -2   5 -15 227.565 15.1535   3
   2   5  15 221.384 15.9537   2
   2   5  15 217.774 17.7980   5
  -3  -5 -15 358.856 29.0815   3
   3   5  15 350.738 20.6711   2
  -3   5 -15 343.617 20.5339   3
   3   5  15 373.362 21.9882   5
   4   5  15 116.765 10.5572   2
   4   5  15 111.813 9.91761   5
  -4   5 -15 114.937 8.67674   3
  -5   5 -15 -1.8704 5.21437   3
   5   5  15 -3.9240 5.11129   2
  -5  -6  15 225.081 24.3792   4
  -5  -6  15 232.814 13.3508   1
  -5   6  15 213.020 15.5603   4
  -4  -6  15 362.148 13.8424   4
  -4  -6  15 386.264 33.4804   1
  -4   6  15 403.215 21.3785   4
  -4   6  15 380.473 30.2312   1
  -3  -6  15 363.655 30.8836   1
  -3  -6  15 343.790 22.1301   4
  -3   6  15 390.073 21.8859   4
   3   6 -15 356.332 18.7664   2
  -3   6  15 380.281 21.5731   1
  -2  -6  15 -1.1590 2.94211   4
  -2  -6  15 -0.1831 2.41883   1
  -2   6  15 8.56586 5.60438   4
   2   6 -15 -2.1444 5.13244   3
  -2   6  15 3.11099 1.90897   2
  -2   6  15 3.48665 3.74890   1
  -1  -6  15 422.277 20.1008   4
  -1  -6  15 423.979 28.6059   1
  -1   6  15 471.792 28.2134   1
   1   6 -15 440.402 25.9929   2
   1   6 -15 428.134 16.2134   3
  -1   6  15 457.542 31.8256   2
  -1   6  15 459.975 20.4809   4
   0  -6  15 455.058 34.4111   4
   0   6  15 504.697 32.4091   2
   0   6 -15 495.717 21.1616   3
   1   6  15 1398.37 84.2780   2
  -1   6 -15 1471.79 70.8781   3
   2   6  15 389.182 23.0693   2
  -2   6 -15 380.974 19.5482   3
  -3   6 -15 20.4971 4.89919   3
   3   6  15 18.9351 3.05230   5
   3   6  15 26.7241 4.88643   2
  -4   6 -15 70.6445 7.17678   3
   4   6  15 71.3450 8.32198   2
  -4  -7  15 26.0341 4.69791   4
  -4  -7  15 24.5876 3.66730   1
  -4   7  15 19.9739 6.66890   4
  -3  -7  15 195.005 16.1759   1
  -3  -7  15 193.276 13.4331   4
   3   7 -15 190.061 14.1499   2
  -3   7  15 179.799 15.1793   1
  -3   7  15 234.561 14.2817   4
  -2  -7  15 509.254 19.5165   4
  -2  -7  15 531.660 44.6394   1
  -2   7  15 511.643 32.0238   4
   2   7 -15 539.813 30.6668   3
  -2   7  15 510.839 25.6482   1
   2   7 -15 519.771 55.2769   2
  -2   7  15 511.299 42.1756   2
  -1  -7  15 691.833 41.6951   4
  -1   7  15 696.514 48.6367   2
   1   7 -15 629.305 39.8525   3
  -1   7  15 740.107 30.5058   4
  -1   7  15 716.579 40.8902   1
   1   7 -15 727.769 36.2811   2
   0   7  15 271.843 22.9807   2
   0   7 -15 281.889 16.9751   3
  -1   7 -15 48.1889 5.59311   3
   1   7  15 49.5582 4.84459   2
  -2   7 -15 98.5184 7.79099   3
   2   7  15 106.324 6.82694   2
   3   7  15 356.974 32.8868   2
  -3   7 -15 356.163 28.6692   3
   4   7  15 207.419 15.6330   2
  -4   7 -15 211.052 20.9242   3
  -3   8  15 40.5815 6.69776   4
   3   8 -15 48.0212 4.39570   2
  -3   8  15 34.2267 6.99275   1
  -2   8  15 -0.2929 5.95157   4
  -2   8  15 -2.4838 4.05238   1
   2   8 -15 -0.6114 3.61832   2
  -1   8  15 -1.2103 4.15534   1
   1   8 -15 0.15501 4.98730   3
  -1   8  15 1.65695 6.94902   4
   1   8 -15 3.11750 4.06314   2
  -1   8  15 0.28457 3.65710   2
   0   8 -15 22.5311 4.13370   3
   0   8  15 19.4092 4.46032   2
   1   8  15 54.6929 6.65619   2
  -1   8 -15 48.0227 6.91334   3
   2   8  15 0.01714 4.04879   2
  -2   8 -15 5.24500 6.17324   3
   3   8  15 35.2973 6.50135   2
  -3   8 -15 35.6239 6.75178   3
  -2   9  15 91.2527 10.1295   4
   2   9 -15 102.219 10.5960   2
  -1   9  15 66.8102 8.29508   4
   1   9 -15 72.6958 7.44853   2
  -1   9  15 57.6656 9.72051   1
   1   9 -15 56.7235 6.84905   3
  -1   9  15 72.3239 7.30017   2
   0   9  15 12.6510 4.47385   2
   0   9 -15 16.8118 6.18985   3
   0   9 -15 8.57212 3.49713   2
   1   9  15 14.4453 4.18711   2
   2   9  15 23.5870 4.79200   2
  -2   9 -15 23.5440 5.92443   3
  -6   0  16 244.788 9.75007   4
   6   0 -16 223.885 12.7895   5
  -5   0  16 284.904 19.9960   4
  -5   0  16 298.210 10.9255   1
   5   0 -16 274.718 22.2920   5
   4   0 -16 140.975 10.5001   5
  -4   0  16 166.577 10.2359   4
  -4   0  16 167.601 8.90181   1
  -3   0  16 12.3795 5.29327   4
   3   0 -16 9.46237 2.69208   5
   2   0 -16 981.691 42.7477   5
  -2   0  16 923.350 25.7287   1
  -2   0  16 962.946 34.8614   4
   1   0 -16 65.2176 4.41697   3
  -1   0  16 60.6921 4.84698   1
   1   0 -16 60.9180 2.90744   2
  -1   0  16 60.5145 4.41063   4
   0   0  16 2826.67 91.9849   4
   0   0 -16 2384.34 123.236   2
   0   0  16 2671.94 97.6269   1
   0   0 -16 2688.49 111.175   3
  -1   0 -16 1215.43 52.6460   3
   1   0  16 1246.61 40.8393   4
  -1   0 -16 1057.91 74.6611   2
  -2   0 -16 6.81376 3.41021   3
   3   0  16 125.986 7.66622   5
  -3   0 -16 129.874 9.09111   3
   3   0  16 116.446 6.26268   1
  -4   0 -16 345.416 18.7282   3
   4   0  16 336.717 22.0459   5
   5   0  16 304.702 19.3175   5
  -5   0 -16 305.550 19.8045   3
  -6  -1  16 0.00000 3.59104   4
   6  -1 -16 -4.9176 4.03700   5
  -6   1  16 -0.2585 3.67706   4
   6   1 -16 1.02004 4.27781   5
  -5  -1  16 74.7291 7.18886   4
  -5  -1  16 85.3222 7.86405   1
   5  -1 -16 74.0844 9.47514   5
  -5   1  16 65.6474 6.43240   1
   5   1 -16 66.7932 6.56491   5
   4  -1 -16 118.586 4.86754   5
  -4  -1  16 111.722 8.77616   4
  -4  -1  16 108.370 6.06568   1
  -4   1  16 107.020 7.91174   4
  -4   1  16 135.318 8.93903   1
   4   1 -16 113.606 6.61059   5
  -3  -1  16 500.420 17.0084   1
   3  -1 -16 504.545 29.5720   5
  -3  -1  16 497.179 19.0458   4
  -3   1  16 483.352 23.4723   4
  -3   1  16 491.996 22.5179   1
   3   1 -16 503.145 24.8685   5
   2  -1 -16 1213.92 46.7578   5
  -2  -1  16 1146.24 49.0085   4
  -2  -1  16 1203.47 44.8772   1
  -2   1  16 1219.18 43.6033   1
   2   1 -16 1190.83 54.7658   5
  -2   1  16 1181.23 43.6002   4
  -1  -1  16 3.78958 3.94372   4
  -1  -1  16 3.87958 1.88548   1
   1  -1 -16 4.17826 2.79935   3
   1  -1 -16 3.08568 0.92728   2
   1   1 -16 4.95334 1.09140   2
   1   1 -16 4.18806 3.72983   3
  -1   1  16 5.78395 3.89289   4
  -1   1  16 1.80974 3.38918   1
   0  -1 -16 24.8151 1.85337   2
   0  -1 -16 25.1808 3.38404   3
   0  -1  16 29.5115 3.56883   4
   0  -1  16 31.9740 3.21987   1
   0   1 -16 27.6234 1.66176   5
   0   1 -16 33.6032 3.66399   3
   0   1  16 31.8383 3.54096   4
   0   1  16 33.0960 3.96488   1
   0   1 -16 23.1484 1.73219   2
   1  -1  16 108.558 4.95178   1
  -1  -1 -16 119.267 6.12182   3
  -1  -1 -16 88.7724 7.14399   2
   1  -1  16 112.357 5.69213   4
  -1   1 -16 122.868 8.50657   3
  -1   1 -16 106.624 3.90023   5
   1   1  16 106.335 5.56444   4
  -1   1 -16 100.014 4.70499   2
  -2  -1 -16 864.727 33.6524   3
   2  -1  16 909.641 39.5393   4
   2   1  16 904.054 38.8105   2
  -2   1 -16 834.870 44.3906   5
  -2   1 -16 817.019 42.5156   3
   2   1  16 810.439 43.5138   5
   3  -1  16 1027.53 53.4059   4
  -3  -1 -16 1017.25 52.8269   3
   3  -1  16 914.877 60.1180   1
   3  -1  16 935.635 61.8340   5
  -3   1 -16 914.009 59.5632   5
   3   1  16 966.002 63.3173   5
   3   1  16 1000.72 50.0762   2
  -3   1 -16 983.042 38.5060   3
  -4  -1 -16 7.49470 2.49488   3
  -4   1 -16 11.5898 4.17521   3
   4   1  16 5.26589 2.92619   5
   5  -1  16 61.3400 6.77563   5
  -5  -1 -16 71.7722 7.23724   3
   5   1  16 75.9038 6.72362   5
  -5   1 -16 64.5967 5.65752   3
   5  -2 -16 4.96496 3.41798   5
  -5  -2  16 -4.7868 4.17693   1
  -5  -2  16 0.39260 4.77529   4
  -5   2  16 2.79377 3.62513   1
  -4  -2  16 63.1196 6.17968   1
  -4  -2  16 69.8197 4.98055   4
   4  -2 -16 68.6837 6.01077   5
  -4   2  16 75.4523 7.03895   4
   4   2 -16 64.2025 5.69453   5
  -4   2  16 68.2139 7.25529   1
   3  -2 -16 48.1359 3.17440   5
  -3  -2  16 58.5961 5.69266   4
  -3  -2  16 51.4015 3.91990   1
  -3   2  16 56.6323 4.65413   4
   3   2 -16 55.9395 4.55585   5
  -3   2  16 55.9569 4.40960   1
  -2  -2  16 20.6538 2.90618   4
  -2  -2  16 20.6991 3.74772   1
   2   2 -16 26.2467 1.67920   2
   2   2 -16 24.0006 3.13240   1
   2   2 -16 25.5236 1.41293   2
  -2   2  16 23.2615 3.51669   4
  -2   2  16 22.7268 4.02046   1
  -1  -2  16 3.17759 2.59526   1
  -1  -2  16 4.16825 2.99987   4
   1   2 -16 8.70141 3.27281   3
   1   2 -16 5.46931 1.37645   2
  -1   2  16 6.80963 3.59234   1
  -1   2  16 4.97774 1.89797   3
  -1   2  16 -0.2787 4.80964   4
   0  -2 -16 2.70379 1.59374   2
   0  -2 -16 -0.0645 2.29226   3
   0   2  16 5.91803 4.17961   1
   0   2  16 2.36308 1.74084   3
   0   2 -16 2.93435 1.47109   2
   0   2 -16 4.36204 3.66607   3
   0   2  16 3.25378 2.15994   2
  -1  -2 -16 49.6977 3.95927   3
  -1  -2 -16 38.4004 2.76595   2
   1  -2  16 47.3984 3.21700   1
   1  -2  16 52.4782 3.61354   4
   1   2  16 44.8802 4.16644   2
   1   2  16 56.3065 5.91766   4
   1   2  16 40.2811 3.48918   3
  -1   2 -16 53.2585 5.45213   3
  -1   2 -16 44.5447 2.54858   5
   2  -2  16 105.678 5.23442   4
  -2  -2 -16 89.2722 5.55616   3
   2  -2  16 85.2366 4.21863   1
   2   2  16 89.3363 5.47972   2
  -2   2 -16 86.4821 6.75342   3
   2   2  16 93.6001 5.07670   5
  -2   2 -16 88.6819 6.76472   5
   3  -2  16 0.99569 1.97039   4
   3  -2  16 1.36115 1.76537   1
  -3  -2 -16 3.48895 2.83638   3
   3   2  16 2.77874 4.17939   2
  -4  -2 -16 -1.5690 2.25254   3
   4  -2  16 -2.8095 3.41175   5
   4   2  16 -1.7012 2.74685   5
  -4   2 -16 -2.5136 2.77020   3
   4   2  16 3.55040 3.94696   2
  -5  -2 -16 70.6816 7.02980   3
   5  -2  16 65.4434 6.78197   5
  -5   2 -16 69.4446 6.20382   3
   5   2  16 54.3362 6.83537   5
   5   2  16 66.8033 7.39276   2
  -5  -3  16 23.9115 5.00212   4
   5  -3 -16 20.4493 3.75166   5
  -5  -3  16 18.1194 3.55763   1
  -5   3  16 10.7856 6.12971   4
  -5   3  16 12.9716 5.74046   1
  -4  -3  16 373.199 13.3732   1
   4  -3 -16 360.221 19.8802   5
  -4  -3  16 362.440 13.7656   4
  -4   3  16 352.374 18.6078   1
  -4   3  16 362.938 19.6952   4
   4   3 -16 370.628 31.1758   5
  -3  -3  16 378.019 12.5745   4
  -3  -3  16 348.277 14.5977   1
   3  -3 -16 395.006 21.5923   5
   3   3 -16 358.524 20.9637   2
  -3   3  16 384.581 20.0651   4
  -3   3  16 377.074 10.6971   1
  -2  -3  16 281.164 13.6810   1
  -2  -3  16 292.723 13.8391   4
   2   3 -16 282.710 15.9772   2
  -2   3  16 307.306 14.2173   1
   2   3 -16 271.204 13.9166   1
  -2   3  16 290.862 9.29718   4
   1  -3 -16 56.9528 4.05595   2
  -1  -3  16 69.0357 5.10704   4
  -1  -3  16 56.3843 3.99004   1
  -1   3  16 61.3986 3.19132   2
  -1   3  16 59.5970 4.46831   3
  -1   3  16 63.9054 6.48865   1
  -1   3  16 67.2724 5.38662   4
   1   3 -16 63.9370 6.27979   3
   0  -3 -16 58.1117 5.32345   2
   0  -3 -16 56.5433 3.96424   3
   0  -3  16 63.9519 3.79598   4
   0  -3  16 58.3413 2.53048   1
   0   3  16 58.1012 5.24315   4
   0   3 -16 58.7165 4.04197   2
   0   3 -16 68.5531 4.11180   5
   0   3 -16 56.1837 4.70244   3
   1  -3  16 352.234 11.5249   1
   1  -3  16 371.520 12.5757   4
  -1  -3 -16 393.418 16.9549   3
  -1   3 -16 388.846 30.4741   5
   1   3  16 383.984 17.8815   2
  -1   3 -16 357.641 17.0512   3
  -2  -3 -16 306.560 16.4808   3
   2  -3  16 279.025 14.6902   1
   2  -3  16 271.824 8.31002   1
   2  -3  16 297.818 10.5119   4
  -2   3 -16 294.208 25.8573   5
   2   3  16 283.209 21.2612   5
   2   3  16 303.072 18.4743   2
  -2   3 -16 305.473 14.6032   3
  -3  -3 -16 323.955 26.3590   3
   3   3  16 286.241 21.1435   5
   3   3  16 326.858 21.2220   2
  -3   3 -16 311.262 15.8169   3
  -4  -3 -16 75.6655 6.28483   3
   4   3  16 67.6252 5.35143   5
   4   3  16 71.4037 6.21387   2
  -4   3 -16 79.9132 7.43479   3
   5  -3  16 2.88615 5.61056   5
  -5  -3 -16 0.55870 2.27277   3
   5   3  16 0.25144 4.61550   2
   5  -4 -16 316.993 33.5767   5
  -5  -4  16 329.851 28.6335   4
  -5  -4  16 364.016 25.9567   1
  -5   4  16 368.373 23.6008   1
  -5   4  16 364.966 22.3279   4
   5   4 -16 335.939 17.8000   5
  -4  -4  16 205.431 13.2833   1
   4  -4 -16 232.389 16.4299   5
  -4  -4  16 224.282 14.1049   4
  -4   4  16 215.313 18.1008   1
  -4   4  16 237.598 13.0678   4
  -3  -4  16 -1.1032 2.97118   1
  -3  -4  16 -3.7553 4.30370   4
  -3   4  16 -6.8499 4.94390   1
  -3   4  16 6.85326 5.59395   4
   3   4 -16 -0.0182 1.63429   2
  -2  -4  16 308.254 9.96829   1
  -2  -4  16 311.441 12.3139   4
  -2   4  16 319.142 13.7686   4
   2   4 -16 300.734 15.5405   3
   2   4 -16 269.982 26.2226   2
   2   4 -16 272.447 17.0971   1
  -2   4  16 294.082 20.1664   1
  -2   4  16 271.044 25.1147   3
  -2   4  16 305.527 13.6875   2
  -1  -4  16 1141.84 51.5076   4
  -1  -4  16 1085.44 48.3289   1
  -1   4  16 1238.18 48.0292   1
  -1   4  16 1053.74 46.9241   3
   1   4 -16 1189.12 38.7955   3
  -1   4  16 1140.91 74.4278   2
  -1   4  16 1151.83 35.9939   4
   0  -4  16 1887.46 63.4292   4
   0  -4 -16 1763.30 148.151   2
   0  -4  16 1885.90 79.0241   1
   0   4  16 1861.56 77.1142   4
   0   4 -16 2046.06 135.934   5
   0   4 -16 1671.00 78.7042   4
   0   4 -16 1967.22 91.1873   3
   0   4  16 1621.91 84.6152   3
   0   4  16 1904.28 91.6853   2
  -1  -4 -16 428.371 22.6935   3
   1  -4  16 413.105 16.4171   4
   1   4  16 366.526 14.9507   5
   1   4  16 420.085 21.5557   5
  -1   4 -16 420.207 23.6523   3
   1   4  16 421.409 19.8424   2
  -2  -4 -16 111.372 5.50955   3
   2  -4  16 111.380 3.60672   4
   2   4  16 103.590 5.13423   2
   2   4  16 102.105 8.38118   5
  -2   4 -16 109.235 7.48475   3
  -3  -4 -16 61.0632 4.58687   3
   3   4  16 79.0632 6.46767   2
  -3   4 -16 65.8066 5.52572   3
   3   4  16 65.2211 5.41229   5
  -4  -4 -16 433.777 26.8855   3
   4   4  16 414.172 28.1949   2
  -4   4 -16 418.165 22.9688   3
   4   4  16 406.530 27.3008   5
  -5  -4 -16 360.908 39.3448   3
  -5   4 -16 394.808 33.2876   3
   5   4  16 417.808 29.8286   2
  -5  -5  16 15.1566 3.61386   4
  -5  -5  16 18.1243 4.09488   1
  -4  -5  16 223.040 19.5439   1
  -4  -5  16 248.787 18.9777   4
  -4   5  16 250.478 18.7688   1
  -4   5  16 279.520 15.5145   4
  -3  -5  16 441.610 22.1252   4
  -3  -5  16 421.860 29.6337   1
  -3   5  16 480.201 17.5027   1
   3   5 -16 412.600 35.1986   2
  -3   5  16 464.528 22.3239   4
  -2  -5  16 521.903 19.7506   1
  -2  -5  16 473.769 24.0486   4
  -2   5  16 469.036 21.6840   2
   2   5 -16 438.688 33.6009   1
   2   5 -16 505.792 37.1283   2
  -2   5  16 487.919 20.3095   1
   2   5 -16 463.943 20.0221   3
  -2   5  16 488.914 22.2962   4
  -1  -5  16 68.3354 4.52266   4
  -1  -5  16 81.0303 4.08565   1
  -1   5  16 77.0862 5.16914   2
  -1   5  16 75.1464 6.18510   4
  -1   5  16 83.4648 5.96487   1
   1   5 -16 65.6626 7.10176   3
   0  -5  16 5.55431 1.06977   1
   0   5  16 6.28953 3.53538   4
   0   5  16 4.19531 2.12200   2
   1  -5  16 395.003 21.8339   4
  -1   5 -16 419.181 24.0315   3
   1   5  16 425.094 19.3633   2
   1   5  16 392.946 32.0632   5
  -2  -5 -16 380.332 23.7698   3
  -2   5 -16 372.130 19.1167   3
   2   5  16 359.513 26.7691   5
   2   5  16 369.720 17.1854   2
   3   5  16 496.472 25.2831   2
   3   5  16 442.331 39.7390   5
  -3   5 -16 449.665 31.4117   3
  -4   5 -16 43.0813 6.54052   3
   4   5  16 53.0891 5.42922   2
  -4  -6  16 -0.6020 3.10082   1
  -4  -6  16 2.29388 4.59583   4
  -4   6  16 -1.7361 3.88925   1
  -4   6  16 -0.8480 5.99252   4
  -3  -6  16 -4.6603 3.10223   1
   3   6 -16 2.91567 2.33878   2
  -3   6  16 -3.9825 3.85265   1
  -3   6  16 5.30103 6.22670   4
  -2   6  16 3.59228 2.79164   2
   2   6 -16 7.62679 5.28907   3
  -2   6  16 7.60918 5.50711   4
  -1  -6  16 -0.6714 2.75029   4
  -1  -6  16 1.19201 1.37329   1
   1   6 -16 0.30221 4.65191   3
  -1   6  16 -3.3380 4.17444   1
  -1   6  16 3.39640 2.63220   2
   1   6 -16 4.09186 3.88069   2
  -1   6  16 -1.5581 5.68077   4
   0   6  16 5.08543 5.43144   4
   0   6 -16 4.96173 5.02169   3
   0   6  16 4.72940 3.18394   2
   1   6  16 90.9705 6.85198   2
  -1   6 -16 81.0350 7.09557   3
  -3   6 -16 5.75903 4.94107   3
   3   6  16 0.19476 3.78244   2
  -4   6 -16 7.77514 4.99388   3
   4   6  16 -4.7492 4.78331   2
  -4  -7  16 42.2698 5.03771   4
  -4  -7  16 39.1487 5.53123   1
  -4   7  16 30.9737 6.76755   4
  -3  -7  16 112.425 9.14991   1
  -3  -7  16 126.775 9.73589   4
  -3   7  16 102.705 10.6706   1
   3   7 -16 111.225 9.06971   2
  -3   7  16 112.282 11.6825   4
  -2  -7  16 114.381 6.57438   4
  -2   7  16 105.765 9.19655   4
   2   7 -16 110.877 10.0576   2
   2   7 -16 119.261 10.6599   3
  -2   7  16 121.511 7.56302   1
  -1   7  16 2.85156 5.51149   4
   1   7 -16 0.30826 4.44896   2
   1   7 -16 3.72085 5.20762   3
  -1   7  16 2.72278 6.16403   1
  -1   7  16 1.70266 2.32840   2
   0   7 -16 138.697 9.71267   3
   0   7  16 122.166 12.9447   4
   0   7  16 138.286 9.22793   2
   1   7  16 50.0226 4.28654   2
  -1   7 -16 54.9706 6.88099   3
   2   7  16 165.252 12.9698   2
  -2   7 -16 143.557 8.91892   3
  -3   7 -16 97.2591 9.36627   3
   3   7  16 81.7485 8.67401   2
  -3  -8  16 15.7588 2.88139   4
   3   8 -16 14.3603 3.69672   2
  -2   8  16 136.515 12.6636   4
  -2   8  16 159.131 16.9156   1
   2   8 -16 153.503 10.5096   2
   1   8 -16 451.869 32.2870   3
  -1   8  16 494.958 34.3751   4
  -1   8  16 443.494 36.8594   1
  -1   8  16 462.032 48.3244   2
   1   8 -16 466.921 41.5968   2
   0   8 -16 309.411 21.7969   3
   0   8  16 282.396 29.0588   2
   0   8  16 269.684 21.0875   4
   1   8  16 187.700 16.2432   2
  -1   8 -16 208.055 13.2103   3
  -2   8 -16 6.66859 3.65771   3
  -3   8 -16 26.8782 5.65957   3
   3   8  16 23.2155 3.95074   2
   2   9 -16 220.460 24.7597   2
  -2   9  16 221.746 21.1832   4
   1   9 -16 59.0134 9.13151   3
  -1   9  16 47.2724 9.52664   4
   1   9 -16 62.0260 6.73599   2
   0   9  16 45.3328 5.45623   2
   0   9  16 48.1470 7.47919   4
   0   9 -16 36.4327 5.46054   3
   1   9  16 97.5307 12.4784   2
  -1   9 -16 105.958 10.1602   3
  -5   0  17 1.62953 5.24143   4
   5   0 -17 -1.1296 3.28097   5
  -5   0  17 -1.8102 3.47533   1
  -4   0  17 -0.3736 3.03684   1
   4   0 -17 -0.5695 3.25806   5
  -3   0  17 -4.6864 4.33821   4
   2   0 -17 0.63197 1.49453   5
  -2   0  17 -2.6766 4.21053   4
  -2   0  17 -1.3370 3.67415   1
  -1   0  17 2.06471 4.55216   4
   1   0 -17 -2.6184 3.43077   3
   1   0 -17 -0.3470 0.98295   2
  -1   0  17 -4.3910 3.12842   1
   0   0 -17 9.48877 6.19004   3
   0   0  17 7.60263 3.60262   1
   0   0  17 4.05863 6.11046   4
   0   0 -17 5.09402 2.49692   2
  -1   0 -17 3.47641 3.37576   3
  -1   0 -17 0.82087 1.52538   2
   1   0  17 -0.4269 3.80212   4
  -2   0 -17 -3.8466 3.72206   3
   2   0  17 -1.6032 3.23597   4
   3   0  17 -1.3753 2.90190   5
   3   0  17 1.96409 2.00800   1
  -3   0 -17 1.70473 3.74169   3
   4   0  17 6.57075 3.30727   5
  -4   0 -17 11.8685 4.49921   3
  -5   0 -17 1.18248 4.82728   3
   5   0  17 3.96868 3.82736   5
  -5  -1  17 282.691 11.2652   1
   5  -1 -17 267.026 27.7124   5
  -5  -1  17 265.706 12.3353   4
  -5   1  17 265.155 23.2481   4
  -5   1  17 254.546 21.3787   1
   5   1 -17 247.558 28.9024   5
  -4  -1  17 458.546 27.8787   1
   4  -1 -17 490.361 24.8734   5
  -4  -1  17 439.092 19.9448   4
  -4   1  17 449.789 21.2203   1
  -4   1  17 458.158 15.9770   4
   4   1 -17 480.707 32.7437   5
  -3  -1  17 407.658 20.9584   4
  -3  -1  17 400.855 17.6185   1
   3  -1 -17 403.486 22.7569   5
  -3   1  17 394.336 15.1816   1
  -3   1  17 398.838 19.1386   4
   3   1 -17 387.970 23.3955   5
   2  -1 -17 411.314 13.3174   5
  -2  -1  17 414.427 15.1768   4
  -2  -1  17 441.067 23.6236   1
  -2   1  17 464.647 14.1610   4
   2   1 -17 417.249 20.1018   5
  -2   1  17 427.920 15.8343   1
  -1  -1  17 534.417 16.1983   1
   1  -1 -17 517.059 17.1587   2
   1  -1 -17 517.948 22.0423   3
  -1  -1  17 553.836 20.0916   4
   1   1 -17 560.923 19.8662   3
  -1   1  17 544.901 23.5477   1
  -1   1  17 564.288 21.1059   4
   1   1 -17 475.317 17.8129   2
   0  -1  17 374.405 22.8386   1
   0  -1  17 386.933 14.3417   4
   0  -1 -17 358.698 15.7588   2
   0  -1 -17 380.176 13.9811   3
   0   1  17 367.471 18.2335   1
   0   1 -17 409.267 13.2562   5
   0   1 -17 348.552 16.4551   2
   0   1 -17 383.213 17.4544   3
   0   1  17 404.657 17.6788   4
   1  -1  17 908.414 33.8066   4
   1  -1  17 870.033 44.5685   1
  -1  -1 -17 787.690 54.7367   2
  -1  -1 -17 872.762 51.3093   3
  -1   1 -17 841.435 46.2743   3
   1   1  17 919.274 34.8976   4
  -1   1 -17 848.104 32.0627   5
   2  -1  17 473.218 24.7663   4
  -2  -1 -17 455.647 20.8843   3
  -2   1 -17 467.175 22.0498   3
  -2   1 -17 410.583 26.1748   5
   3  -1  17 134.813 9.83557   1
  -3  -1 -17 159.421 11.6319   3
   3  -1  17 157.858 10.0237   4
  -3   1 -17 164.924 13.2674   3
   3   1  17 156.400 12.1806   5
   4  -1  17 42.4110 4.32591   5
  -4  -1 -17 36.5210 4.40408   3
  -4   1 -17 34.9039 5.23399   3
   4   1  17 37.2217 3.93216   5
  -5  -1 -17 332.371 32.0349   3
   5  -1  17 351.727 29.3489   5
   5   1  17 339.444 27.5204   5
  -5   1 -17 332.087 17.9797   3
  -5  -2  17 111.714 9.23407   4
  -5  -2  17 116.065 9.49428   1
   5  -2 -17 133.629 8.51163   5
  -5   2  17 113.882 10.1693   1
   5   2 -17 117.595 12.2061   5
  -5   2  17 126.494 10.9366   4
   4  -2 -17 1.44903 2.23179   5
  -4  -2  17 2.46306 3.97957   1
  -4  -2  17 -0.5664 5.48352   4
  -4   2  17 -1.2619 5.19781   4
  -4   2  17 2.62311 4.74030   1
   4   2 -17 4.51361 3.56055   5
  -3  -2  17 371.865 24.0262   4
   3  -2 -17 364.041 21.4486   5
  -3  -2  17 394.010 17.8660   1
  -3   2  17 364.958 22.3099   1
   3   2 -17 382.853 27.3685   5
  -3   2  17 380.944 14.8133   4
  -2  -2  17 1318.61 49.9631   1
  -2  -2  17 1313.65 51.0730   4
  -2   2  17 1372.85 51.2701   1
   2   2 -17 1238.71 56.5294   2
  -2   2  17 1313.03 61.5706   4
   2   2 -17 1232.08 43.4016   2
  -1  -2  17 1755.91 53.3205   4
  -1  -2  17 1780.76 52.6770   1
   1  -2 -17 1552.53 65.6402   2
  -1   2  17 1678.53 54.2928   1
  -1   2  17 1797.90 73.2347   4
   1   2 -17 1659.83 67.1501   2
   1   2 -17 1764.06 61.7189   3
   0  -2 -17 581.782 30.1258   2
   0  -2 -17 636.209 33.2966   3
   0  -2  17 654.836 20.0789   1
   0  -2  17 625.448 25.4093   4
   0   2  17 550.365 47.8845   3
   0   2  17 694.597 26.2632   4
   0   2  17 667.727 37.6104   1
   0   2  17 657.669 35.9067   2
   0   2 -17 653.294 41.7351   5
   0   2 -17 660.355 29.2703   3
   0   2 -17 599.562 27.9629   2
  -1  -2 -17 32.0077 3.28470   3
   1  -2  17 36.4061 4.17601   4
   1  -2  17 33.4918 2.37969   1
   1   2  17 30.7998 3.23216   2
   1   2  17 35.0402 4.49625   4
  -1   2 -17 24.2184 2.46507   5
  -2  -2 -17 191.691 12.2504   3
   2  -2  17 186.021 8.34006   4
   2  -2  17 170.134 7.82063   1
   2  -2  17 189.356 9.28314   1
   2   2  17 195.801 10.7251   2
  -2   2 -17 165.930 10.4039   3
  -2   2 -17 181.386 12.5402   5
   2   2  17 174.425 10.1947   5
  -3  -2 -17 815.137 58.0795   3
   3  -2  17 851.421 42.9387   4
   3   2  17 783.371 54.8111   5
  -3   2 -17 794.975 50.8099   3
   3   2  17 814.586 41.5539   2
   4  -2  17 432.981 38.0586   5
  -4  -2 -17 489.937 25.5632   3
   4   2  17 506.640 30.6641   2
  -4   2 -17 478.839 22.0875   3
   4   2  17 463.275 35.1805   5
  -5  -2 -17 100.310 7.51551   3
   5  -2  17 87.2676 11.1075   5
   5   2  17 99.5607 7.10117   2
  -5   2 -17 109.085 10.3338   3
  -5  -3  17 193.408 9.72274   4
  -5  -3  17 185.833 11.1365   1
  -5   3  17 177.284 16.1860   4
   5   3 -17 188.331 20.6559   5
  -4  -3  17 499.251 31.1271   4
   4  -3 -17 537.165 33.1936   5
  -4  -3  17 520.613 37.5912   1
  -4   3  17 499.806 33.9178   4
  -4   3  17 526.235 21.8611   1
   4   3 -17 548.533 29.4017   5
   3  -3 -17 185.220 9.69021   5
  -3  -3  17 194.246 12.4815   1
  -3  -3  17 186.210 12.1480   4
  -3   3  17 214.528 12.0439   4
  -3   3  17 206.704 9.55333   1
  -2  -3  17 158.003 6.48294   1
  -2  -3  17 140.229 8.67338   4
  -2   3  17 127.202 7.60702   4
  -2   3  17 159.727 8.01220   1
   2   3 -17 137.399 7.30793   2
   2   3 -17 143.492 21.9272   1
  -1  -3  17 6.29509 3.15989   4
   1   3 -17 4.46037 3.92894   3
  -1   3  17 4.23356 1.72846   3
  -1   3  17 0.81068 4.55029   4
  -1   3  17 2.78720 1.40466   2
  -1   3  17 3.27160 3.15216   1
   0  -3 -17 642.408 56.2992   2
   0  -3  17 692.905 20.2291   4
   0  -3  17 711.233 28.4641   1
   0  -3 -17 674.414 32.9769   3
   0   3 -17 751.991 42.3044   5
   0   3 -17 668.204 45.8992   2
   0   3 -17 680.191 23.7515   3
   0   3  17 746.110 34.3848   4
   0   3  17 697.081 35.7082   2
   0   3  17 589.353 34.4681   3
  -1  -3 -17 746.877 36.6679   3
   1  -3  17 715.412 23.4634   1
   1  -3  17 717.213 22.9003   4
   1   3  17 600.875 37.1324   3
   1   3  17 751.759 35.9043   4
  -1   3 -17 749.743 41.4665   5
  -1   3 -17 701.537 34.3787   3
   1   3  17 720.149 33.9302   2
   2  -3  17 315.906 18.7780   1
   2  -3  17 321.283 13.7285   4
  -2  -3 -17 298.548 15.7966   3
  -2   3 -17 309.049 14.7755   3
  -2   3 -17 307.725 20.7076   5
   2   3  17 290.886 16.6484   2
   2   3  17 297.428 20.6864   5
  -3  -3 -17 177.144 11.9993   3
   3   3  17 167.933 13.0687   5
  -3   3 -17 175.834 10.8010   3
   3   3  17 165.993 11.2217   2
  -4  -3 -17 3.41370 2.95441   3
   4   3  17 7.06187 4.27861   2
  -5  -3 -17 45.1498 4.46549   3
   5   3  17 40.4691 5.64231   2
  -5   3 -17 33.6929 5.30931   3
  -5  -4  17 3.23525 3.95913   1
   5   4 -17 2.44817 4.46125   5
  -4  -4  17 3.69446 4.14443   4
  -4  -4  17 2.96503 3.43464   1
  -4   4  17 4.82821 3.96055   4
  -4   4  17 -0.4521 5.32128   1
  -3  -4  17 19.0948 4.11718   4
  -3  -4  17 31.4313 3.52025   1
  -3   4  17 26.0535 6.36687   4
  -3   4  17 21.2399 4.36583   1
   3   4 -17 27.5878 2.44094   2
  -2  -4  17 242.212 13.6506   4
  -2  -4  17 229.482 9.10363   1
   2   4 -17 256.831 14.8285   3
   2   4 -17 216.043 15.0684   1
   2   4 -17 222.321 20.4825   2
  -2   4  17 255.863 12.6327   1
  -2   4  17 242.304 13.4464   4
  -1  -4  17 62.8764 3.73045   1
  -1  -4  17 63.5539 4.91046   4
   1   4 -17 67.2873 4.64403   3
  -1   4  17 66.9996 5.44623   2
  -1   4  17 58.9842 4.61883   3
  -1   4  17 65.0831 7.08511   1
   0  -4 -17 7.84810 1.86742   2
   0  -4  17 7.18814 2.13874   4
   0  -4  17 9.77875 1.45989   1
   0   4  17 5.84054 6.70483   4
   0   4  17 6.41157 2.65964   2
   0   4 -17 8.81387 2.14069   5
   0   4 -17 12.2003 4.79714   3
   0   4  17 7.72674 1.69276   3
  -1  -4 -17 40.5883 2.92721   3
   1  -4  17 34.2089 1.28433   1
   1  -4  17 28.4672 3.08738   4
   1  -4  17 33.5839 1.62881   1
  -1   4 -17 34.0490 5.10178   3
   1   4  17 38.8050 3.55246   2
  -2  -4 -17 36.3143 3.26478   3
   2   4  17 26.8824 3.67233   2
  -2   4 -17 29.0192 3.70377   3
   3   4  17 6.89846 3.65140   2
  -3   4 -17 7.39945 3.58219   3
  -4  -4 -17 24.9176 4.12985   3
  -4   4 -17 22.9357 5.74276   3
   5   4  17 11.4323 5.32995   2
  -5   4 -17 10.9153 5.49814   3
  -4  -5  17 73.8346 5.14176   1
  -4  -5  17 71.2873 7.12900   4
  -4   5  17 74.3815 9.59405   1
  -4   5  17 77.2934 10.6559   4
  -3  -5  17 50.0051 3.98149   1
  -3  -5  17 59.5806 6.21318   4
   3   5 -17 48.3270 4.99300   2
  -3   5  17 52.3835 6.27419   4
  -2  -5  17 1.90551 2.99723   4
  -2  -5  17 1.77400 2.01451   1
   2   5 -17 -1.8694 4.73811   3
   2   5 -17 2.01518 2.72347   2
  -2   5  17 2.23440 5.12793   1
  -2   5  17 -0.3716 4.21403   4
  -1  -5  17 29.9288 3.25796   4
  -1  -5  17 25.3724 2.33389   1
   1   5 -17 27.4813 3.91972   3
  -1   5  17 23.0503 5.99913   4
  -1   5  17 25.1689 2.49766   2
  -1   5  17 25.8614 4.95162   1
   0  -5  17 22.0407 1.77944   1
   0  -5  17 19.7378 2.09062   4
   0   5 -17 23.2717 4.14598   3
   0   5  17 26.9692 3.15007   2
   0   5  17 16.0318 5.63429   4
   1  -5  17 167.926 11.7292   4
  -1   5 -17 191.563 11.7694   3
   1   5  17 174.905 12.7430   2
  -2   5 -17 148.626 9.38111   3
   2   5  17 132.462 7.80889   2
   3   5  17 -5.0479 4.06782   2
  -3   5 -17 -3.4606 3.15211   3
  -4   5 -17 20.1586 4.61187   3
   4   5  17 27.5147 5.09648   2
  -4  -6  17 19.8975 4.14355   1
  -4  -6  17 22.7608 4.86255   4
  -4   6  17 9.75120 7.55108   4
  -3  -6  17 175.226 14.9927   4
  -3  -6  17 176.740 11.3927   1
  -3   6  17 185.134 10.5384   1
  -3   6  17 178.492 15.1695   4
   3   6 -17 162.171 17.2462   2
  -2  -6  17 513.770 30.4773   4
  -2  -6  17 517.886 50.7502   1
  -2   6  17 544.115 24.4824   1
  -2   6  17 528.207 28.7693   4
   2   6 -17 536.101 33.9008   2
   2   6 -17 524.459 25.1237   3
  -1  -6  17 476.766 30.6967   4
  -1   6  17 506.364 23.0135   2
   1   6 -17 518.333 26.6470   3
  -1   6  17 548.839 27.7248   4
   1   6 -17 509.804 37.6940   2
  -1   6  17 493.583 30.6946   1
   0  -6  17 356.956 28.0080   4
   0   6  17 339.136 16.2938   2
   0   6 -17 387.538 16.0557   3
   0   6  17 383.320 24.5738   4
  -1   6 -17 13.9166 4.87967   3
   2   6  17 68.7807 8.80272   2
  -2   6 -17 61.5843 6.96498   3
   3   6  17 255.349 17.0879   2
  -3   6 -17 249.759 16.6254   3
   4   6  17 249.910 16.6336   2
  -4   6 -17 274.808 18.1955   3
  -3  -7  17 293.611 25.8546   4
   3   7 -17 298.813 35.9393   2
  -3   7  17 329.263 17.9922   4
  -3   7  17 301.914 28.3188   1
  -2  -7  17 61.5029 6.31478   4
  -2   7  17 65.4638 8.42707   1
   2   7 -17 61.1385 8.00735   2
  -2   7  17 68.8515 9.05072   4
   2   7 -17 60.7213 5.82251   3
  -1  -7  17 3.96266 2.60111   4
   1   7 -17 -1.5030 3.57419   2
   1   7 -17 0.24392 4.96197   3
  -1   7  17 3.25038 5.92473   1
  -1   7  17 0.65817 2.72101   2
   0   7 -17 432.107 22.6716   3
   0   7  17 430.018 26.8120   4
   0   7  17 401.645 23.4566   2
   1   7  17 284.017 19.3208   2
  -1   7 -17 279.092 15.4611   3
  -2   7 -17 341.981 26.2518   3
   2   7  17 356.171 29.2666   2
  -3   7 -17 99.9899 10.8882   3
   3   7  17 98.3633 10.0778   2
  -2   8  17 63.4556 7.30562   4
   2   8 -17 59.5792 5.83716   2
  -1   8  17 19.8701 5.58393   1
  -1   8  17 27.8082 5.01327   4
   1   8 -17 23.1761 5.06592   2
   1   8 -17 18.7588 7.11519   3
   0   8  17 40.3450 5.73509   2
   0   8 -17 53.7600 6.76248   3
   0   8  17 39.4092 8.43736   4
  -1   8 -17 -2.3814 5.59938   3
   1   8  17 0.77487 3.52771   2
  -2   8 -17 19.5742 5.44470   3
   2   8  17 19.8634 4.77795   2
  -1   9  17 20.8984 6.72110   4
   0   9  17 34.2182 5.72155   2
   0   9 -17 37.5065 7.15847   3
   0   9 -17 38.5530 5.63673   2
   0   9  17 46.6556 7.34555   4
  -5   0  18 9.43342 4.11105   4
   5   0 -18 1.48105 3.31134   5
  -5   0  18 3.94604 4.78941   1
   4   0 -18 489.525 43.6034   5
  -4   0  18 524.800 31.4768   1
  -4   0  18 539.303 23.5539   4
  -3   0  18 744.477 25.3534   4
  -3   0  18 715.426 36.8879   1
   3   0 -18 712.622 34.5096   5
   2   0 -18 217.191 6.76264   5
  -2   0  18 238.482 9.31078   1
  -2   0  18 235.135 9.64526   4
   1   0 -18 1744.82 81.2591   3
   1   0 -18 1687.75 58.4216   2
[truncated: 53,489 more chars]
