# Supplementary material for: 2,2′-Bipyridin-1′-ium 1-oxide bromide monohydrate
Source: Acta Crystallogr E Crystallogr Commun. 2018 Feb 13;74(Pt 3):341–4. doi: 10.1107/S2056989018002347 (PMC5947799; doi:10.1107/S2056989018002347)
Supplement: Supplementary file 2 [file e-74-00341-Isup2.hkl]

data_I                                                                          
_shelx_title ' p21c in P2(1)/c'                                                 
_shelx_refln_list_code          4                                               
_shelx_F_calc_maximum      150.24                                               
_exptl_crystal_F_000       544.00                                               
_reflns_d_resolution_high  0.7701                                               
                                                                                
loop_                                                                           
 _space_group_symop_operation_xyz                                               
 'x, y, z'                                                                      
 '-x, y+1/2, -z+1/2'                                                            
 '-x, -y, -z'                                                                   
 'x, -y-1/2, z-1/2'                                                             
                                                                                
_cell_length_a     5.7882                                                       
_cell_length_b     9.2095                                                       
_cell_length_c    20.2485                                                       
_cell_angle_alpha  90.000                                                       
_cell_angle_beta   91.701                                                       
_cell_angle_gamma  90.000                                                       
                                                                                
_shelx_F_squared_multiplier     1.000                                           
                                                                                
loop_                                                                           
 _refln_index_h                                                                 
 _refln_index_k                                                                 
 _refln_index_l                                                                 
 _refln_F_squared_calc                                                          
 _refln_F_squared_meas                                                          
 _refln_F_squared_sigma                                                         
 _refln_observed_status                                                         
   1   0   0         98.57        133.04         1.88 o                         
   2   0   0        334.64        359.55         5.39 o                         
   3   0   0        123.11        113.33         3.26 o                         
   4   0   0       3339.77       3303.23        43.61 o                         
   5   0   0       4652.19       4919.78        78.89 o                         
   6   0   0       1396.02       1456.55        33.74 o                         
   7   0   0        270.72        254.79        27.36 o                         
   1   1   0       3886.83       3784.43        44.37 o                         
   2   1   0      10363.64      10374.14       118.93 o                         
   3   1   0       4690.71       4651.83        44.07 o                         
   4   1   0       1082.85       1044.34        11.96 o                         
   5   1   0        163.00        164.00         5.60 o                         
   6   1   0        719.35        734.33        12.90 o                         
   7   1   0         76.52         60.52         5.43 o                         
   0   2   0         25.68         13.39         1.11 o                         
   1   2   0          2.28          1.32         0.81 o                         
   2   2   0          2.08          1.12         0.98 o                         
   3   2   0         32.32         39.36         1.39 o                         
   4   2   0         29.07         34.47         1.73 o                         
   5   2   0        354.98        362.07         7.42 o                         
   6   2   0        453.31        475.48        11.26 o                         
   7   2   0         22.50         20.30         4.16 o                         
   1   3   0        137.05        145.46         2.49 o                         
   2   3   0       5209.10       5311.95        56.44 o                         
   3   3   0       1837.70       1798.13        19.28 o                         
   4   3   0        620.09        629.27        13.39 o                         
   5   3   0        100.62        103.12         3.81 o                         
   6   3   0        243.07        260.66         8.15 o                         
   7   3   0         28.31         29.30         5.93 o                         
   0   4   0       8368.94       8159.83       216.36 o                         
   1   4   0       3167.86       2966.67        41.76 o                         
   2   4   0       2551.99       2662.14        30.06 o                         
   3   4   0        563.34        584.86        11.38 o                         
   4   4   0       1501.88       1516.27        22.50 o                         
   5   4   0       1389.53       1447.38        24.75 o                         
   6   4   0        601.66        624.64        13.31 o                         
   7   4   0        241.21        226.89        11.33 o                         
   1   5   0       2254.73       2249.83        33.08 o                         
   2   5   0       3196.16       3113.61        45.60 o                         
   3   5   0       3611.21       3737.71        60.17 o                         
   4   5   0        478.75        461.10        10.98 o                         
   5   5   0         71.67         69.69         4.71 o                         
   6   5   0         56.99         72.68         6.14 o                         
   0   6   0        981.28        938.37        30.28 o                         
   1   6   0        483.95        481.11        13.24 o                         
   2   6   0         70.82         71.32         2.65 o                         
   3   6   0         69.49         70.26         3.81 o                         
   4   6   0          5.65          5.43         2.72 o                         
   5   6   0        538.22        508.62        14.12 o                         
   6   6   0         31.85         18.07         5.12 o                         
   1   7   0         28.84         27.73         2.25 o                         
   2   7   0        748.55        756.94        19.55 o                         
   3   7   0        603.59        567.30        17.78 o                         
   4   7   0         70.53         75.57         4.52 o                         
   5   7   0         35.95         31.37         5.43 o                         
   6   7   0         22.81         14.96         6.37 o                         
   0   8   0       2559.52       2621.71        66.94 o                         
   1   8   0       1709.43       1761.99        53.87 o                         
   2   8   0        247.72        243.62         6.30 o                         
   3   8   0          1.00          0.50         5.34 o                         
   4   8   0        597.44        624.67        21.64 o                         
   5   8   0        793.67        805.97        58.06 o                         
   1   9   0        379.37        395.55        14.87 o                         
   2   9   0       1004.54        997.28        26.82 o                         
   3   9   0        469.63        479.50        19.12 o                         
   4   9   0        456.74        471.95        21.97 o                         
   0  10   0         10.44          5.66        10.67 o                         
   1  10   0        173.58        128.99         7.61 o                         
   2  10   0          1.20         11.79         4.69 o                         
   3  10   0          7.57          8.00         7.27 o                         
   4  10   0         13.15          2.31        10.87 o                         
   1  11   0         97.13         91.18         9.11 o                         
   2  11   0        146.84        113.93        11.35 o                         
  -7   1   1          9.60          8.04         4.63 o                         
  -6   1   1          1.15          6.45         3.19 o                         
  -5   1   1        268.97        271.09         5.63 o                         
  -4   1   1       1946.65       1942.97        24.30 o                         
  -3   1   1       3000.30       3009.33        27.37 o                         
  -2   1   1         87.64         95.36         2.18 o                         
  -1   1   1       1498.85       1418.05        15.42 o                         
   0   1   1        778.59        729.78        15.12 o                         
   1   1   1       2293.51       2356.19        26.66 o                         
   2   1   1       3084.81       3037.54        31.02 o                         
   3   1   1       2763.63       2817.38        25.76 o                         
   4   1   1         56.13         51.80         1.67 o                         
   5   1   1        381.77        381.35         7.86 o                         
   6   1   1         47.99         48.58         4.79 o                         
   7   1   1        417.44        400.91        14.30 o                         
  -7   2   1       1469.17       1481.15        47.03 o                         
  -6   2   1        748.97        779.25        16.01 o                         
  -5   2   1        993.67       1046.92        14.87 o                         
  -4   2   1        138.65        121.78         4.91 o                         
  -3   2   1       2090.07       2091.47        20.90 o                         
  -2   2   1       7122.97       6929.23        75.76 o                         
  -1   2   1      10043.37       9812.55       172.78 o                         
   0   2   1       4015.24       3974.66        95.72 o                         
   1   2   1       6957.56       6991.32        90.59 o                         
   2   2   1       3131.84       3193.70        34.21 o                         
   3   2   1       2447.59       2319.21        22.86 o                         
   4   2   1       2937.78       3025.28        42.83 o                         
   5   2   1       1751.95       1787.65        27.51 o                         
   6   2   1       1284.04       1355.41        25.27 o                         
   7   2   1        100.75         58.32         5.22 o                         
  -7   3   1         68.75         62.04         5.21 o                         
  -6   3   1        221.04        211.93         6.96 o                         
  -5   3   1       1163.04       1232.05        21.40 o                         
  -4   3   1       3717.71       3818.59        49.81 o                         
  -3   3   1       1152.03       1062.29        10.72 o                         
  -2   3   1       1774.49       1841.93        20.97 o                         
  -1   3   1        213.73        207.31         3.04 o                         
   0   3   1       7444.59       7280.16       187.24 o                         
   1   3   1       6928.27       6817.10       105.43 o                         
   2   3   1       3112.33       3014.21        34.59 o                         
   3   3   1        819.94        831.43        16.54 o                         
   4   3   1        192.87        188.18         5.92 o                         
   5   3   1        169.52        148.67         4.54 o                         
   6   3   1        702.03        720.37        13.91 o                         
   7   3   1        617.87        630.68        21.30 o                         
  -7   4   1         21.58         21.11         5.92 o                         
  -6   4   1         34.36         37.74         3.95 o                         
  -5   4   1          0.72         -0.12         3.56 o                         
  -4   4   1         78.40         72.58         2.96 o                         
  -3   4   1        339.46        318.53         5.46 o                         
  -2   4   1       1523.46       1599.87        19.82 o                         
  -1   4   1        350.47        416.40         6.40 o                         
   0   4   1        247.28        259.34         4.40 o                         
   1   4   1        248.68        278.39         4.68 o                         
   2   4   1        365.27        401.89         5.66 o                         
   3   4   1          1.61          1.90         1.55 o                         
   4   4   1          6.58          6.50         2.05 o                         
   5   4   1         77.33         65.34         4.05 o                         
   6   4   1          6.93          9.42         4.57 o                         
   7   4   1         15.04          3.82         5.68 o                         
  -6   5   1         30.22         21.23         5.47 o                         
  -5   5   1        515.40        514.71        13.90 o                         
  -4   5   1        652.43        638.68        13.80 o                         
  -3   5   1        957.34        948.80        18.95 o                         
  -2   5   1       1572.79       1525.13        21.12 o                         
  -1   5   1         66.95         64.54         2.23 o                         
   0   5   1       1203.39       1196.11        19.56 o                         
   1   5   1       3143.02       3081.65        46.95 o                         
   2   5   1       2926.33       2879.71        46.01 o                         
   3   5   1        660.40        661.43        10.86 o                         
   4   5   1        565.56        500.77        10.09 o                         
   5   5   1        727.16        719.94        17.03 o                         
   6   5   1        327.04        365.94        16.82 o                         
  -6   6   1        653.16        681.13        25.44 o                         
  -5   6   1        730.50        765.40        21.37 o                         
  -4   6   1         21.07         21.93         3.45 o                         
  -3   6   1        211.20        208.75         7.75 o                         
  -2   6   1       1967.45       1941.30        31.20 o                         
  -1   6   1       6162.47       6248.18       115.21 o                         
   0   6   1       3595.63       3526.19        53.26 o                         
   1   6   1       1287.61       1312.91        56.87 o                         
   2   6   1         43.47         41.93         2.17 o                         
   3   6   1       1381.76       1373.01        27.61 o                         
   4   6   1       2657.78       2856.43        69.41 o                         
   5   6   1       1212.09       1207.78        35.78 o                         
   6   6   1        248.61        238.93         8.74 o                         
  -6   7   1         11.42         17.44         5.70 o                         
  -5   7   1        322.92        306.17        13.49 o                         
  -4   7   1        522.05        560.98        15.90 o                         
  -3   7   1       2425.73       2476.20        71.54 o                         
  -2   7   1        142.55        131.09         3.90 o                         
  -1   7   1        497.93        507.37        11.06 o                         
   0   7   1        806.82        857.33        16.31 o                         
   1   7   1       1995.72       1963.74        45.42 o                         
   2   7   1       2304.56       2371.97        47.05 o                         
   3   7   1        884.89        927.84        25.20 o                         
   4   7   1         48.28         46.12         3.51 o                         
   5   7   1         53.07         53.72         7.11 o                         
   6   7   1        140.33        124.42         9.39 o                         
  -5   8   1         20.60         29.78         6.67 o                         
  -4   8   1         90.36         85.32         6.95 o                         
  -3   8   1         88.56         80.92         6.35 o                         
  -2   8   1        358.24        341.34         8.96 o                         
  -1   8   1        180.25        187.16         5.46 o                         
   0   8   1        101.39        104.44         4.20 o                         
   1   8   1         96.21         94.22         3.45 o                         
   2   8   1          0.61         -2.37         2.37 o                         
   3   8   1        211.79        202.89         9.34 o                         
   4   8   1         64.10         70.00         6.04 o                         
   5   8   1         70.29         66.21         7.11 o                         
  -4   9   1         55.81         36.97         9.20 o                         
  -3   9   1         94.57         80.66         6.33 o                         
  -2   9   1        132.14        111.24         4.86 o                         
  -1   9   1         29.07         29.00         4.39 o                         
   0   9   1         54.81         51.69         3.99 o                         
   1   9   1        281.67        273.41        11.30 o                         
   2   9   1         49.91         42.09         3.70 o                         
   3   9   1        499.36        477.30        17.17 o                         
  -4  10   1         37.99         52.27        13.33 o                         
  -3  10   1         97.05        103.75        11.02 o                         
  -2  10   1        842.60        831.31        26.72 o                         
  -1  10   1       1100.27       1197.53        40.77 o                         
   0  10   1        453.98        445.36        19.34 o                         
   1  10   1        511.75        512.31        17.76 o                         
   2  10   1          6.69          5.68         4.36 o                         
   3  10   1        659.37        650.16        33.38 o                         
   4  10   1        489.57        516.17        26.67 o                         
  -2  11   1        328.67        290.27        29.06 o                         
  -1  11   1        193.02        191.13        10.21 o                         
   0  11   1       1300.86       1325.04        79.85 o                         
   1  11   1        315.91        361.32        21.51 o                         
   2  11   1        773.47        780.50        51.14 o                         
  -7   0   2        652.53        680.05        26.58 o                         
  -6   0   2       2620.88       2625.45        76.53 o                         
  -5   0   2       1758.17       1808.32        45.90 o                         
  -4   0   2        156.68        166.43         4.17 o                         
  -3   0   2       2186.67       2164.41        29.88 o                         
  -2   0   2      18154.36      17655.67       417.09 o                         
   0   0   2        603.55        572.62        19.59 o                         
   1   0   2          5.59          2.73         0.72 o                         
   2   0   2       5039.15       5087.97        71.14 o                         
   3   0   2       7198.52       7002.05        94.65 o                         
   4   0   2       5236.70       5259.38        71.02 o                         
   5   0   2        524.44        555.91        10.63 o                         
   6   0   2         68.21         99.64         9.85 o                         
   7   0   2        337.86        310.98        16.71 o                         
  -7   1   2         12.75         18.06         3.90 o                         
  -6   1   2        780.49        807.18        13.28 o                         
  -5   1   2        599.96        608.14         9.33 o                         
  -4   1   2       2241.13       2225.36        26.42 o                         
  -3   1   2       1071.31       1077.91        10.27 o                         
  -2   1   2        114.91         99.84         1.89 o                         
  -1   1   2       1707.05       1700.14        20.64 o                         
   1   1   2       4129.90       4131.74        50.33 o                         
   2   1   2       8567.45       8522.45        92.48 o                         
   3   1   2        267.43        236.12         3.33 o                         
   4   1   2        178.26        156.93         2.98 o                         
   5   1   2       1165.86       1266.25        20.34 o                         
   6   1   2        686.67        719.58        16.11 o                         
   7   1   2        363.21        370.79        16.25 o                         
  -7   2   2          4.85         -1.94         4.28 o                         
  -6   2   2         13.47         15.73         2.92 o                         
  -5   2   2         38.47         37.60         2.99 o                         
  -4   2   2        123.93        125.87         2.89 o                         
  -3   2   2         87.15         79.74         1.77 o                         
  -2   2   2          7.08          2.23         1.07 o                         
  -1   2   2        298.43        326.02         3.91 o                         
   0   2   2       2727.39       2631.69        39.98 o                         
   1   2   2      16761.86      15708.72       795.23 o                         
   2   2   2        202.12        223.73         2.83 o                         
   3   2   2       1819.46       1971.88        19.97 o                         
   4   2   2          4.92         13.43         1.95 o                         
   5   2   2          2.80         11.20         2.75 o                         
   6   2   2        158.87        137.41         4.69 o                         
   7   2   2          0.07          8.53         3.99 o                         
  -7   3   2         18.05         11.91         4.22 o                         
  -6   3   2        186.80        189.21         7.68 o                         
  -5   3   2        962.92        993.09        15.91 o                         
  -4   3   2       2682.58       2739.60        36.33 o                         
  -3   3   2         47.81         39.62         1.60 o                         
  -2   3   2         59.39         68.63         1.96 o                         
  -1   3   2       2075.20       2109.96        27.12 o                         
   0   3   2       5254.29       5194.16       119.09 o                         
   1   3   2        873.98        784.53        16.49 o                         
   2   3   2       2174.25       2299.38        24.53 o                         
   3   3   2          1.98         -0.20         1.09 o                         
   4   3   2        175.84        174.28         5.79 o                         
   5   3   2        488.37        506.18         9.48 o                         
   6   3   2        711.15        715.25        15.20 o                         
   7   3   2         35.70         26.88         5.06 o                         
  -7   4   2        342.07        314.61        16.82 o                         
  -6   4   2        687.15        701.71        18.15 o                         
  -5   4   2        113.59        120.99         4.32 o                         
  -4   4   2        247.00        226.88         7.76 o                         
  -3   4   2       5291.46       5358.71        80.84 o                         
  -2   4   2       3403.07       3157.12        39.04 o                         
  -1   4   2       7142.05       7083.90       104.25 o                         
   0   4   2       1127.60       1094.71        16.18 o                         
   1   4   2         14.83         12.81         1.28 o                         
   2   4   2       2646.82       2682.12        36.56 o                         
   3   4   2       3908.66       3957.56        57.36 o                         
   4   4   2       2293.75       2398.52        37.09 o                         
   5   4   2        705.86        741.49        16.87 o                         
   6   4   2          3.57          3.43         5.32 o                         
   7   4   2          4.96         11.25         4.20 o                         
  -6   5   2        576.20        565.97        17.93 o                         
  -5   5   2        938.95        953.02        19.83 o                         
  -4   5   2       1344.61       1363.87        30.83 o                         
  -3   5   2        726.65        743.28        12.99 o                         
  -2   5   2          0.04         -0.61         1.65 o                         
  -1   5   2       1042.99        984.32        12.76 o                         
   0   5   2       3803.78       3758.73        46.38 o                         
   1   5   2       6307.52       6383.91       102.03 o                         
   2   5   2        745.32        705.20         9.50 o                         
   3   5   2        181.17        186.51         4.84 o                         
   4   5   2        273.07        262.50         8.66 o                         
   5   5   2        579.78        616.93        16.27 o                         
   6   5   2        555.72        563.31        16.12 o                         
  -6   6   2         11.03         12.89         4.87 o                         
  -5   6   2          0.03          6.84         3.87 o                         
  -4   6   2        147.01        134.85         5.60 o                         
  -3   6   2          8.82          7.38         2.87 o                         
  -2   6   2        159.49        154.59         3.88 o                         
  -1   6   2        713.40        732.23        11.45 o                         
   0   6   2         26.10         34.23         1.59 o                         
   1   6   2          0.57         -0.40         1.55 o                         
   2   6   2         93.86         91.73         2.45 o                         
   3   6   2        157.42        159.98         6.70 o                         
   4   6   2        727.25        670.66        16.21 o                         
   5   6   2         15.37          5.15         5.86 o                         
   6   6   2          0.01         -0.36         5.51 o                         
  -6   7   2         65.73         71.08         6.59 o                         
  -5   7   2        285.00        295.35        12.60 o                         
  -4   7   2        734.19        722.65        26.89 o                         
  -3   7   2        176.28        180.68         8.46 o                         
  -2   7   2        498.84        508.29        10.66 o                         
  -1   7   2        237.99        214.69         4.94 o                         
   0   7   2       1143.41       1115.33        19.85 o                         
   1   7   2        757.80        737.69        19.09 o                         
   2   7   2        126.03        130.19         5.28 o                         
   3   7   2         11.67         14.04         2.08 o                         
   4   7   2        143.56        122.56         9.17 o                         
   5   7   2         39.74         25.98         6.87 o                         
   6   7   2        155.16        135.62        10.58 o                         
  -5   8   2         13.05         16.47         4.98 o                         
  -4   8   2        635.19        567.48        21.06 o                         
  -3   8   2       1203.54       1247.17        32.42 o                         
  -2   8   2       3511.49       3584.52        72.67 o                         
  -1   8   2       1029.37       1018.81        21.62 o                         
   0   8   2         40.35         42.41         2.75 o                         
   1   8   2        504.53        513.00        14.57 o                         
   2   8   2       1185.40       1243.64        25.92 o                         
   3   8   2       1463.83       1476.22        38.25 o                         
   4   8   2        789.91        771.25        42.96 o                         
   5   8   2        214.17        190.62        13.54 o                         
  -4   9   2        598.10        625.36        35.33 o                         
  -3   9   2        240.71        247.53        10.00 o                         
  -2   9   2          1.22         -3.77         3.77 o                         
  -1   9   2        770.84        792.60        24.26 o                         
   0   9   2       1284.42       1280.53        31.46 o                         
   1   9   2       2375.40       2436.94        59.97 o                         
   2   9   2         67.60         76.12         4.11 o                         
   3   9   2         44.82         30.96         5.63 o                         
   4   9   2         91.29         91.94         9.07 o                         
  -4  10   2         33.05         33.14        11.62 o                         
  -3  10   2         80.37         59.21        12.30 o                         
  -2  10   2        166.38        156.42         9.09 o                         
  -1  10   2         88.71         75.67         6.96 o                         
   0  10   2         41.92         35.68         5.32 o                         
   1  10   2          6.81         10.91         4.05 o                         
   2  10   2         22.69         22.36         4.92 o                         
   3  10   2        234.65        215.46        12.83 o                         
   4  10   2         30.35         35.83         8.47 o                         
  -2  11   2          1.23          4.64         7.70 o                         
  -1  11   2         20.44          7.69         7.20 o                         
   0  11   2        482.53        454.60        27.98 o                         
   1  11   2         29.23         17.61        10.70 o                         
   2  11   2         17.73          8.62         8.53 o                         
  -7   1   3        144.22        130.94         5.81 o                         
  -6   1   3         91.74         97.94         5.36 o                         
  -5   1   3       3667.41       3727.47        51.37 o                         
  -4   1   3        582.55        569.82         7.93 o                         
  -3   1   3        179.20        191.52         2.52 o                         
  -2   1   3       2587.40       2526.17        27.20 o                         
  -1   1   3      10490.26      10248.27       240.06 o                         
   0   1   3        830.46        886.09        11.39 o                         
   2   1   3       1039.00       1060.93        11.06 o                         
   3   1   3       1487.04       1546.53        14.27 o                         
   4   1   3       1497.67       1507.93        16.47 o                         
   5   1   3       1061.55       1113.43        25.23 o                         
   6   1   3        428.74        452.01        11.81 o                         
   7   1   3         38.82         32.44         5.15 o                         
  -7   2   3        396.82        390.68        11.84 o                         
  -6   2   3         13.28         10.54         3.33 o                         
  -5   2   3        183.30        188.83         7.06 o                         
  -4   2   3       4763.08       4690.01        55.96 o                         
  -3   2   3       7028.60       6887.29        68.45 o                         
  -2   2   3       7482.13       7243.00        77.96 o                         
  -1   2   3       3129.53       2989.08        36.05 o                         
   0   2   3        653.31        655.03        11.07 o                         
   2   2   3       2922.23       2615.46        26.40 o                         
   3   2   3       6648.66       6773.15        69.53 o                         
   4   2   3        888.01        884.30        14.05 o                         
   5   2   3         47.91         37.25         2.67 o                         
   6   2   3        403.00        431.38         9.37 o                         
   7   2   3        561.38        511.91        23.85 o                         
  -7   3   3        342.93        336.08        12.39 o                         
  -6   3   3       1007.15       1025.62        17.51 o                         
  -5   3   3       1335.33       1393.12        20.98 o                         
  -4   3   3        117.18        106.84         4.15 o                         
  -3   3   3         45.41         55.05         1.78 o                         
  -2   3   3       2934.77       2919.01        27.50 o                         
  -1   3   3      12011.31      11709.00       159.46 o                         
   1   3   3         70.97         71.24         3.52 o                         
   2   3   3         20.43         18.07         1.40 o                         
   3   3   3       1317.03       1272.78        15.15 o                         
   4   3   3       1959.28       1934.31        32.11 o                         
   5   3   3       1465.52       1441.67        26.80 o                         
   6   3   3        509.11        528.86        15.83 o                         
   7   3   3         27.27         23.64         5.81 o                         
  -7   4   3         13.66         12.07        11.88 o                         
  -6   4   3         82.11         83.05         4.94 o                         
  -5   4   3         28.22         30.47         3.25 o                         
  -4   4   3        781.22        828.93        11.67 o                         
  -3   4   3         51.05         60.11         2.46 o                         
  -2   4   3        465.39        462.43         6.87 o                         
  -1   4   3        109.19        103.19         3.80 o                         
   0   4   3        383.21        408.78         6.03 o                         
   1   4   3        671.92        664.24         8.91 o                         
   2   4   3         64.08         56.34         2.73 o                         
   3   4   3        195.44        188.95         3.86 o                         
   4   4   3         70.07         80.11         3.23 o                         
   5   4   3          0.62         -1.18         3.03 o                         
   6   4   3        326.95        335.31        10.64 o                         
   7   4   3        112.03         93.18        11.05 o                         
  -6   5   3        233.41        223.53        10.35 o                         
  -5   5   3        256.14        256.14         9.00 o                         
  -4   5   3         27.39         20.70         3.74 o                         
  -3   5   3         45.87         45.54         2.67 o                         
  -2   5   3        118.95         95.04         2.33 o                         
  -1   5   3       4636.57       4684.88        55.17 o                         
   0   5   3        230.27        201.30         3.50 o                         
   1   5   3        147.41        151.61         4.00 o                         
   2   5   3        225.76        205.04         6.94 o                         
   3   5   3        180.90        186.96         5.27 o                         
   4   5   3        800.33        787.96        14.70 o                         
   5   5   3        377.98        395.11        11.79 o                         
   6   5   3        245.96        243.52         8.04 o                         
  -6   6   3          0.37          5.34         7.55 o                         
  -5   6   3        164.78        156.77         7.08 o                         
  -4   6   3       1234.93       1271.17        28.60 o                         
  -3   6   3       2579.15       2571.01        80.07 o                         
  -2   6   3       2999.20       3056.36        49.25 o                         
  -1   6   3        103.10         82.85         2.72 o                         
   0   6   3          3.19         13.62         1.41 o                         
   1   6   3       1955.18       1982.52        45.81 o                         
   2   6   3       3660.88       3742.99        60.02 o                         
   3   6   3       2223.66       2346.23        45.02 o                         
   4   6   3        846.37        818.20        23.53 o                         
   5   6   3          1.42          0.66         3.59 o                         
   6   6   3        217.45        226.36        11.10 o                         
  -6   7   3        497.32        467.23        19.59 o                         
  -5   7   3        611.40        613.22        24.06 o                         
  -4   7   3        413.78        418.98        13.40 o                         
  -3   7   3          0.98          0.04         3.59 o                         
  -2   7   3        297.98        280.92         7.07 o                         
  -1   7   3       1763.67       1754.90        33.38 o                         
   0   7   3       2950.97       2965.86        49.49 o                         
   1   7   3       1883.36       1931.43        30.09 o                         
   2   7   3        119.35        118.08         5.96 o                         
   3   7   3         91.73         86.62         3.26 o                         
   4   7   3        974.30       1005.14        35.73 o                         
   5   7   3        359.12        396.40        23.29 o                         
   6   7   3        383.52        330.54        23.77 o                         
  -5   8   3          2.99          4.02         4.77 o                         
  -4   8   3        176.28        169.54         8.24 o                         
  -3   8   3        169.32        180.87         7.45 o                         
  -2   8   3         52.31         43.58         3.42 o                         
  -1   8   3         20.13         15.75         2.22 o                         
   0   8   3         15.28         17.31         2.08 o                         
   1   8   3          1.76          1.82         2.14 o                         
   2   8   3        397.59        411.35         9.07 o                         
   3   8   3        117.54        116.49         7.38 o                         
   4   8   3          1.54         -3.07         5.22 o                         
   5   8   3         66.38         51.82         6.33 o                         
  -4   9   3         40.19         46.51         4.88 o                         
  -3   9   3         61.18         54.36         4.75 o                         
  -2   9   3        195.54        172.36         5.64 o                         
  -1   9   3        235.02        230.12         7.81 o                         
   0   9   3         76.04         60.71         4.57 o                         
   1   9   3        846.49        829.76        22.81 o                         
   2   9   3          0.31         -3.47         3.64 o                         
   3   9   3        115.31        104.39        12.59 o                         
   4   9   3         46.80         61.11         9.98 o                         
  -4  10   3        551.00        540.48        38.70 o                         
  -3  10   3        965.29        931.51        70.89 o                         
  -2  10   3        253.68        246.34        15.47 o                         
  -1  10   3         98.57        110.65        10.99 o                         
   0  10   3         76.39         68.25         6.05 o                         
   1  10   3        198.03        196.30        13.64 o                         
   2  10   3       1090.79       1080.66        38.24 o                         
   3  10   3        641.82        648.60        48.61 o                         
   4  10   3        108.53         86.77        11.78 o                         
  -2  11   3        223.13        220.36        29.99 o                         
  -1  11   3        709.63        667.54        34.33 o                         
   0  11   3        366.71        392.72        24.80 o                         
   1  11   3        250.17        234.74        12.69 o                         
   2  11   3         55.42         25.71        11.22 o                         
  -7   0   4          0.63          0.71         6.79 o                         
  -6   0   4       1759.10       1826.29        46.92 o                         
  -5   0   4        761.38        766.77        17.01 o                         
  -4   0   4       3428.03       3494.49        53.13 o                         
  -3   0   4       2377.00       2353.27        32.86 o                         
  -2   0   4         12.79         16.52         1.34 o                         
  -1   0   4       2182.96       2220.62        38.39 o                         
   0   0   4       4474.14       4322.38       125.25 o                         
   1   0   4      10178.48      10111.58       212.55 o                         
   2   0   4       5652.66       5798.70        86.28 o                         
   3   0   4         55.31         74.66         3.13 o                         
   4   0   4        592.74        669.70        12.12 o                         
   5   0   4        731.56        769.89        41.51 o                         
   6   0   4       1611.87       1701.02        51.12 o                         
   7   0   4        591.70        635.22        35.55 o                         
  -7   1   4        338.88        332.82         9.35 o                         
  -6   1   4        458.96        490.40         9.40 o                         
  -5   1   4        400.66        391.10         6.83 o                         
  -4   1   4         33.67         26.60         2.03 o                         
  -3   1   4       3389.73       3524.49        32.38 o                         
  -2   1   4       1924.22       1791.24        18.80 o                         
  -1   1   4       2623.71       2689.21        32.52 o                         
   0   1   4       2102.25       2097.46        26.75 o                         
   1   1   4         59.88         64.72         1.64 o                         
   2   1   4        627.06        612.91         6.76 o                         
   3   1   4        993.65        945.49         9.68 o                         
   4   1   4       2179.01       2224.69        31.29 o                         
   5   1   4        938.98        944.02        20.40 o                         
   6   1   4         81.07         91.86         6.17 o                         
   7   1   4          6.85          4.41         4.83 o                         
  -7   2   4          3.67         -2.51         3.57 o                         
  -6   2   4          0.21         -2.50         3.77 o                         
  -5   2   4         39.59         31.62         4.37 o                         
  -4   2   4        602.57        591.88        10.16 o                         
  -3   2   4        346.65        394.21         5.32 o                         
  -2   2   4       1427.19       1436.60        15.65 o                         
  -1   2   4        349.04        331.05         4.31 o                         
   0   2   4       2754.39       2667.26        34.19 o                         
   1   2   4       2382.47       2474.04        37.33 o                         
   2   2   4         62.30         59.00         1.50 o                         
   3   2   4          0.56          1.21         1.06 o                         
   4   2   4         25.28         18.31         2.76 o                         
   5   2   4         81.31         54.65         7.09 o                         
   6   2   4         50.47         45.92         5.62 o                         
   7   2   4          4.94         13.51         5.00 o                         
  -7   3   4        206.06        189.55         8.13 o                         
  -6   3   4        528.07        537.21        12.29 o                         
  -5   3   4         84.50         81.29         3.89 o                         
  -4   3   4         39.66         32.17         1.84 o                         
  -3   3   4        752.33        723.34         8.13 o                         
  -2   3   4       3128.14       3110.72        32.13 o                         
  -1   3   4       3440.21       3303.58        37.73 o                         
   0   3   4       1384.51       1337.21        22.99 o                         
   1   3   4        405.18        433.69         5.69 o                         
   2   3   4        111.85         89.10         2.02 o                         
   3   3   4       2442.66       2356.81        25.59 o                         
   4   3   4       1784.85       1814.92        30.96 o                         
   5   3   4        996.59       1003.92        21.88 o                         
   6   3   4         34.69         29.64         3.94 o                         
   7   3   4          4.04         17.05         6.16 o                         
  -7   4   4         61.33         57.35         6.22 o                         
  -6   4   4        207.49        212.97         6.73 o                         
  -5   4   4       1530.64       1506.78        26.61 o                         
  -4   4   4       3283.88       3343.75        49.04 o                         
  -3   4   4       4029.93       4026.65        48.78 o                         
  -2   4   4        718.61        696.59         9.03 o                         
  -1   4   4         48.47         45.86         1.53 o                         
   0   4   4       4935.86       5015.68        79.50 o                         
   1   4   4       4423.63       4208.49        52.85 o                         
   2   4   4      12312.77      12508.98       166.71 o                         
   3   4   4       1434.33       1381.26        19.41 o                         
   4   4   4        104.47        105.14         2.90 o                         
   5   4   4        187.56        217.66         6.90 o                         
   6   4   4        783.99        757.47        23.66 o                         
  -6   5   4        397.37        409.41        13.31 o                         
  -5   5   4        215.97        221.95         7.30 o                         
  -4   5   4         39.01         34.94         3.46 o                         
  -3   5   4        894.61        882.97        15.00 o                         
  -2   5   4       3537.42       3552.02        50.70 o                         
  -1   5   4       1778.08       1677.24        20.46 o                         
   0   5   4       3021.05       3020.89        45.00 o                         
   1   5   4         80.79         80.91         1.85 o                         
   2   5   4        987.39        992.67        16.22 o                         
   3   5   4       1303.29       1342.35        23.46 o                         
   4   5   4       1191.72       1220.82        24.89 o                         
   5   5   4        689.24        702.56        19.53 o                         
   6   5   4        138.69        122.31         6.19 o                         
  -6   6   4         38.28         30.95         6.11 o                         
  -5   6   4         55.87         46.30         4.69 o                         
  -4   6   4         13.82         15.08         5.13 o                         
  -3   6   4         57.08         54.43         3.62 o                         
  -2   6   4         57.52         76.00         2.98 o                         
  -1   6   4       1711.57       1805.88        25.39 o                         
   0   6   4          9.02         15.67         2.05 o                         
   1   6   4         12.66         11.51         1.30 o                         
   2   6   4         52.06         57.50         1.64 o                         
   3   6   4         14.62         15.47         1.50 o                         
   4   6   4          1.04         -2.04         2.25 o                         
   5   6   4         18.31         21.86         6.24 o                         
   6   6   4         26.61         36.28         5.79 o                         
  -6   7   4        236.24        207.70        10.44 o                         
  -5   7   4         70.24         72.57         6.01 o                         
  -4   7   4         13.01          6.46         4.46 o                         
  -3   7   4        157.06        145.57         6.05 o                         
  -2   7   4        349.21        322.28         8.32 o                         
  -1   7   4       1237.10       1198.50        22.55 o                         
   0   7   4        904.98        864.65        14.27 o                         
   1   7   4         16.22         19.15         1.74 o                         
   2   7   4        243.22        242.94         6.16 o                         
   3   7   4        444.30        436.90        10.82 o                         
   4   7   4        455.51        453.08        18.24 o                         
   5   7   4        294.57        291.59        16.07 o                         
  -5   8   4        547.28        534.86        28.36 o                         
  -4   8   4        910.07        914.07        28.96 o                         
  -3   8   4        811.46        792.08        34.27 o                         
  -2   8   4        463.15        458.07         9.76 o                         
  -1   8   4        179.39        168.73         4.79 o                         
   0   8   4       2342.78       2410.55        57.97 o                         
   1   8   4       1150.07       1115.67        22.61 o                         
   2   8   4       2344.83       2359.82        56.62 o                         
   3   8   4        342.84        315.26        12.01 o                         
   4   8   4          0.74          2.77         6.18 o                         
   5   8   4        540.50        499.16        25.63 o                         
  -4   9   4         20.24          8.49         6.84 o                         
  -3   9   4        118.89        121.03         6.21 o                         
  -2   9   4       1123.23       1167.11        30.28 o                         
  -1   9   4       1542.37       1565.18        49.27 o                         
   0   9   4       2349.72       2461.73        73.31 o                         
   1   9   4        167.00        163.01        10.18 o                         
   2   9   4         60.02         67.84         5.87 o                         
   3   9   4        693.03        729.09        36.37 o                         
   4   9   4        825.45        835.67        56.07 o                         
  -3  10   4        373.25        346.41        16.11 o                         
  -2  10   4         15.67         12.19         6.52 o                         
  -1  10   4          4.04         -6.64         6.81 o                         
   0  10   4         35.17         39.04         6.50 o                         
   1  10   4        585.57        605.81        19.64 o                         
   2  10   4        159.70        148.68        13.56 o                         
   3  10   4         71.85         75.54         9.87 o                         
  -2  11   4         53.23         34.99         6.00 o                         
  -1  11   4        138.59        123.32         8.95 o                         
   0  11   4         33.79         43.66         8.20 o                         
   1  11   4          3.40          3.94         5.41 o                         
   2  11   4         34.37         16.48         7.92 o                         
  -7   1   5        341.92        328.45        10.40 o                         
  -6   1   5        226.82        223.59         5.96 o                         
  -5   1   5         76.84         83.62         3.64 o                         
  -4   1   5       1215.15       1218.72        13.63 o                         
  -3   1   5       6235.88       6402.47        62.92 o                         
  -2   1   5       2351.30       2238.24        23.89 o                         
  -1   1   5       5633.35       5622.75        65.92 o                         
   0   1   5         98.03         95.29         1.54 o                         
   1   1   5         16.83         16.89         0.84 o                         
   2   1   5       4384.83       4350.00        49.38 o                         
   3   1   5       6671.29       6761.11        79.68 o                         
   4   1   5        688.58        655.67         9.94 o                         
   5   1   5        334.06        344.49         7.73 o                         
   6   1   5         11.63         -0.72         4.65 o                         
   7   1   5        252.11        255.08        16.89 o                         
  -7   2   5        125.76        117.16         5.22 o                         
  -6   2   5        925.99        969.50        16.38 o                         
  -5   2   5       4374.04       4432.24        55.13 o                         
  -4   2   5        349.84        335.57         5.99 o                         
  -3   2   5       2855.50       2896.15        29.28 o                         
  -2   2   5        401.02        418.14         6.49 o                         
  -1   2   5       5601.07       5478.07        64.55 o                         
   1   2   5       7597.56       7453.80       123.21 o                         
   2   2   5       3354.63       3335.95        35.74 o                         
   3   2   5          0.55         -0.24         1.02 o                         
   4   2   5       1186.99       1211.95        20.42 o                         
   5   2   5       1840.38       1907.08        43.77 o                         
   6   2   5       1009.86       1007.91        30.79 o                         
   7   2   5        529.84        515.39        15.70 o                         
  -7   3   5        245.41        220.57         8.99 o                         
  -6   3   5        164.72        154.20         5.70 o                         
  -5   3   5        403.93        399.85         8.11 o                         
  -4   3   5         12.42         12.54         2.42 o                         
  -3   3   5       2113.21       2051.88        22.10 o                         
  -2   3   5       3912.70       3854.12        42.39 o                         
  -1   3   5       3095.73       3104.98        34.63 o                         
   0   3   5         23.76         32.52         1.20 o                         
   1   3   5        791.99        779.59        12.17 o                         
   2   3   5       1177.75       1102.62        14.15 o                         
   3   3   5       2771.09       2695.09        34.88 o                         
   4   3   5       1988.45       2009.21        29.64 o                         
   5   3   5         21.81         24.49         2.66 o                         
   6   3   5         15.80         27.96         6.04 o                         
   7   3   5        151.96        135.30         7.91 o                         
  -6   4   5         15.69         20.18         3.36 o                         
  -5   4   5          7.04          8.85         3.86 o                         
  -4   4   5         57.46         63.21         3.11 o                         
  -3   4   5        133.64        120.01         4.29 o                         
  -2   4   5        261.00        263.66         4.19 o                         
  -1   4   5        189.58        183.10         4.04 o                         
   0   4   5        446.02        447.56         6.61 o                         
   1   4   5        562.55        680.15         7.13 o                         
   2   4   5       4835.67       5045.49        74.46 o                         
   3   4   5         29.85         29.01         1.94 o                         
   4   4   5        126.17        135.54         4.09 o                         
   5   4   5        172.70        168.14         5.46 o                         
   6   4   5          0.52          4.36         4.42 o                         
  -6   5   5          1.45          5.49         4.13 o                         
  -5   5   5          5.54          2.62         3.56 o                         
  -4   5   5        441.34        437.77         8.94 o                         
  -3   5   5       1277.43       1271.82        24.46 o                         
  -2   5   5       1654.67       1641.87        22.32 o                         
  -1   5   5        146.21        186.20         5.07 o                         
   0   5   5         38.02         36.28         1.75 o                         
   1   5   5       1344.29       1372.83        16.11 o                         
   2   5   5         36.12         29.43         2.25 o                         
   3   5   5        810.12        872.87        29.06 o                         
   4   5   5        186.66        195.12         6.72 o                         
   5   5   5          3.12          0.38         3.45 o                         
   6   5   5          3.42         -7.05         8.40 o                         
  -6   6   5        364.53        349.70        11.00 o                         
  -5   6   5       1584.33       1674.14        42.37 o                         
  -4   6   5       1549.49       1599.24        38.75 o                         
  -3   6   5         53.53         45.97         6.48 o                         
  -2   6   5        477.50        492.13         8.25 o                         
  -1   6   5       3279.33       3205.25        45.31 o                         
   0   6   5       4392.82       4359.79        68.17 o                         
   1   6   5       2431.22       2391.40        31.30 o                         
   2   6   5        318.02        316.94         4.87 o                         
   3   6   5          5.10          4.99         2.29 o                         
   4   6   5        585.00        544.50        19.95 o                         
   5   6   5       1125.71       1189.05        49.13 o                         
   6   6   5        572.27        592.03        23.30 o                         
  -5   7   5         47.84         36.87         4.27 o                         
  -4   7   5        463.65        465.10        14.18 o                         
  -3   7   5       1824.18       1888.51        42.95 o                         
  -2   7   5       2368.39       2431.32        51.16 o                         
  -1   7   5       1038.23       1035.91        18.09 o                         
   0   7   5        124.61        115.31         2.92 o                         
   1   7   5        240.29        227.00         4.64 o                         
   2   7   5       4024.27       4109.71        61.44 o                         
   3   7   5        891.63        933.11        23.72 o                         
   4   7   5        422.75        349.73        37.60 o                         
   5   7   5        243.36        207.23        12.76 o                         
  -5   8   5         12.65         23.84         5.91 o                         
  -4   8   5        259.91        253.70        10.79 o                         
  -3   8   5          9.21          4.39         3.70 o                         
  -2   8   5         23.78         18.09         3.66 o                         
  -1   8   5          1.83          3.43         1.87 o                         
   0   8   5        526.32        548.90        17.97 o                         
   1   8   5         82.17         78.65         6.16 o                         
   2   8   5         86.84         71.07         3.16 o                         
   3   8   5          7.41          4.08         5.51 o                         
   4   8   5         42.95         22.08         5.51 o                         
   5   8   5         94.42         77.60         9.80 o                         
  -4   9   5        286.57        252.89        15.62 o                         
  -3   9   5        398.73        349.14        13.82 o                         
  -2   9   5        121.00        104.63         5.41 o                         
  -1   9   5        109.79        113.61         9.51 o                         
   0   9   5        202.92        203.82         8.97 o                         
   1   9   5        557.89        556.12        13.61 o                         
   2   9   5        226.75        240.77        19.45 o                         
   3   9   5        132.84        153.46        17.44 o                         
   4   9   5         60.39         46.26         8.43 o                         
  -3  10   5          1.47          2.60         7.37 o                         
  -2  10   5        116.97        116.41         6.22 o                         
  -1  10   5        701.83        708.64        30.57 o                         
   0  10   5        797.30        824.85        37.82 o                         
   1  10   5        654.09        668.40        24.22 o                         
   2  10   5        160.39        159.09         9.68 o                         
   3  10   5          1.81          9.51        10.73 o                         
  -2  11   5        447.75        449.83        18.37 o                         
  -1  11   5        178.85        181.89        12.36 o                         
   0  11   5          1.84          0.09         6.15 o                         
   1  11   5        164.24        174.09        15.76 o                         
   2  11   5        544.16        550.29        29.24 o                         
  -7   0   6        611.88        610.99        24.27 o                         
  -6   0   6       1527.41       1558.78        41.11 o                         
  -5   0   6       1046.69       1046.71        18.89 o                         
  -4   0   6        810.24        801.95        16.03 o                         
  -3   0   6        842.33        928.73        15.39 o                         
  -2   0   6       3010.63       2784.45        40.34 o                         
  -1   0   6      22571.31      21891.62       956.31 o                         
   1   0   6        870.20        900.35        14.54 o                         
   2   0   6       2240.78       2237.96        32.99 o                         
   3   0   6        352.94        281.95         4.77 o                         
   4   0   6       4918.97       5204.13        93.11 o                         
   5   0   6       1554.74       1552.65        50.61 o                         
   6   0   6        142.85        104.66        12.73 o                         
   7   0   6         73.37         60.18        10.79 o                         
  -7   1   6        189.16        171.90         8.23 o                         
  -6   1   6          1.70          3.75         2.99 o                         
  -5   1   6        508.49        514.03         8.24 o                         
  -4   1   6       3720.48       3751.60        47.41 o                         
  -3   1   6       2269.77       2091.50        21.66 o                         
  -2   1   6       5766.95       5982.96        57.06 o                         
  -1   1   6        238.73        251.62         2.98 o                         
   0   1   6       6502.31       6127.67        85.90 o                         
   1   1   6       4207.70       4029.42        49.72 o                         
   2   1   6       4788.95       4815.59        49.31 o                         
   3   1   6       2354.12       2395.54        26.19 o                         
   4   1   6          6.88          5.45         2.27 o                         
   5   1   6        116.49        106.30         4.40 o                         
   6   1   6        530.06        529.97        13.38 o                         
   7   1   6        195.31        160.09         9.75 o                         
  -7   2   6          1.21          2.80         4.34 o                         
  -6   2   6          7.91         11.44         3.35 o                         
  -5   2   6        879.72        883.54        15.96 o                         
  -4   2   6        104.87         91.87         2.93 o                         
  -3   2   6        330.12        381.01         5.13 o                         
  -2   2   6        142.78        141.08         2.62 o                         
  -1   2   6       1054.68       1086.78        13.85 o                         
   0   2   6        857.08        858.33        10.78 o                         
   1   2   6         47.51         58.62         1.83 o                         
   2   2   6        174.61        165.47         3.36 o                         
   3   2   6         72.60         66.45         1.77 o                         
   4   2   6        325.78        320.41         7.95 o                         
   5   2   6          0.39         17.99         3.95 o                         
   6   2   6         16.20          6.77         5.57 o                         
   7   2   6          0.25          1.62         4.36 o                         
  -7   3   6          8.63          4.64         4.42 o                         
  -6   3   6          0.56          4.99         4.71 o                         
  -5   3   6         38.14         39.87         2.79 o                         
  -4   3   6       2296.41       2254.12        30.12 o                         
  -3   3   6       1427.74       1422.04        16.17 o                         
  -2   3   6       1116.57       1108.77        11.99 o                         
  -1   3   6        474.97        521.98         6.23 o                         
   0   3   6       3363.06       3404.65        39.75 o                         
   1   3   6        343.28        284.90         5.93 o                         
   2   3   6       3896.87       3976.34        60.49 o                         
   3   3   6       1466.59       1450.21        23.04 o                         
   4   3   6        173.97        166.38         3.94 o                         
   5   3   6        192.02        184.15         6.66 o                         
   6   3   6        227.54        257.00         7.72 o                         
   7   3   6        178.38        177.14        10.30 o                         
  -6   4   6       1531.93       1578.77        33.00 o                         
  -5   4   6       1128.51       1199.50        23.25 o                         
  -4   4   6        765.05        797.48        13.21 o                         
  -3   4   6       1173.95       1159.69        15.78 o                         
  -2   4   6       4418.12       4414.61        61.59 o                         
  -1   4   6       5598.67       5448.41        64.40 o                         
   0   4   6       9791.48       9556.04       128.73 o                         
   1   4   6       8105.98       8260.48       130.72 o                         
   2   4   6       3564.19       3779.15        65.48 o                         
   3   4   6       1117.69       1120.07        18.91 o                         
   4   4   6       2290.50       2332.86        35.60 o                         
   5   4   6       1951.93       2003.01        45.27 o                         
   6   4   6        455.40        471.61        14.11 o                         
  -6   5   6          4.51          0.18         4.26 o                         
  -5   5   6        483.91        478.13        10.87 o                         
  -4   5   6       2159.92       2219.96        36.67 o                         
  -3   5   6       1539.02       1585.14        24.58 o                         
  -2   5   6       1345.85       1331.15        17.34 o                         
  -1   5   6        600.46        610.22        11.08 o                         
   0   5   6       1272.04       1284.05        17.47 o                         
   1   5   6       5562.43       5391.05       115.77 o                         
   2   5   6       1980.54       1943.90        35.06 o                         
   3   5   6       1150.02       1177.79        28.20 o                         
   4   5   6        185.20        159.81         5.12 o                         
   5   5   6         50.12         49.41         4.25 o                         
   6   5   6        203.12        197.29         9.07 o                         
  -6   6   6         13.48          7.39         3.83 o                         
  -5   6   6         93.39         90.70         6.58 o                         
  -4   6   6        107.83        110.22         5.89 o                         
  -3   6   6         85.34         90.05         4.80 o                         
  -2   6   6         53.43         55.20         3.69 o                         
  -1   6   6        229.67        205.92         3.47 o                         
   0   6   6         65.13         53.31         4.17 o                         
   1   6   6         24.23         24.92         1.31 o                         
   2   6   6         72.87         64.43         2.06 o                         
   3   6   6         14.89         34.63         4.35 o                         
   4   6   6         42.32         40.25         3.58 o                         
   5   6   6         76.93         66.05         6.23 o                         
   6   6   6         17.51         -5.85         6.67 o                         
  -5   7   6         92.11         77.05        10.10 o                         
  -4   7   6        173.65        162.71         7.07 o                         
  -3   7   6        293.85        272.61         8.31 o                         
  -2   7   6        291.22        276.15         9.81 o                         
  -1   7   6         49.74         44.45         2.03 o                         
   0   7   6        438.92        448.44         8.03 o                         
   1   7   6          9.38          9.19         1.32 o                         
   2   7   6       1757.77       1807.08        37.09 o                         
   3   7   6        177.14        179.67        12.96 o                         
   4   7   6         10.90         -0.43         9.09 o                         
   5   7   6          2.09          3.62         9.34 o                         
  -5   8   6         45.62         48.19         5.49 o                         
  -4   8   6        409.18        423.19        15.65 o                         
  -3   8   6        104.84         93.17         4.46 o                         
  -2   8   6        798.80        786.90        17.69 o                         
  -1   8   6       2080.77       2079.70        63.29 o                         
   0   8   6        555.00        530.18        13.00 o                         
   1   8   6        546.42        523.14        10.72 o                         
   2   8   6        221.34        196.92         9.05 o                         
   3   8   6        517.23        522.97        20.68 o                         
   4   8   6        856.16        862.65        43.04 o                         
   5   8   6        544.33        541.19        33.91 o                         
  -4   9   6         85.60         93.08         6.15 o                         
  -3   9   6       1021.39       1077.99        45.29 o                         
  -2   9   6        666.54        694.46        19.80 o                         
  -1   9   6         18.75         19.31         4.96 o                         
   0   9   6        199.40        216.07         8.71 o                         
   1   9   6        674.05        679.64        48.73 o                         
   2   9   6        971.03       1004.57        46.10 o                         
   3   9   6        740.05        744.00        32.84 o                         
   4   9   6        139.98        134.42        13.25 o                         
  -3  10   6          1.55         11.95         6.57 o                         
  -2  10   6         66.81         61.57         5.79 o                         
  -1  10   6        106.08        105.89         7.81 o                         
   0  10   6        118.33        107.70         7.99 o                         
   1  10   6        262.25        244.24        29.61 o                         
   2  10   6          0.68         -0.06         6.39 o                         
   3  10   6         44.53         46.11         8.18 o                         
  -2  11   6        126.00        109.73         7.35 o                         
  -1  11   6         26.58         20.45         5.20 o                         
   0  11   6         11.64         31.56         6.67 o                         
   1  11   6        264.46        229.63        14.12 o                         
   2  11   6         84.73         79.68         6.72 o                         
  -7   1   7          0.69         -1.30         4.23 o                         
  -6   1   7        374.54        375.85         8.98 o                         
  -5   1   7       1421.67       1451.21        20.78 o                         
  -4   1   7       2230.68       2244.91        25.72 o                         
  -3   1   7        672.95        676.97         6.80 o                         
  -2   1   7        969.55       1103.55        11.00 o                         
  -1   1   7        139.58        125.15         2.44 o                         
   0   1   7       4090.97       3911.99        52.02 o                         
   1   1   7       6509.91       6313.68        75.38 o                         
   2   1   7       1964.80       1935.51        21.56 o                         
   3   1   7        242.35        261.82         4.02 o                         
   4   1   7        356.05        346.00         8.11 o                         
   5   1   7        379.65        385.86         9.21 o                         
   6   1   7       1156.42       1214.75        40.76 o                         
   7   1   7        130.30        144.89        13.04 o                         
  -7   2   7        754.94        759.64        25.72 o                         
  -6   2   7        644.80        654.20        12.56 o                         
  -5   2   7          8.63          6.20         1.84 o                         
  -4   2   7        213.47        231.27         5.65 o                         
  -3   2   7       2740.15       2694.72        29.15 o                         
  -2   2   7       6278.68       6155.71        67.10 o                         
  -1   2   7       4207.64       4170.10        45.28 o                         
   0   2   7       2982.77       2922.25        37.08 o                         
   1   2   7          2.39         -1.07         1.07 o                         
   2   2   7       2367.20       2337.25        25.48 o                         
   3   2   7       4376.57       4363.72        56.53 o                         
   4   2   7       1803.83       1799.70        27.19 o                         
   5   2   7       1240.00       1264.72        28.90 o                         
   6   2   7        154.90        143.53         6.15 o                         
   7   2   7        223.14        188.35         9.68 o                         
  -7   3   7         35.24         16.72         5.57 o                         
  -6   3   7        322.14        328.57        12.08 o                         
  -5   3   7        424.02        445.97         7.97 o                         
  -4   3   7       1490.77       1483.88        20.58 o                         
  -3   3   7        986.46        976.38        12.33 o                         
  -2   3   7         72.03         80.22         2.33 o                         
  -1   3   7       1847.23       1909.87        20.74 o                         
   0   3   7         38.51         60.81         1.12 o                         
   1   3   7       3901.50       3857.57        55.41 o                         
   2   3   7       1781.73       1748.46        25.52 o                         
   3   3   7        471.47        480.82         6.46 o                         
   4   3   7         32.93         36.17         2.16 o                         
   5   3   7        614.27        627.50        13.99 o                         
   6   3   7        373.38        376.07        11.69 o                         
  -6   4   7          1.50         -4.40         4.40 o                         
  -5   4   7          4.07         -2.59         4.14 o                         
  -4   4   7        138.66        129.52         5.82 o                         
  -3   4   7        696.88        687.20         9.87 o                         
  -2   4   7         13.87         18.22         1.71 o                         
  -1   4   7         47.27         39.33         1.51 o                         
   0   4   7        202.82        236.32         3.50 o                         
   1   4   7        862.90        936.03        20.56 o                         
   2   4   7         91.77        109.78         4.71 o                         
   3   4   7          5.42          7.39         3.66 o                         
   4   4   7         84.07         73.39         3.25 o                         
   5   4   7         19.15         23.86         3.49 o                         
   6   4   7          5.77         -0.09         7.31 o                         
  -6   5   7          3.01         -4.11         4.11 o                         
  -5   5   7        498.54        502.36        10.52 o                         
  -4   5   7        291.14        284.14         6.96 o                         
  -3   5   7       1239.03       1229.23        26.16 o                         
  -2   5   7         66.31         58.59         2.17 o                         
  -1   5   7        331.34        333.66         5.51 o                         
   0   5   7       1111.42       1099.61        15.27 o                         
   1   5   7       1517.48       1483.19        25.34 o                         
   2   5   7        727.05        750.66        23.91 o                         
   3   5   7        473.07        472.57        11.66 o                         
   4   5   7         63.67         61.42         3.51 o                         
   5   5   7        585.99        576.80        17.08 o                         
   6   5   7        205.46        223.40        10.27 o                         
  -6   6   7        431.59        429.95        17.67 o                         
  -5   6   7        156.39        153.43         5.96 o                         
  -4   6   7        244.36        240.68         8.92 o                         
  -3   6   7       1149.36       1186.59        24.60 o                         
  -2   6   7       4115.07       4257.46        69.44 o                         
  -1   6   7       4547.26       4584.10       102.05 o                         
   0   6   7        701.88        693.70        11.64 o                         
   1   6   7        362.86        390.11         9.27 o                         
   2   6   7         62.73         67.53         4.12 o                         
   3   6   7       5527.78       5710.44       137.48 o                         
   4   6   7       1312.50       1309.82        52.76 o                         
   5   6   7        251.74        233.46        12.91 o                         
   6   6   7         11.93         15.83         5.34 o                         
  -5   7   7        664.27        644.98        26.70 o                         
  -4   7   7       1570.41       1627.60        56.20 o                         
  -3   7   7        378.31        393.82        10.29 o                         
  -2   7   7          2.56          6.93         2.41 o                         
  -1   7   7        209.84        193.64         6.71 o                         
   0   7   7       2514.25       2583.74        43.70 o                         
   1   7   7       5525.75       5614.00        77.42 o                         
   2   7   7        410.95        453.24        16.25 o                         
   3   7   7         32.88         30.84         5.41 o                         
   4   7   7         29.34         16.87         6.86 o                         
   5   7   7        306.44        295.89        27.95 o                         
  -5   8   7         47.88         26.02         5.77 o                         
  -4   8   7         97.37         91.49         6.75 o                         
  -3   8   7          3.07          3.24         3.07 o                         
  -2   8   7        264.96        273.66        10.48 o                         
  -1   8   7        319.34        321.20         8.94 o                         
   0   8   7          4.48         11.61         7.54 o                         
   1   8   7        106.65        105.10         3.64 o                         
   2   8   7        133.25        117.75        11.25 o                         
   3   8   7         72.65         81.36         6.94 o                         
   4   8   7         90.60         58.20         8.48 o                         
   5   8   7         15.91         -1.54        10.02 o                         
  -4   9   7          3.48          6.34         4.38 o                         
  -3   9   7         94.64         85.33         6.48 o                         
  -2   9   7          0.44         10.56         4.32 o                         
  -1   9   7         42.24         34.23         5.34 o                         
   0   9   7        526.79        539.66        19.66 o                         
   1   9   7        526.92        521.61        26.98 o                         
   2   9   7        103.84         77.97         9.64 o                         
   3   9   7          0.81          3.09         5.32 o                         
   4   9   7         35.22         36.45         8.43 o                         
  -3  10   7        333.15        299.16        13.81 o                         
  -2  10   7        880.89        871.12        26.49 o                         
  -1  10   7        742.60        771.09        28.53 o                         
   0  10   7        252.74        243.20        15.00 o                         
   1  10   7          8.18          9.83         7.55 o                         
   2  10   7        239.42        244.37        13.52 o                         
   3  10   7        707.11        698.07        44.52 o                         
  -2  11   7        142.33        134.98         8.03 o                         
  -1  11   7        186.96        168.64        14.00 o                         
   0  11   7        589.27        614.11        30.26 o                         
   1  11   7        540.50        571.05        31.40 o                         
   2  11   7        257.30        238.54        14.25 o                         
  -7   0   8        475.70        447.29        26.02 o                         
  -6   0   8        156.81        148.34         8.73 o                         
  -5   0   8        177.23        178.48         8.02 o                         
  -4   0   8       1303.36       1319.29        23.10 o                         
  -3   0   8       2926.03       2826.24        51.71 o                         
  -2   0   8      17567.11      18232.04       267.69 o                         
  -1   0   8       2021.11       1974.98        33.70 o                         
   0   0   8        456.68        477.22        20.33 o                         
   1   0   8       2139.60       2113.53        34.58 o                         
   2   0   8       7478.79       7554.44       107.99 o                         
   3   0   8       6247.64       6362.72       115.26 o                         
   4   0   8       1669.09       1658.94        39.65 o                         
   5   0   8         82.78         79.49         7.74 o                         
   6   0   8        125.31        113.13        14.26 o                         
   7   0   8        316.38        335.32        18.29 o                         
  -7   1   8        309.73        315.63        12.76 o                         
  -6   1   8        488.73        479.72         9.33 o                         
  -5   1   8       1022.48       1021.22        15.20 o                         
  -4   1   8       1111.82       1137.23        14.79 o                         
  -3   1   8        409.13        442.09         5.53 o                         
  -2   1   8       2019.83       2113.13        23.12 o                         
  -1   1   8       1987.17       1802.15        20.52 o                         
   0   1   8       9953.66       9669.12       138.25 o                         
   1   1   8       2476.68       2425.04        26.97 o                         
   2   1   8       1266.38       1303.72        13.12 o                         
   3   1   8        235.49        220.96         5.11 o                         
   4   1   8       1360.26       1345.22        21.85 o                         
   5   1   8       1259.40       1255.51        30.81 o                         
   6   1   8        304.00        312.44        11.23 o                         
   7   1   8        152.60        125.07         9.10 o                         
  -7   2   8          5.63         -2.21         5.45 o                         
  -6   2   8          5.03          1.99         3.18 o                         
  -5   2   8         35.20         31.55         2.53 o                         
  -4   2   8         38.05         32.33         2.99 o                         
  -3   2   8         54.89         55.35         1.90 o                         
  -2   2   8         29.64         26.58         1.23 o                         
  -1   2   8         57.39         61.07         1.98 o                         
   0   2   8          1.38         -1.25         1.25 o                         
   1   2   8        142.52        124.00         3.36 o                         
   2   2   8        476.52        431.26         5.98 o                         
   3   2   8        296.64        295.64         4.62 o                         
   4   2   8        106.80        113.35         3.69 o                         
   5   2   8         56.28         42.49         4.15 o                         
   6   2   8         83.38         83.72         6.02 o                         
  -6   3   8        759.54        752.22        18.58 o                         
  -5   3   8        425.71        423.19         8.82 o                         
  -4   3   8        813.02        835.91        13.62 o                         
  -3   3   8         59.67         64.92         2.50 o                         
  -2   3   8       1107.40       1067.11        12.52 o                         
  -1   3   8       4096.58       4186.85        45.48 o                         
   0   3   8        599.82        521.48         6.86 o                         
   1   3   8        524.41        536.66         9.37 o                         
   2   3   8        570.02        583.86         8.81 o                         
   3   3   8         31.47         29.89         1.72 o                         
   4   3   8       1264.21       1306.90        23.04 o                         
   5   3   8        287.29        271.94         8.90 o                         
   6   3   8        247.37        246.37        13.19 o                         
  -6   4   8         50.35         49.52         3.62 o                         
  -5   4   8        163.31        170.79         5.28 o                         
  -4   4   8       4744.19       4695.73        73.68 o                         
  -3   4   8       1704.29       1710.22        23.08 o                         
  -2   4   8       3961.66       3971.49        49.74 o                         
  -1   4   8       1730.84       1784.10        19.21 o                         
   0   4   8        730.94        762.08        10.02 o                         
   1   4   8       3758.78       3871.51        73.07 o                         
   2   4   8       4803.44       4911.99        89.61 o                         
   3   4   8       1748.59       1698.74        57.20 o                         
   4   4   8       1128.95       1123.29        20.16 o                         
   5   4   8          7.49          4.95         3.53 o                         
   6   4   8        255.05        274.85        13.19 o                         
  -6   5   8        859.06        846.97        22.15 o                         
  -5   5   8       1058.47       1059.05        19.27 o                         
  -4   5   8         32.70         36.47         3.81 o                         
  -3   5   8        629.69        638.51        13.06 o                         
  -2   5   8        557.62        558.67        11.39 o                         
  -1   5   8       3024.19       3057.38        34.77 o                         
   0   5   8       3705.89       3635.51        59.46 o                         
   1   5   8       1919.07       1899.61        30.15 o                         
   2   5   8        605.12        605.01        14.02 o                         
   3   5   8        394.29        390.46        14.53 o                         
   4   5   8        587.84        603.89        16.06 o                         
   5   5   8        619.20        609.49        18.55 o                         
   6   5   8        468.11        436.40        17.64 o                         
  -6   6   8         30.97         21.65         5.15 o                         
  -5   6   8          0.04          7.03         3.51 o                         
  -4   6   8        105.84         95.71         4.74 o                         
  -3   6   8        339.96        366.98         7.90 o                         
  -2   6   8        321.10        332.71         6.60 o                         
  -1   6   8        236.62        213.50         3.40 o                         
   0   6   8         50.26         40.39         3.44 o                         
   1   6   8         43.14         47.37         2.72 o                         
   2   6   8        402.68        435.33        10.50 o                         
   3   6   8       2189.02       2176.66        72.19 o                         
   4   6   8         40.95         30.40         5.43 o                         
   5   6   8         13.55         12.59         5.07 o                         
   6   6   8          2.13         -3.95         4.86 o                         
  -5   7   8         49.03         38.37         4.32 o                         
  -4   7   8        528.68        537.65        18.34 o                         
  -3   7   8        333.19        318.79         8.87 o                         
  -2   7   8        275.18        259.62         9.52 o                         
  -1   7   8        343.70        327.12         7.87 o                         
   0   7   8        458.42        468.25        19.17 o                         
   1   7   8        670.61        701.94        17.28 o                         
   2   7   8        346.13        325.43        13.97 o                         
   4   7   8        145.96        140.31        15.81 o                         
   5   7   8         95.62         94.35         8.50 o                         
  -5   8   8          3.93          3.97         5.30 o                         
  -4   8   8        771.82        749.52        25.68 o                         
  -3   8   8       1986.53       1982.04        49.88 o                         
  -2   8   8        753.95        755.25        23.21 o                         
  -1   8   8        151.48        138.92         6.56 o                         
   0   8   8         17.88         23.80         2.62 o                         
   1   8   8        622.28        657.74        32.97 o                         
   2   8   8        784.78        837.00        30.96 o                         
   3   8   8        919.01        905.71        43.58 o                         
   4   8   8        498.80        510.62        36.50 o                         
   5   8   8          0.12         16.30        10.47 o                         
  -4   9   8        220.70        224.66         9.92 o                         
  -3   9   8          0.59          1.81         5.97 o                         
  -2   9   8        375.93        389.98        11.93 o                         
  -1   9   8       1121.43       1210.64        40.59 o                         
   0   9   8        651.24        676.82        22.39 o                         
   1   9   8        953.05        930.61        43.32 o                         
   2   9   8         28.46         14.39         7.09 o                         
   3   9   8        234.47        220.95        14.01 o                         
   4   9   8         71.74         65.09         8.59 o                         
  -3  10   8        151.61        154.15         8.21 o                         
  -2  10   8          2.91          4.55         5.13 o                         
  -1  10   8         58.99         65.67         6.92 o                         
   0  10   8         16.66         -0.47         7.11 o                         
   1  10   8        355.58        364.71        16.53 o                         
   2  10   8         53.71         52.33         7.74 o                         
   3  10   8         27.32         35.21         7.54 o                         
  -1  11   8        159.67        163.69         8.19 o                         
   0  11   8         67.77         70.90         6.67 o                         
   1  11   8         67.25         62.24         6.63 o                         
  -7   1   9        152.06        132.38         8.50 o                         
  -6   1   9        640.90        631.78        15.63 o                         
  -5   1   9        456.55        456.48         8.22 o                         
  -4   1   9         88.84         97.59         2.65 o                         
  -3   1   9       1611.16       1650.92        18.21 o                         
  -2   1   9       1999.17       1887.51        21.02 o                         
  -1   1   9       4200.35       4001.61        42.24 o                         
   0   1   9       4183.09       4145.37        53.09 o                         
   1   1   9       1229.86       1288.25        21.45 o                         
   2   1   9        549.04        484.32         5.97 o                         
   3   1   9       1266.13       1277.47        18.10 o                         
   4   1   9       1497.59       1533.27        25.80 o                         
   5   1   9        407.87        417.24        10.75 o                         
   6   1   9         64.69         58.47         6.08 o                         
  -7   2   9         68.97         53.91         6.04 o                         
  -6   2   9         58.42         64.51         4.07 o                         
  -5   2   9       1985.98       1981.47        36.49 o                         
  -4   2   9       3150.28       3237.14        40.40 o                         
  -3   2   9       4817.45       4733.65        56.14 o                         
  -2   2   9        785.76        744.78         8.52 o                         
  -1   2   9         32.15         23.97         1.18 o                         
   0   2   9       5424.40       5184.10        61.37 o                         
   1   2   9      10924.12      11178.80       143.93 o                         
   2   2   9       5565.48       5564.55        64.44 o                         
   3   2   9        391.66        374.01         5.24 o                         
   4   2   9        107.03        112.23         3.23 o                         
   5   2   9        449.36        442.33        10.36 o                         
   6   2   9        784.29        831.08        23.14 o                         
  -6   3   9        422.65        425.89        10.39 o                         
  -5   3   9       1092.68       1107.94        18.74 o                         
  -4   3   9        116.42        108.19         4.27 o                         
  -3   3   9       1202.35       1180.37        15.51 o                         
  -2   3   9       2513.23       2463.33        29.21 o                         
  -1   3   9       7500.38       7545.10        81.96 o                         
   0   3   9       2836.08       2750.09        37.68 o                         
   1   3   9         73.92         74.80         2.00 o                         
   2   3   9        130.08        123.91         2.69 o                         
   3   3   9       1480.47       1377.20        53.09 o                         
   4   3   9       1694.35       1700.45        27.66 o                         
   5   3   9        726.60        750.32        19.50 o                         
   6   3   9         73.60         68.87         6.94 o                         
  -6   4   9          0.35          8.48         4.79 o                         
  -5   4   9          1.15          1.50         3.38 o                         
  -4   4   9        927.24        943.74        16.34 o                         
  -3   4   9          2.03         -0.39         1.94 o                         
  -2   4   9          0.55         -0.29         1.55 o                         
  -1   4   9         32.57         34.79         1.40 o                         
   0   4   9        493.92        500.07         8.85 o                         
   1   4   9        109.54        104.46         4.30 o                         
   2   4   9         69.97         80.70         6.09 o                         
   3   4   9        310.93        315.59         9.66 o                         
   4   4   9         16.95          6.53         2.69 o                         
   5   4   9         63.38         50.42         5.89 o                         
   6   4   9          0.60          1.88         5.40 o                         
  -6   5   9        119.96        105.90         5.78 o                         
  -5   5   9        175.13        158.88         5.83 o                         
  -4   5   9        283.09        279.79         7.99 o                         
  -3   5   9        185.92        165.31         4.45 o                         
  -2   5   9        732.22        723.86        16.50 o                         
  -1   5   9       2069.25       2086.73        24.84 o                         
   0   5   9        834.04        764.22        17.94 o                         
   1   5   9        127.90        111.42         3.27 o                         
   2   5   9        919.05        934.01        18.93 o                         
   3   5   9       2167.77       2210.73        49.53 o                         
   4   5   9        539.72        578.46        24.95 o                         
   5   5   9        344.92        358.91        11.55 o                         
   6   5   9         23.05         23.70         5.42 o                         
  -6   6   9         90.91         81.40         5.29 o                         
  -5   6   9        781.36        768.17        22.14 o                         
  -4   6   9        521.33        525.73        11.49 o                         
  -3   6   9       4433.89       4562.25        85.49 o                         
  -2   6   9        125.32        128.14         3.59 o                         
  -1   6   9         66.24         59.63         1.13 o                         
   0   6   9        678.99        708.95        19.55 o                         
   1   6   9       2484.78       2489.74        69.98 o                         
   2   6   9       4476.69       4754.74        81.52 o                         
   3   6   9        466.22        531.13        20.29 o                         
   4   6   9         37.95         33.08         4.75 o                         
   5   6   9        225.24        217.94        10.54 o                         
  -5   7   9        300.59        286.74        16.54 o                         
  -4   7   9        209.03        192.09         6.97 o                         
  -3   7   9         94.74         96.60         5.96 o                         
  -2   7   9        921.56        953.58        19.62 o                         
  -1   7   9       2169.48       2359.09        52.79 o                         
   0   7   9       1757.02       1824.07        35.14 o                         
   1   7   9         61.45         66.33         3.45 o                         
   2   7   9        531.47        569.68        20.73 o                         
   3   7   9        343.99        356.16        13.62 o                         
   4   7   9        805.78        730.62        30.90 o                         
   5   7   9        414.73        410.30        19.46 o                         
  -5   8   9          2.18          6.97         5.60 o                         
  -4   8   9        143.61        150.77         8.22 o                         
  -3   8   9         91.19         96.53         6.99 o                         
  -2   8   9         53.62         41.60         5.05 o                         
  -1   8   9          5.19         -1.51         4.10 o                         
   0   8   9         42.79         39.49         4.88 o                         
   1   8   9         52.68         49.86         7.71 o                         
   2   8   9        420.34        400.55        18.63 o                         
   3   8   9          4.40          2.68         7.71 o                         
   4   8   9         49.70         25.21        10.52 o                         
  -4   9   9         27.72         13.77         5.49 o                         
  -3   9   9         24.28          5.60         7.17 o                         
  -2   9   9        192.68        201.08        10.29 o                         
  -1   9   9        185.67        200.62         8.79 o                         
   0   9   9        169.38        151.94         8.56 o                         
   1   9   9          0.59         -2.60         9.65 o                         
   2   9   9        141.30        142.32        10.91 o                         
   3   9   9        232.51        255.41        18.01 o                         
  -3  10   9        452.98        413.42        19.32 o                         
  -2  10   9         88.35         96.86         7.21 o                         
  -1  10   9          5.47          9.12         3.91 o                         
   0  10   9        579.00        576.82        31.57 o                         
   1  10   9        364.02        388.58        18.13 o                         
   2  10   9        798.36        788.43        59.34 o                         
   3  10   9        362.21        376.31        24.10 o                         
  -1  11   9        434.56        445.05        16.02 o                         
   0  11   9        333.52        347.95        17.85 o                         
   1  11   9        192.00        179.94        12.40 o                         
  -7   0  10        312.27        290.56        19.78 o                         
  -6   0  10        695.93        700.72        40.46 o                         
  -5   0  10       1715.22       1751.98        33.39 o                         
  -4   0  10       2829.00       2862.37        52.78 o                         
  -3   0  10        959.06       1012.58        24.39 o                         
  -2   0  10          5.12          4.88         2.12 o                         
  -1   0  10       2885.31       2859.82        41.60 o                         
   0   0  10       3719.73       3598.26        54.89 o                         
   1   0  10      10198.09      10136.34       229.95 o                         
   2   0  10       3461.42       3392.59        53.42 o                         
   3   0  10        251.95        263.14        12.18 o                         
   4   0  10        388.82        364.68         9.94 o                         
   5   0  10       1528.59       1584.62        68.26 o                         
   6   0  10        675.37        683.24        31.98 o                         
  -7   1  10        152.37        159.06         9.75 o                         
  -6   1  10        301.88        295.62         9.04 o                         
  -5   1  10         34.04         33.07         3.85 o                         
  -4   1  10        260.68        264.65         3.87 o                         
  -3   1  10       2126.48       2171.12        27.30 o                         
  -2   1  10       1845.88       1780.31        21.75 o                         
  -1   1  10       1475.11       1428.28        16.20 o                         
   0   1  10          2.90          4.94         1.56 o                         
   1   1  10        607.72        704.66        12.77 o                         
   2   1  10       1954.04       1966.96        24.39 o                         
   3   1  10       1811.43       1812.25        23.19 o                         
   4   1  10       1510.80       1564.68        28.22 o                         
   5   1  10        173.57        194.91         6.18 o                         
   6   1  10          6.44          3.33         5.19 o                         
  -6   2  10         48.22         37.33         4.32 o                         
  -5   2  10         18.17         20.21         3.79 o                         
  -4   2  10          9.44         11.44         1.44 o                         
  -3   2  10         77.47         66.40         2.00 o                         
  -2   2  10        169.66        186.91         3.17 o                         
  -1   2  10        585.47        627.56         7.00 o                         
   0   2  10        202.57        220.42         3.58 o                         
   1   2  10        504.99        578.06         6.98 o                         
   2   2  10          2.99          6.89         1.27 o                         
   3   2  10          0.54         -0.42         1.66 o                         
   4   2  10         74.53         76.07         2.83 o                         
   5   2  10         13.34         13.84         3.71 o                         
   6   2  10         12.41         10.57         3.94 o                         
  -6   3  10         12.05          8.25         3.88 o                         
  -5   3  10         85.00         66.10         4.03 o                         
  -4   3  10        242.84        230.26         4.95 o                         
  -3   3  10       2031.17       1988.89        21.76 o                         
  -2   3  10       2621.19       2685.60        31.38 o                         
  -1   3  10        180.32        135.93         3.03 o                         
   0   3  10        712.12        728.90        10.57 o                         
   1   3  10        203.90        209.68         3.36 o                         
   2   3  10       1803.26       1865.76        28.11 o                         
   3   3  10       1063.11       1075.70        19.23 o                         
   4   3  10       1067.62       1090.14        19.33 o                         
   5   3  10         61.78         59.94         4.75 o                         
   6   3  10         34.14         38.16         4.66 o                         
  -6   4  10        813.47        786.02        23.00 o                         
  -5   4  10       1217.88       1233.01        24.43 o                         
  -4   4  10       1187.55       1190.94        20.03 o                         
  -3   4  10        143.89        140.23         3.23 o                         
  -2   4  10          5.43          6.93         1.81 o                         
  -1   4  10       1801.99       1758.78        19.45 o                         
   0   4  10       5662.24       5622.53        94.87 o                         
   1   4  10       3176.95       3184.52        51.37 o                         
   2   4  10        871.44        919.68        20.94 o                         
   3   4  10         42.92         42.20         2.51 o                         
   4   4  10        823.21        856.78        19.89 o                         
   5   4  10        387.52        403.57        11.35 o                         
   6   4  10        966.66        924.67        29.11 o                         
  -6   5  10        107.37         99.95         5.83 o                         
  -5   5  10          1.68         -1.01         3.37 o                         
  -4   5  10         79.07         83.33         3.73 o                         
  -3   5  10       2244.07       2248.08        36.22 o                         
  -2   5  10       1768.00       1805.07        24.36 o                         
  -1   5  10       1238.36       1224.53        21.15 o                         
   0   5  10        575.44        592.74         9.61 o                         
   1   5  10         13.84          9.14         5.24 o                         
   2   5  10       3740.49       3807.24        93.74 o                         
   3   5  10        473.30        493.99        19.09 o                         
   4   5  10        807.00        810.83        21.65 o                         
   5   5  10        494.98        480.44        13.92 o                         
   6   5  10          8.47         12.67         5.18 o                         
  -5   6  10         27.60         19.93         4.79 o                         
  -4   6  10        209.65        234.42         6.52 o                         
  -3   6  10        332.95        329.85        10.14 o                         
  -2   6  10        157.22        155.74         3.73 o                         
  -1   6  10         41.17         35.87         2.12 o                         
   0   6  10          5.16         10.15         1.82 o                         
   1   6  10        102.80         96.82         4.38 o                         
   2   6  10        907.82        922.62        15.47 o                         
   3   6  10          0.18          0.77         3.28 o                         
   4   6  10          0.99         -1.76         3.86 o                         
   5   6  10         64.06         63.34         6.19 o                         
  -5   7  10         20.64         26.68         4.64 o                         
  -4   7  10        638.51        589.34        15.93 o                         
  -3   7  10         10.32          1.79         3.06 o                         
  -2   7  10       1503.92       1515.35        35.80 o                         
  -1   7  10        470.14        455.98        10.51 o                         
   0   7  10         19.58         15.50         3.05 o                         
   1   7  10        288.35        291.61        16.56 o                         
   2   7  10        436.13        431.36        14.49 o                         
   3   7  10        308.24        347.79        16.76 o                         
   4   7  10        395.23        395.90        18.99 o                         
   5   7  10          3.45         -3.24         5.07 o                         
  -4   8  10        862.79        863.81        29.27 o                         
  -3   8  10        340.48        314.37        15.87 o                         
  -2   8  10          0.72         -0.98         6.75 o                         
  -1   8  10       1452.13       1543.33        37.05 o                         
   0   8  10       2009.91       2258.40        73.32 o                         
   1   8  10       1405.79       1450.02        54.77 o                         
   2   8  10        521.62        579.45        32.03 o                         
   3   8  10        384.12        312.44        14.62 o                         
   4   8  10        902.50        935.56        50.14 o                         
  -4   9  10        125.45        103.96         9.51 o                         
  -3   9  10        781.29        807.30        35.65 o                         
  -2   9  10        901.94       1007.57        29.58 o                         
  -1   9  10        929.17        980.88        29.61 o                         
   0   9  10         87.26         80.79         6.24 o                         
   1   9  10        240.59        238.82        25.14 o                         
   2   9  10        531.55        557.35        23.35 o                         
   3   9  10        787.44        753.31        40.53 o                         
  -3  10  10          9.24         11.68         5.59 o                         
  -2  10  10         44.68         32.02         6.33 o                         
  -1  10  10        116.02        123.26         6.61 o                         
   0  10  10        314.24        311.55        16.47 o                         
   1  10  10         29.14         20.52        10.47 o                         
   2  10  10         37.27         13.66         8.76 o                         
   0  11  10          0.42         -6.91         7.64 o                         
  -6   1  11          0.03          5.41         3.96 o                         
  -5   1  11        464.17        431.69         9.16 o                         
  -4   1  11        634.03        646.28         9.15 o                         
  -3   1  11       1404.34       1405.57        17.82 o                         
  -2   1  11       1540.82       1486.19        17.42 o                         
  -1   1  11         86.75        100.63         2.26 o                         
   0   1  11        724.84        763.65        10.66 o                         
   1   1  11       1573.37       1530.17        26.64 o                         
   2   1  11        844.93        807.92        13.55 o                         
   3   1  11       1294.82       1338.05        19.70 o                         
   4   1  11        332.77        340.00         6.98 o                         
   5   1  11         50.76         54.58         4.42 o                         
   6   1  11        184.87        187.69         8.54 o                         
  -6   2  11       1323.80       1307.88        28.90 o                         
  -5   2  11       1400.84       1404.53        27.04 o                         
  -4   2  11        395.97        389.41         6.73 o                         
  -3   2  11         47.62         48.46         3.30 o                         
  -2   2  11       1274.26       1279.75        16.36 o                         
  -1   2  11       9768.20       9817.02       118.66 o                         
   0   2  11       6659.22       6661.50        84.29 o                         
   1   2  11       2552.64       2546.62        39.16 o                         
   2   2  11         72.16         79.11         2.76 o                         
   3   2  11       1799.03       1812.17        26.60 o                         
   4   2  11       1102.30       1138.16        22.19 o                         
   5   2  11       1682.92       1763.94        42.98 o                         
   6   2  11        539.60        556.07        14.63 o                         
  -6   3  11          7.82         -4.10         4.10 o                         
  -5   3  11        300.74        292.09         7.01 o                         
  -4   3  11       1290.43       1292.92        16.80 o                         
  -3   3  11       3277.91       3307.10        36.91 o                         
  -2   3  11       4316.10       4537.26        51.93 o                         
  -1   3  11        110.71         99.00         2.81 o                         
   0   3  11        236.02        222.64         4.62 o                         
   1   3  11       2882.16       2811.42        34.84 o                         
   2   3  11       3072.87       3087.89        42.38 o                         
   3   3  11       4660.20       4706.33        55.45 o                         
   4   3  11         16.32         17.28         2.20 o                         
   5   3  11         17.97         23.97         4.20 o                         
   6   3  11        121.22        119.15         6.46 o                         
  -6   4  11         14.19         11.90         4.78 o                         
  -5   4  11         43.37         40.16         3.28 o                         
  -4   4  11          9.83          1.54         2.16 o                         
  -3   4  11        415.34        418.92         7.42 o                         
  -2   4  11        321.18        330.77         5.27 o                         
  -1   4  11        191.02        198.11         4.14 o                         
   0   4  11         95.04         70.61         1.75 o                         
   1   4  11        334.94        312.62         6.75 o                         
   2   4  11         57.34         62.88         3.70 o                         
   3   4  11          0.49         10.07         2.79 o                         
   4   4  11        499.94        459.28        11.76 o                         
   5   4  11          0.58          2.99         3.61 o                         
   6   4  11         15.73         19.40         5.05 o                         
  -6   5  11          2.23         16.57         6.41 o                         
  -5   5  11        247.49        227.52         7.48 o                         
  -4   5  11        278.42        266.94         6.52 o                         
  -3   5  11       3329.57       3366.75        52.41 o                         
  -2   5  11          7.75          6.41         1.85 o                         
  -1   5  11          0.51          0.02         1.44 o                         
   0   5  11        243.54        238.41         7.85 o                         
   1   5  11        455.62        468.72        22.29 o                         
   2   5  11        924.63        953.50        22.19 o                         
   3   5  11        615.29        630.91        19.07 o                         
   4   5  11        106.11        110.22         6.66 o                         
   5   5  11         54.06         46.06         4.85 o                         
  -5   6  11        659.21        660.63        21.69 o                         
  -4   6  11        580.16        582.07        13.60 o                         
  -3   6  11        927.68        943.18        17.82 o                         
  -2   6  11        795.64        782.85        12.16 o                         
  -1   6  11       2169.65       2118.94        36.53 o                         
   0   6  11       2184.99       2184.34        46.34 o                         
   1   6  11        733.92        700.91        29.87 o                         
   2   6  11          9.63          6.92         1.03 o                         
   3   6  11        162.11        167.73         6.77 o                         
   4   6  11        745.53        738.67        25.76 o                         
   5   6  11        854.29        908.87        38.25 o                         
  -5   7  11        264.57        239.82        10.60 o                         
  -4   7  11        734.71        755.46        22.23 o                         
  -3   7  11        200.94        223.86         6.41 o                         
  -2   7  11       1439.83       1523.34        38.09 o                         
  -1   7  11         56.20         61.98         3.39 o                         
   0   7  11        257.01        242.39         9.16 o                         
   1   7  11        599.51        650.97        22.07 o                         
   2   7  11       1563.70       1614.94        58.10 o                         
   3   7  11        247.96        223.55        13.82 o                         
   4   7  11        100.75        102.23         8.63 o                         
   5   7  11         24.39         16.24         5.97 o                         
  -4   8  11         92.93         85.70         7.34 o                         
  -3   8  11          3.98         -0.87         4.28 o                         
  -2   8  11         19.78          6.42         8.83 o                         
  -1   8  11         55.99         62.97         6.85 o                         
   0   8  11        464.09        445.25        21.09 o                         
   1   8  11         57.27         60.73         7.65 o                         
   2   8  11         43.98         30.80         9.82 o                         
   3   8  11        230.68        204.60        11.93 o                         
   4   8  11        436.96        389.84        21.61 o                         
  -3   9  11        105.76        100.18         7.44 o                         
  -2   9  11          2.67         11.19         5.37 o                         
  -1   9  11         53.70         41.34         5.53 o                         
   0   9  11        139.04        135.97         7.22 o                         
   1   9  11        166.72        172.19        10.67 o                         
   2   9  11        151.41        155.93        11.44 o                         
   3   9  11         29.55         11.96         7.66 o                         
  -2  10  11        488.41        471.31        17.21 o                         
  -1  10  11        507.06        504.57        18.11 o                         
   0  10  11        572.42        559.65        34.47 o                         
   1  10  11        168.13        159.23         9.64 o                         
   2  10  11          2.66         -3.13         7.07 o                         
  -6   0  12        754.56        782.86        30.08 o                         
  -5   0  12        959.22        926.58        25.45 o                         
  -4   0  12        651.66        597.83        15.67 o                         
  -3   0  12       3001.71       3089.24        51.67 o                         
  -2   0  12       8439.42       8297.37       138.34 o                         
  -1   0  12       6193.28       6010.84        89.28 o                         
   0   0  12       1238.90       1256.02        40.61 o                         
   1   0  12         65.95         86.49         2.62 o                         
   2   0  12       4163.67       4187.37        90.97 o                         
   3   0  12       4059.99       4042.68       116.58 o                         
   4   0  12       1403.81       1422.75        54.09 o                         
   5   0  12        610.01        625.09        26.86 o                         
   6   0  12         81.25         74.30         7.94 o                         
  -6   1  12        274.08        246.42         8.20 o                         
  -5   1  12        438.44        481.09        10.47 o                         
  -4   1  12       2906.05       2802.93        42.21 o                         
  -3   1  12       1017.55       1057.05        15.33 o                         
  -2   1  12          3.91          3.89         0.92 o                         
  -1   1  12        681.57        686.95         7.31 o                         
   0   1  12       2045.28       1936.60        21.58 o                         
   1   1  12       6000.89       6036.89       110.55 o                         
   2   1  12        367.31        330.69         6.20 o                         
   3   1  12        272.17        270.49         4.96 o                         
   4   1  12         25.27         17.05         2.40 o                         
   5   1  12        323.17        291.84         9.02 o                         
   6   1  12        405.82        396.32        13.84 o                         
  -6   2  12         25.35         25.74         4.76 o                         
  -5   2  12          6.15          5.39         3.61 o                         
  -4   2  12          1.36         -0.17         2.00 o                         
  -3   2  12          4.19          0.32         2.53 o                         
  -2   2  12         19.69         30.71         1.73 o                         
  -1   2  12          1.39         -1.16         1.16 o                         
   0   2  12          4.73         11.35         1.43 o                         
   1   2  12        276.65        296.34         5.31 o                         
   2   2  12         72.14         68.69         2.18 o                         
   3   2  12        216.87        214.83         5.26 o                         
   4   2  12        109.91        104.76         3.56 o                         
   5   2  12         19.72         18.90         4.21 o                         
   6   2  12         10.52          5.41         4.49 o                         
  -6   3  12          6.69         12.20         4.37 o                         
  -5   3  12        595.14        607.37        11.86 o                         
  -4   3  12       1140.58       1140.68        17.71 o                         
  -3   3  12        511.91        497.84         5.49 o                         
  -2   3  12        101.36         85.17         2.09 o                         
  -1   3  12         71.46         73.40         1.93 o                         
   0   3  12       2233.34       2218.18        34.77 o                         
   1   3  12       1751.24       1724.65        23.99 o                         
   2   3  12        450.84        462.51         6.73 o                         
   3   3  12       1493.95       1467.76        19.84 o                         
   4   3  12        347.30        333.90         6.36 o                         
   5   3  12        283.11        294.56        10.02 o                         
   6   3  12        142.76        158.47         9.64 o                         
  -6   4  12        756.77        734.15        21.04 o                         
  -5   4  12        120.38        114.69         4.44 o                         
  -4   4  12        183.41        169.73         4.65 o                         
  -3   4  12        157.11        172.01         5.30 o                         
  -2   4  12       5161.69       5357.70        68.54 o                         
  -1   4  12       2447.27       2465.59        37.36 o                         
   0   4  12       2373.49       2293.52        42.89 o                         
   1   4  12         20.86         29.36         1.96 o                         
   2   4  12        913.08        999.58        27.08 o                         
   3   4  12       1153.87       1238.78        21.37 o                         
   4   4  12       1425.32       1481.33        32.89 o                         
   5   4  12        658.25        638.82        19.28 o                         
   6   4  12         24.08         20.00         6.08 o                         
  -6   5  12         73.03         66.58         5.70 o                         
  -5   5  12        843.59        880.24        24.84 o                         
  -4   5  12       1927.57       1949.82        43.28 o                         
  -3   5  12        145.64        156.49         5.74 o                         
  -2   5  12        585.57        612.75        10.66 o                         
  -1   5  12        139.53        133.97         2.89 o                         
   0   5  12       3374.81       3368.41        75.74 o                         
   1   5  12       2233.10       2329.74        64.11 o                         
   2   5  12        816.71        835.76        30.47 o                         
   3   5  12        241.66        224.55         7.62 o                         
   4   5  12          0.29         -0.93         3.01 o                         
   5   5  12        324.83        303.34        11.07 o                         
  -5   6  12         70.80         67.18         5.30 o                         
  -4   6  12          2.37         -3.31         3.61 o                         
  -3   6  12        685.56        722.37        15.20 o                         
  -2   6  12         60.87         59.57         2.32 o                         
  -1   6  12        257.28        250.69         6.36 o                         
   0   6  12         15.64         21.71         2.53 o                         
   2   6  12          0.36         -2.24         6.11 o                         
   3   6  12        184.77        176.22         7.31 o                         
   4   6  12        108.15         74.93         8.81 o                         
   5   6  12         29.48         22.32         6.32 o                         
  -5   7  12         67.13         46.56         5.55 o                         
  -4   7  12        172.40        165.62         6.55 o                         
  -3   7  12        342.85        334.90         9.24 o                         
  -2   7  12         45.36         38.46         4.24 o                         
  -1   7  12         81.54         77.03         5.29 o                         
   0   7  12        370.30        360.15        17.69 o                         
   1   7  12        497.58        512.00        37.66 o                         
   2   7  12        538.92        569.46        38.19 o                         
   3   7  12         62.17         57.51         7.89 o                         
   4   7  12        101.52         96.17         9.43 o                         
  -4   8  12          2.98          5.45         6.24 o                         
  -3   8  12        461.41        443.60        18.64 o                         
  -2   8  12       2600.92       2790.64        69.25 o                         
  -1   8  12        608.36        674.01        23.07 o                         
   0   8  12        676.47        696.49        23.85 o                         
   1   8  12         89.70        100.29         9.07 o                         
   2   8  12        166.92        189.41        11.37 o                         
   3   8  12       1865.76       1964.77        91.21 o                         
   4   8  12        510.22        554.74        32.39 o                         
  -3   9  12        517.62        532.05        33.35 o                         
  -2   9  12         34.64         33.07         5.21 o                         
  -1   9  12         15.28         -2.68         4.57 o                         
   0   9  12        357.73        340.68        15.98 o                         
   1   9  12       1071.54       1075.18        55.23 o                         
   2   9  12        916.58        910.46        50.30 o                         
   3   9  12         54.95         50.37         9.26 o                         
  -2  10  12         53.41         43.91         8.17 o                         
  -1  10  12         74.02         84.54         6.90 o                         
   0  10  12        138.99        135.75         9.27 o                         
   1  10  12         11.31          7.80         7.17 o                         
   2  10  12         12.04         20.80         7.46 o                         
  -6   1  13        395.18        362.02        11.02 o                         
  -5   1  13        314.91        315.99         9.16 o                         
  -4   1  13        513.65        500.74         9.91 o                         
  -3   1  13        376.74        383.12         6.42 o                         
  -2   1  13        164.63        163.06         2.57 o                         
  -1   1  13        839.30        810.94         9.19 o                         
   0   1  13       1816.77       1814.44        21.20 o                         
   1   1  13        668.24        626.53        10.21 o                         
   2   1  13       1675.20       1745.41        21.86 o                         
   3   1  13         30.80         31.26         2.40 o                         
   4   1  13         57.41         43.20         2.57 o                         
   5   1  13        970.00        997.63        32.77 o                         
   6   1  13        282.38        293.65        10.06 o                         
  -6   2  13         39.73         24.56         5.13 o                         
  -5   2  13         89.19         76.23         4.41 o                         
  -4   2  13        703.17        719.55        12.17 o                         
  -3   2  13       3716.71       3788.53        52.33 o                         
  -2   2  13       1639.99       1678.97        21.97 o                         
  -1   2  13       3070.80       3146.54        46.81 o                         
   0   2  13         90.47        102.09         3.18 o                         
   1   2  13       1011.75       1034.99        15.12 o                         
   2   2  13       3171.81       3323.00        52.66 o                         
   3   2  13       2386.18       2441.84        38.28 o                         
   4   2  13       1304.63       1361.29        29.10 o                         
   5   2  13        103.06         92.17         4.62 o                         
   6   2  13         54.00         56.35         5.04 o                         
  -6   3  13        304.15        267.17        14.17 o                         
  -5   3  13        981.93       1023.50        25.27 o                         
  -4   3  13        391.79        407.91         9.20 o                         
  -3   3  13        297.15        300.29         7.24 o                         
  -2   3  13       1609.35       1608.30        22.35 o                         
  -1   3  13        809.19        789.18        11.20 o                         
   0   3  13       1748.91       1696.23        28.87 o                         
   1   3  13       2641.28       2670.34        35.25 o                         
   2   3  13       1400.43       1409.72        19.24 o                         
   3   3  13        686.69        662.91        10.83 o                         
   4   3  13        169.37        150.17         6.20 o                         
   5   3  13        686.96        711.82        19.86 o                         
   6   3  13        345.33        307.04        11.12 o                         
  -6   4  13          0.74          0.39         5.54 o                         
  -5   4  13         11.55          7.89         3.44 o                         
  -4   4  13         11.40          8.66         3.19 o                         
  -3   4  13        238.27        236.00         6.27 o                         
  -2   4  13          2.08          0.59         1.90 o                         
  -1   4  13         28.63         32.39         1.66 o                         
   0   4  13        391.85        404.75        10.57 o                         
   1   4  13          5.37          0.94         1.71 o                         
   2   4  13          1.41         -1.65         3.14 o                         
   3   4  13         94.73         97.83         5.42 o                         
   4   4  13         73.74         67.82         5.25 o                         
   5   4  13         37.73         34.75         4.02 o                         
  -5   5  13        451.96        403.10        13.43 o                         
  -4   5  13        489.35        482.26        10.66 o                         
  -3   5  13         31.20         31.60         4.16 o                         
  -2   5  13        299.36        308.10         8.38 o                         
  -1   5  13       2065.69       2071.62        28.56 o                         
   0   5  13        596.94        586.81        23.16 o                         
   1   5  13       1294.62       1316.92        36.34 o                         
   2   5  13          3.35         -1.49         3.23 o                         
   3   5  13        119.66        121.53         5.60 o                         
   4   5  13        376.47        421.78        13.12 o                         
   5   5  13        450.39        454.44        15.71 o                         
  -5   6  13         31.17         23.47         5.06 o                         
  -4   6  13        850.09        863.03        24.57 o                         
  -3   6  13       1440.73       1472.98        27.98 o                         
  -2   6  13       1943.76       2015.78        37.97 o                         
  -1   6  13       1093.25       1092.02        20.66 o                         
   0   6  13         57.99         37.61         2.67 o                         
   1   6  13        658.25        743.28        40.93 o                         
   2   6  13       1335.08       1425.52        39.74 o                         
   3   6  13       1780.16       1765.42        79.78 o                         
   4   6  13        578.86        523.58        24.42 o                         
   5   6  13          2.07         -1.58         5.00 o                         
  -4   7  13        366.43        377.65         9.88 o                         
  -3   7  13        151.76        147.85         5.88 o                         
  -2   7  13         72.24         78.81         5.42 o                         
  -1   7  13        729.63        769.16        18.01 o                         
   0   7  13       1951.87       2044.64        80.74 o                         
   1   7  13        907.19        900.35        39.11 o                         
   2   7  13        217.57        206.93        11.50 o                         
   3   7  13         50.29         55.46         8.79 o                         
   4   7  13         56.96         58.85         6.80 o                         
  -4   8  13         50.29         36.06         8.93 o                         
  -3   8  13          3.51          6.82         8.28 o                         
  -2   8  13        566.71        578.72        18.55 o                         
  -1   8  13          6.25          3.28         4.68 o                         
   0   8  13          0.52          0.15         5.11 o                         
   1   8  13          6.97          3.98         6.15 o                         
   2   8  13         17.23         16.46         8.03 o                         
   3   8  13        173.00        133.20        12.78 o                         
   4   8  13         19.19         13.32         7.89 o                         
  -3   9  13         14.98         -5.27         6.50 o                         
  -2   9  13         93.31         87.24         6.71 o                         
  -1   9  13        383.12        377.51        12.16 o                         
   0   9  13        226.43        237.81        10.20 o                         
   1   9  13         37.79         41.76         7.85 o                         
   2   9  13         33.82         31.15         7.67 o                         
   3   9  13         23.06         22.27         7.66 o                         
  -1  10  13        170.09        168.21         8.80 o                         
   0  10  13          0.01          3.47         5.23 o                         
   1  10  13        465.25        533.50        33.04 o                         
  -6   0  14         58.81         55.80         6.03 o                         
  -5   0  14       1154.16       1176.32        32.80 o                         
  -4   0  14       3024.29       3007.00        69.65 o                         
  -3   0  14       2785.50       2871.32        59.22 o                         
  -2   0  14       1240.43       1301.44        25.71 o                         
  -1   0  14          2.39          6.37         2.33 o                         
   0   0  14       2860.54       2925.62        78.98 o                         
   1   0  14       5140.54       5054.57       185.40 o                         
   2   0  14       4833.29       4814.12       156.71 o                         
   3   0  14       1594.90       1581.27        43.66 o                         
   4   0  14        280.44        282.82        12.79 o                         
   5   0  14         21.37         32.49         6.91 o                         
   6   0  14        701.88        674.24        47.35 o                         
  -6   1  14        543.63        560.88        15.56 o                         
  -5   1  14        915.60        888.72        16.24 o                         
  -4   1  14          2.17         -0.70         3.72 o                         
  -3   1  14         85.38        101.94         4.26 o                         
  -2   1  14       1552.85       1566.50        23.33 o                         
  -1   1  14       4562.02       4574.25        58.27 o                         
   0   1  14       2672.63       2667.77        32.18 o                         
   1   1  14         75.07         66.38         2.56 o                         
   2   1  14         25.24         23.00         2.27 o                         
   3   1  14        283.68        258.07         6.97 o                         
   4   1  14       2476.53       2516.63        57.04 o                         
   5   1  14        262.02        267.77        10.54 o                         
   6   1  14         60.69         54.02         5.31 o                         
  -6   2  14          4.81         17.44         7.57 o                         
  -5   2  14          4.19         -1.95         5.22 o                         
  -4   2  14         14.27         12.27         1.79 o                         
  -3   2  14         12.56         11.16         2.22 o                         
  -2   2  14       1275.90       1283.10        16.54 o                         
  -1   2  14          9.82          6.55         1.30 o                         
   0   2  14          0.04         -1.27         1.27 o                         
   1   2  14         17.19         11.64         1.56 o                         
   2   2  14         28.42         26.92         2.20 o                         
   3   2  14         70.04         65.94         2.78 o                         
   4   2  14        178.43        160.54         5.29 o                         
   5   2  14         53.37         42.28         5.26 o                         
   6   2  14          4.92          2.20         4.12 o                         
  -6   3  14        428.08        405.09        12.11 o                         
  -5   3  14        108.26         94.86         5.53 o                         
  -4   3  14          4.51         -1.45         2.34 o                         
  -3   3  14         11.99          9.10         2.77 o                         
  -2   3  14       3021.40       3010.82        47.33 o                         
  -1   3  14        475.03        471.03        10.40 o                         
   0   3  14        597.74        607.98        11.98 o                         
   1   3  14        459.99        472.27         6.79 o                         
   2   3  14        128.44        137.86         2.65 o                         
   3   3  14        195.98        195.75         4.94 o                         
   4   3  14        679.16        697.09        17.39 o                         
   5   3  14        291.55        308.13        10.34 o                         
  -5   4  14        498.87        489.02        14.98 o                         
  -4   4  14       1395.93       1429.13        31.86 o                         
  -3   4  14       2181.25       2253.54        33.15 o                         
  -2   4  14       1293.62       1292.31        17.83 o                         
  -1   4  14         41.09         44.91         1.88 o                         
   0   4  14       1081.70       1088.34        21.80 o                         
   1   4  14       2172.70       2227.07        41.69 o                         
   2   4  14       2460.73       2545.70        60.49 o                         
   3   4  14        973.88        961.38        26.46 o                         
   4   4  14        201.48        202.43         7.83 o                         
   5   4  14         39.72         45.57         4.59 o                         
  -5   5  14        163.60        160.54         6.62 o                         
  -4   5  14         60.85         58.89         4.80 o                         
  -3   5  14         85.92         82.35         4.91 o                         
  -2   5  14        988.81       1044.44        15.47 o                         
  -1   5  14       3403.64       3480.14        49.73 o                         
   0   5  14        986.81        966.10        23.79 o                         
   1   5  14        383.19        383.28        11.22 o                         
   2   5  14          2.73          3.79         2.77 o                         
   3   5  14        890.32        891.65        25.93 o                         
   4   5  14        696.07        715.95        22.07 o                         
   5   5  14        203.91        165.90         9.99 o                         
  -5   6  14          3.79         -0.58         7.37 o                         
  -4   6  14         30.30         30.76         4.13 o                         
  -3   6  14        405.87        400.32        11.63 o                         
  -2   6  14         13.57         13.38         2.28 o                         
  -1   6  14         18.90         12.93         2.47 o                         
   0   6  14          1.87          3.63         2.13 o                         
   1   6  14        188.31        175.80         9.42 o                         
   2   6  14        227.13        204.84        10.31 o                         
   3   6  14         55.69         34.54         6.32 o                         
   4   6  14          3.84          4.85        10.66 o                         
   5   6  14        106.50         80.96        11.24 o                         
  -4   7  14          4.88          4.61         4.02 o                         
  -3   7  14        130.70        116.51         5.86 o                         
  -2   7  14        458.25        462.95        12.38 o                         
  -1   7  14         75.02         81.67         3.65 o                         
   0   7  14        440.90        419.90        18.76 o                         
   1   7  14         37.85         18.37         5.62 o                         
   2   7  14         18.07         19.97         6.70 o                         
   3   7  14         23.52         20.96         6.46 o                         
   4   7  14        136.44        136.62         9.37 o                         
  -4   8  14        667.23        602.63        32.71 o                         
  -3   8  14       1049.83       1029.03        50.78 o                         
  -2   8  14         25.62         24.37         4.68 o                         
  -1   8  14          0.26         -3.76         3.76 o                         
   0   8  14        327.94        359.08        15.68 o                         
   1   8  14        880.63        901.77        42.45 o                         
   2   8  14        742.08        692.54        64.42 o                         
   3   8  14        186.83        152.78        14.70 o                         
  -3   9  14        245.81        236.19        19.81 o                         
  -2   9  14         59.32         72.68         7.53 o                         
  -1   9  14       1000.98       1026.12        37.83 o                         
   0   9  14        407.65        434.35        20.54 o                         
   1   9  14        158.92        147.61        10.20 o                         
   2   9  14          7.16          4.35         7.12 o                         
  -1  10  14        119.09        100.57         7.09 o                         
   0  10  14         31.77         29.02         6.31 o                         
  -6   1  15        217.88        191.24        10.37 o                         
  -5   1  15         15.47         24.25         5.54 o                         
  -4   1  15          3.20          3.63         3.14 o                         
  -3   1  15       1813.31       1805.25        28.60 o                         
  -2   1  15       1879.07       1922.54        26.00 o                         
  -1   1  15       1939.78       1959.08        30.50 o                         
   0   1  15        403.04        388.02         6.25 o                         
   1   1  15        190.32        184.60         4.06 o                         
   2   1  15        603.87        614.97        11.28 o                         
   3   1  15        437.39        443.01        12.27 o                         
   4   1  15       1958.96       1965.63        52.36 o                         
   5   1  15         47.18         45.45         4.46 o                         
   6   1  15          0.36          3.89         4.71 o                         
  -6   2  15        479.41        501.41        17.34 o                         
  -5   2  15       1525.92       1575.59        29.99 o                         
  -4   2  15       2121.01       2136.61        47.60 o                         
  -3   2  15        163.21        169.86         4.63 o                         
  -2   2  15        243.60        237.84         6.41 o                         
  -1   2  15       2951.26       2962.45        47.32 o                         
   0   2  15       3563.12       3605.50        43.90 o                         
   1   2  15       2966.67       2998.93        50.56 o                         
   2   2  15       1601.56       1660.03        27.83 o                         
   3   2  15          3.46          7.34         5.23 o                         
   4   2  15        116.39        123.67         4.78 o                         
   5   2  15        584.43        565.70        16.48 o                         
  -6   3  15        170.26        145.29        10.60 o                         
  -5   3  15         41.16         35.05         4.71 o                         
  -4   3  15        355.44        367.60        12.91 o                         
  -3   3  15       2858.22       2933.15        44.87 o                         
  -2   3  15        372.48        397.08        11.18 o                         
  -1   3  15       1615.22       1628.52        25.77 o                         
   0   3  15         64.25         55.60         2.20 o                         
   1   3  15        102.79         96.58         3.49 o                         
   2   3  15       2226.50       2242.91        32.15 o                         
   3   3  15        323.48        312.12        10.30 o                         
   4   3  15        463.11        449.80        13.47 o                         
   5   3  15        169.67        147.38         5.85 o                         
  -5   4  15         99.34        102.21         5.00 o                         
  -4   4  15         64.90         70.57         5.00 o                         
  -3   4  15          2.17         -2.36         4.28 o                         
  -2   4  15         19.96         11.04         1.68 o                         
  -1   4  15          7.09          6.74         1.46 o                         
   0   4  15         77.74         58.63         2.10 o                         
   1   4  15          3.71          0.85         2.46 o                         
   2   4  15         14.36         15.81         2.82 o                         
   3   4  15        158.00        155.39         5.72 o                         
   4   4  15          7.73         12.74         5.35 o                         
   5   4  15         19.05         13.09         3.88 o                         
  -5   5  15         66.37         71.35         5.67 o                         
  -4   5  15        122.72        127.48         6.44 o                         
  -3   5  15        558.82        555.93        14.56 o                         
  -2   5  15        528.39        519.64         9.54 o                         
  -1   5  15        473.41        445.71         8.15 o                         
   0   5  15        102.39         93.55         3.42 o                         
   1   5  15         39.28         43.30         3.57 o                         
   2   5  15        480.25        489.96        17.51 o                         
   3   5  15        751.20        779.50        24.53 o                         
   4   5  15        242.25        250.65        12.16 o                         
   5   5  15          2.05         -6.36         7.99 o                         
  -5   6  15        529.70        492.30        20.48 o                         
  -4   6  15        807.85        825.13        22.59 o                         
  -3   6  15        799.08        804.17        21.71 o                         
  -2   6  15          2.30          3.65         3.04 o                         
  -1   6  15        943.16        964.25        18.77 o                         
   0   6  15        965.92       1072.65        34.49 o                         
   1   6  15       3005.65       3157.39       118.75 o                         
   2   6  15        798.65        841.62        32.65 o                         
   3   6  15         52.47         46.95         5.01 o                         
   4   6  15        148.36        155.31        11.90 o                         
  -4   7  15         49.62         53.59         5.81 o                         
  -3   7  15        437.25        439.52        17.24 o                         
  -2   7  15       1091.44       1130.69        25.15 o                         
  -1   7  15       1441.41       1549.27        34.36 o                         
   0   7  15        578.21        609.52        29.89 o                         
   1   7  15        110.36        107.23         8.02 o                         
   2   7  15        247.97        225.66        11.24 o                         
   3   7  15        791.82        780.47        47.31 o                         
   4   7  15        491.50        456.96        27.42 o                         
  -3   8  15         96.27         96.36         8.89 o                         
  -2   8  15          5.33         -2.63         5.38 o                         
  -1   8  15          5.40          1.63         4.34 o                         
   0   8  15         50.88         46.42         6.64 o                         
   1   8  15        127.83        113.18        10.50 o                         
   2   8  15         26.16          4.57         7.41 o                         
   3   8  15         75.75         77.62        10.25 o                         
  -2   9  15        228.01        211.91        16.03 o                         
  -1   9  15        167.87        145.22         7.59 o                         
   0   9  15         22.72         26.08         5.51 o                         
   1   9  15         28.89         31.62         9.17 o                         
   2   9  15         57.57         51.60         8.16 o                         
  -6   0  16        503.74        520.00        22.88 o                         
  -5   0  16        642.60        639.76        19.28 o                         
  -4   0  16        324.94        351.24        16.90 o                         
  -3   0  16         18.32         22.65         5.25 o                         
  -2   0  16       2078.61       2071.76        40.79 o                         
  -1   0  16        132.59        135.05         4.26 o                         
   0   0  16       5483.56       5871.76       145.00 o                         
   1   0  16       2518.38       2650.29        99.84 o                         
   2   0  16         29.82         14.92         7.47 o                         
   3   0  16        279.47        268.53         9.37 o                         
   4   0  16        715.14        748.31        31.25 o                         
   5   0  16        654.47        667.95        30.27 o                         
  -6   1  16          1.61         -2.23         4.23 o                         
  -5   1  16        162.79        159.52         7.14 o                         
  -4   1  16        240.93        253.29         7.28 o                         
  -3   1  16       1072.65       1087.56        19.38 o                         
  -2   1  16       2576.61       2614.45        41.70 o                         
  -1   1  16          6.05          8.77         1.33 o                         
   0   1  16         57.91         60.19         2.75 o                         
   1   1  16        247.41        235.97         6.34 o                         
   2   1  16       1789.28       1887.83        35.63 o                         
   3   1  16       2105.17       2140.09        40.99 o                         
   4   1  16         10.75         16.90         3.78 o                         
   5   1  16        174.85        149.78         7.13 o                         
  -5   2  16          1.69          2.50         4.27 o                         
  -4   2  16        155.80        149.35         5.40 o                         
  -3   2  16        118.56        116.93         3.75 o                         
  -2   2  16         55.29         54.21         1.93 o                         
  -1   2  16         18.62         10.94         1.94 o                         
   0   2  16         15.04          6.07         1.67 o                         
   1   2  16        106.90        100.95         3.86 o                         
   2   2  16        204.18        200.75         4.52 o                         
   3   2  16          1.80          4.17         2.51 o                         
   4   2  16          0.66         -2.74         2.80 o                         
   5   2  16        146.57        144.34         6.67 o                         
  -5   3  16         43.14         40.86         4.63 o                         
  -4   3  16        811.30        797.60        15.52 o                         
  -3   3  16        813.46        817.20        13.41 o                         
  -2   3  16        633.60        631.86        11.51 o                         
  -1   3  16        138.44        134.70         3.49 o                         
   0   3  16        140.81        131.52         3.02 o                         
   1   3  16        789.35        809.51        14.41 o                         
   2   3  16        624.37        632.29        10.54 o                         
   3   3  16        675.72        682.27        22.01 o                         
   4   3  16        169.91        159.65         6.78 o                         
   5   3  16          0.38          2.14         4.20 o                         
  -5   4  16        779.77        765.25        21.32 o                         
  -4   4  16        502.19        490.01        14.34 o                         
  -3   4  16          0.19         -1.98         3.86 o                         
  -2   4  16        642.06        663.40        11.96 o                         
  -1   4  16       2405.30       2516.62        39.17 o                         
   0   4  16       4181.23       4037.07        82.90 o                         
   1   4  16        868.72        890.32        17.93 o                         
   2   4  16        252.88        238.42         5.16 o                         
   3   4  16        143.39        146.44         6.56 o                         
   4   4  16        877.76        916.27        28.55 o                         
   5   4  16        857.46        870.29        42.35 o                         
  -5   5  16         42.67         36.31         5.93 o                         
  -4   5  16        583.60        559.84        21.70 o                         
  -3   5  16        925.70        999.32        27.40 o                         
  -2   5  16       1050.62       1060.78        17.90 o                         
  -1   5  16        159.11        166.94         5.29 o                         
   0   5  16          7.84         11.76         2.02 o                         
   1   5  16        938.95        901.00        25.33 o                         
   2   5  16        835.64        812.22        22.72 o                         
   3   5  16       1068.08       1034.03        39.64 o                         
   4   5  16         92.71        108.36        10.95 o                         
  -4   6  16          1.39         -0.64         4.42 o                         
  -3   6  16          0.13         -0.82         5.33 o                         
  -2   6  16          7.13         12.35         4.93 o                         
  -1   6  16          2.08          1.82         2.18 o                         
   0   6  16          2.36         10.70         5.28 o                         
   1   6  16        215.12        189.28        10.88 o                         
   3   6  16          4.71          5.71         6.58 o                         
   4   6  16          1.80          3.02        13.71 o                         
  -4   7  16        109.44         85.50         7.14 o                         
  -3   7  16        281.88        249.42         9.72 o                         
  -2   7  16        266.72        251.91         8.21 o                         
  -1   7  16         10.96          4.55         3.80 o                         
   0   7  16        293.79        296.35        13.01 o                         
   1   7  16        110.31        112.75         7.96 o                         
   2   7  16        290.08        331.01        23.75 o                         
   3   7  16        193.47        196.11        16.98 o                         
  -3   8  16         43.19         33.41         4.98 o                         
  -2   8  16        347.35        327.17        15.97 o                         
  -1   8  16        970.00       1017.65        36.75 o                         
   0   8  16        638.08        631.80        29.42 o                         
   1   8  16        429.38        438.81        22.44 o                         
   2   8  16         21.59         14.60         8.01 o                         
   3   8  16         36.91         53.71         7.09 o                         
  -2   9  16        486.17        484.25        35.24 o                         
  -1   9  16        121.18        127.51        10.31 o                         
   0   9  16         81.75         94.11         7.51 o                         
   1   9  16        234.92        224.97        17.25 o                         
  -5   1  17        585.93        591.89        15.11 o                         
  -4   1  17       1026.40       1005.45        19.59 o                         
  -3   1  17        868.33        872.79        17.13 o                         
  -2   1  17        934.52        941.55        15.50 o                         
  -1   1  17       1179.87       1165.30        18.97 o                         
   0   1  17        814.49        836.57        11.77 o                         
   1   1  17       1811.62       1914.79        33.18 o                         
   2   1  17        967.12        995.95        25.38 o                         
   3   1  17        364.13        336.59        10.93 o                         
   4   1  17         87.80         83.58         4.82 o                         
   5   1  17        817.39        738.31        27.05 o                         
  -5   2  17        272.00        264.91         8.84 o                         
  -4   2  17          1.24          3.83         3.24 o                         
  -3   2  17        827.49        828.59        17.91 o                         
  -2   2  17       2781.68       2839.28        45.93 o                         
  -1   2  17       3722.27       3766.39        62.21 o                         
   0   2  17       1355.38       1405.40        22.22 o                         
   1   2  17         62.61         68.80         3.11 o                         
   2   2  17        393.73        397.22         7.60 o                         
   3   2  17       1728.45       1786.98        47.34 o                         
   4   2  17       1024.00       1051.06        27.93 o                         
   5   2  17        216.37        218.90         9.33 o                         
  -5   3  17        410.98        411.90        13.90 o                         
  -4   3  17       1146.42       1147.08        26.61 o                         
  -3   3  17        401.32        433.29        11.71 o                         
  -2   3  17        307.91        320.34        10.13 o                         
  -1   3  17          1.22          8.01         2.04 o                         
   0   3  17       1529.63       1510.81        25.16 o                         
   1   3  17       1576.57       1566.50        24.49 o                         
   2   3  17        683.09        672.66        13.84 o                         
   3   3  17        387.36        376.62        12.79 o                         
   4   3  17         22.58         10.74         5.32 o                         
   5   3  17         98.52         89.75         6.40 o                         
  -5   4  17          3.22          6.27         6.48 o                         
  -4   4  17          5.19          6.50         4.45 o                         
  -3   4  17         73.26         58.68         4.25 o                         
  -2   4  17        520.94        523.08        11.54 o                         
  -1   4  17        144.41        139.88         4.29 o                         
   0   4  17         14.02         18.55         1.66 o                         
   1   4  17         95.04         75.81         2.99 o                         
   2   4  17         86.77         69.53         6.28 o                         
   3   4  17         16.91         15.66         5.60 o                         
   4   4  17         53.24         53.15         7.34 o                         
   5   4  17         37.63         24.47         8.38 o                         
  -4   5  17        176.92        161.34         7.88 o                         
  -3   5  17        120.47        113.51         5.57 o                         
  -2   5  17          5.34          2.63         2.75 o                         
  -1   5  17         55.58         57.71         2.90 o                         
   0   5  17         41.45         48.45         3.19 o                         
   1   5  17        402.26        391.53        15.24 o                         
   2   5  17        306.62        305.46        17.69 o                         
   3   5  17          2.62         -5.45         5.45 o                         
   4   5  17         64.45         52.63         8.05 o                         
  -4   6  17         59.45         42.45         6.97 o                         
  -3   6  17        384.80        389.57        12.89 o                         
  -2   6  17       1113.04       1159.34        26.56 o                         
  -1   6  17       1037.95       1119.28        25.41 o                         
   0   6  17        767.77        804.03        23.62 o                         
   1   6  17         26.30         30.47        10.68 o                         
   2   6  17        146.31        141.30        11.96 o                         
   3   6  17        494.98        552.78        26.09 o                         
   4   6  17        537.77        573.20        27.25 o                         
  -3   7  17        638.19        685.81        26.93 o                         
  -2   7  17        143.60        137.56         7.05 o                         
  -1   7  17          3.77          3.03         3.34 o                         
   0   7  17        879.19        922.25        30.49 o                         
   1   7  17        601.57        615.23        26.43 o                         
   2   7  17        808.30        762.82        42.78 o                         
   3   7  17        254.90        216.99        16.19 o                         
  -2   8  17        120.63        133.86         9.98 o                         
  -1   8  17         55.40         51.56         6.06 o                         
   0   8  17        120.00         99.62        10.07 o                         
   1   8  17          0.54         -0.97         6.53 o                         
   2   8  17         43.41         43.21         7.86 o                         
  -1   9  17         68.00         45.75        14.71 o                         
   0   9  17         81.81         85.37         6.92 o                         
  -5   0  18         13.21         10.35         4.97 o                         
  -4   0  18       1172.07       1155.11        37.89 o                         
  -3   0  18       1486.01       1596.85        39.13 o                         
  -2   0  18        447.48        498.15        14.90 o                         
  -1   0  18       3777.30       3862.34        72.48 o                         
   0   0  18         41.52         63.24         5.04 o                         
   1   0  18        393.89        437.92        19.95 o                         
   2   0  18       1274.31       1340.80        48.99 o                         
   3   0  18       1086.81       1063.69        38.92 o                         
   4   0  18        337.56        338.66        14.05 o                         
   5   0  18        225.81        223.59        21.51 o                         
  -5   1  18        554.48        545.21        16.86 o                         
  -4   1  18        780.55        842.02        28.90 o                         
  -3   1  18         70.33         66.72         4.31 o                         
  -2   1  18        829.26        806.41        13.87 o                         
  -1   1  18         68.16         64.75         2.17 o                         
   0   1  18       2473.22       2536.67        33.89 o                         
   1   1  18        891.58        922.76        22.90 o                         
   2   1  18        106.40         98.10         4.52 o                         
   3   1  18         20.80         17.10         2.87 o                         
   4   1  18          4.24         -0.89         4.04 o                         
   5   1  18        683.92        605.46        28.76 o                         
  -5   2  18          2.14          1.12         5.42 o                         
  -4   2  18         34.71         35.74         3.47 o                         
  -3   2  18        139.24        131.43         4.64 o                         
  -2   2  18          1.87         -1.02         2.99 o                         
  -1   2  18         34.20         33.28         2.23 o                         
   0   2  18         79.41         78.44         2.76 o                         
   1   2  18         37.25         29.28         2.63 o                         
   2   2  18         33.31         20.12         2.97 o                         
   3   2  18         22.08         26.08         4.03 o                         
   4   2  18        102.68        102.15         9.19 o                         
   5   2  18         24.28         15.77         4.62 o                         
  -5   3  18        271.18        204.50         9.93 o                         
  -4   3  18        253.24        253.94         8.48 o                         
  -3   3  18        370.87        364.53         9.48 o                         
  -2   3  18        205.12        200.00         7.10 o                         
  -1   3  18        669.23        657.46        14.11 o                         
   0   3  18       1124.70       1115.13        22.74 o                         
   1   3  18        599.38        641.76        11.95 o                         
   2   3  18        305.58        288.28         7.38 o                         
   3   3  18          3.72          4.45         4.64 o                         
   4   3  18        251.09        248.87        11.74 o                         
  -5   4  18         70.29         52.91         6.83 o                         
  -4   4  18        207.80        185.04         9.41 o                         
  -3   4  18       2052.97       2118.55        55.82 o                         
  -2   4  18       2389.67       2490.85        49.04 o                         
  -1   4  18       1117.51       1140.11        23.97 o                         
   0   4  18         10.99         12.58         2.48 o                         
   1   4  18        340.31        352.09         9.85 o                         
   2   4  18       1259.51       1281.25        46.00 o                         
   3   4  18       1794.70       1762.35        65.91 o                         
   4   4  18        416.62        428.26        41.46 o                         
  -4   5  18        363.12        389.71        20.69 o                         
  -3   5  18        162.93        155.30         7.60 o                         
  -2   5  18        128.24        125.27         6.32 o                         
  -1   5  18        437.18        453.85        12.10 o                         
   0   5  18       1336.60       1295.69        36.74 o                         
   1   5  18        797.83        785.41        31.90 o                         
   2   5  18        446.27        415.14        16.81 o                         
   3   5  18         32.60         32.62         6.00 o                         
   4   5  18         74.67         55.08         9.09 o                         
  -4   6  18          6.42          9.92         5.47 o                         
  -3   6  18         23.77         20.67         5.00 o                         
  -2   6  18          3.16         -3.10         3.57 o                         
  -1   6  18         48.92         52.33         3.93 o                         
   0   6  18          4.31          1.30         3.27 o                         
   1   6  18         35.28         16.17        12.52 o                         
   2   6  18         36.65         18.73         8.29 o                         
   3   6  18         28.11         31.20         7.21 o                         
  -3   7  18         57.29         71.68        12.37 o                         
  -2   7  18         60.87         61.43         4.69 o                         
  -1   7  18        176.62        177.23         7.44 o                         
   0   7  18        318.28        307.86        16.72 o                         
   1   7  18        351.30        354.42        17.49 o                         
   2   7  18         24.00         12.14         6.66 o                         
   3   7  18          0.60         13.94         7.26 o                         
  -2   8  18        835.64        884.10        53.68 o                         
  -1   8  18        455.98        477.39        20.84 o                         
   0   8  18         14.20          5.15         5.62 o                         
   1   8  18         45.61         59.85         7.90 o                         
   2   8  18        621.10        613.35        62.67 o                         
  -5   1  19        267.21        253.86        14.82 o                         
  -4   1  19         58.79         65.46         6.98 o                         
  -3   1  19         98.12         91.78         5.41 o                         
  -2   1  19        582.23        583.41        16.93 o                         
  -1   1  19       2530.21       2591.90        38.46 o                         
   0   1  19        160.95        166.19         5.35 o                         
   1   1  19        475.18        491.70        11.71 o                         
   2   1  19         15.23         16.03         3.88 o                         
   3   1  19        451.44        464.51        18.01 o                         
   4   1  19        608.48        626.33        31.44 o                         
  -5   2  19        173.17        135.26        11.14 o                         
  -4   2  19        974.36        935.13        30.56 o                         
  -3   2  19       1671.98       1731.83        38.51 o                         
  -2   2  19        841.26        869.89        19.57 o                         
  -1   2  19         29.61         42.41         3.92 o                         
   0   2  19         12.12          8.81         1.79 o                         
   1   2  19       2865.04       2929.26        65.66 o                         
   2   2  19       1571.11       1685.27        40.30 o                         
   3   2  19        999.61       1035.38        39.93 o                         
   4   2  19        158.91        152.04        10.29 o                         
  -5   3  19        285.16        257.79        11.97 o                         
  -4   3  19         61.55         55.59         6.30 o                         
  -3   3  19         30.84         29.58         5.12 o                         
  -2   3  19        317.95        323.65        10.99 o                         
  -1   3  19       1112.36       1126.14        24.90 o                         
   0   3  19       1039.32       1068.73        19.09 o                         
   1   3  19       1065.48       1004.05        22.34 o                         
   2   3  19          7.82          8.54         2.97 o                         
   3   3  19        124.62        104.38         9.04 o                         
   4   3  19        536.60        517.81        23.54 o                         
  -4   4  19         47.24         43.83         6.09 o                         
  -3   4  19         26.66          4.40         7.42 o                         
  -2   4  19         62.85         60.15         3.66 o                         
  -1   4  19         25.29         30.18         3.29 o                         
   0   4  19         17.26         17.74         2.89 o                         
   1   4  19          2.56          0.87         2.95 o                         
   2   4  19         72.05         50.43         6.60 o                         
   3   4  19         49.36         38.81         6.87 o                         
   4   4  19         21.04         11.50         7.41 o                         
  -4   5  19          4.52         31.14         8.48 o                         
  -3   5  19         98.04         80.10         5.82 o                         
  -2   5  19         93.49         86.55         4.54 o                         
  -1   5  19        630.92        647.86        18.10 o                         
   0   5  19        346.33        325.88        12.03 o                         
   1   5  19         49.24         48.25         6.19 o                         
   2   5  19         56.74         58.39         6.85 o                         
   3   5  19          5.90         -8.65        12.34 o                         
  -3   6  19        812.28        753.20        34.01 o                         
  -2   6  19        454.29        450.54        15.55 o                         
  -1   6  19          1.79         -3.57         3.57 o                         
   0   6  19        344.35        347.87        15.57 o                         
   1   6  19        752.28        773.25        38.78 o                         
   2   6  19       1015.94       1063.39        55.66 o                         
   3   6  19        206.72        179.07        10.84 o                         
  -2   7  19        349.25        327.07        16.82 o                         
  -1   7  19        929.19       1007.22        35.87 o                         
   0   7  19        520.20        474.87        21.50 o                         
   1   7  19        136.40        114.60        13.39 o                         
   2   7  19          0.57         13.16        10.95 o                         
  -1   8  19          3.55         21.02         9.15 o                         
   0   8  19          3.26          5.61         7.60 o                         
   1   8  19          1.23         -3.63         8.52 o                         
  -5   0  20        617.62        539.20        55.43 o                         
  -4   0  20       1150.86       1234.07        40.07 o                         
  -3   0  20        966.42       1036.95        33.13 o                         
  -2   0  20        185.76        204.99         9.71 o                         
  -1   0  20        588.21        613.92        27.03 o                         
   0   0  20       2438.01       2581.82        74.15 o                         
   1   0  20       1812.86       1963.51        53.57 o                         
   2   0  20       1415.22       1445.79        64.97 o                         
   3   0  20        108.44        114.74        11.15 o                         
   4   0  20        156.63        145.58        12.12 o                         
  -5   1  20         14.57         20.57         8.49 o                         
  -4   1  20         93.21         78.73         6.70 o                         
  -3   1  20        458.76        430.47        13.40 o                         
  -2   1  20       1183.53       1237.11        23.46 o                         
  -1   1  20       2093.72       2170.72        41.14 o                         
   0   1  20         17.87         15.79         3.76 o                         
   1   1  20         12.15          4.05         3.78 o                         
   2   1  20        330.75        328.33         9.37 o                         
   3   1  20        524.91        536.45        16.06 o                         
   4   1  20        605.31        534.75        38.73 o                         
  -4   2  20          8.02         -0.60         4.64 o                         
  -3   2  20         67.71         63.54         5.51 o                         
  -2   2  20         29.97         28.77         3.59 o                         
  -1   2  20        794.93        785.50        17.19 o                         
   0   2  20         53.65         49.45         3.47 o                         
   1   2  20         11.31          5.88         2.88 o                         
   2   2  20         34.71         37.85         3.43 o                         
   3   2  20         14.19         14.62         5.40 o                         
   4   2  20         10.94         13.48        11.36 o                         
  -4   3  20         43.27         56.56         6.52 o                         
  -3   3  20        398.15        390.28        17.92 o                         
  -2   3  20        618.66        637.47        16.72 o                         
  -1   3  20        367.59        405.92        10.97 o                         
   0   3  20        115.88        116.01         4.39 o                         
   1   3  20          2.71         -3.05         3.05 o                         
   2   3  20        339.63        338.89        13.56 o                         
   3   3  20        203.03        213.76         9.84 o                         
   4   3  20        126.44        113.55         7.10 o                         
  -4   4  20       1042.22       1061.69        48.68 o                         
  -3   4  20        284.09        254.95        17.66 o                         
  -2   4  20          1.82          2.52         3.79 o                         
  -1   4  20        460.12        476.32        12.89 o                         
   0   4  20       1226.22       1309.06        32.98 o                         
   1   4  20       1255.13       1290.79        39.74 o                         
   2   4  20        575.92        527.36        22.35 o                         
   3   4  20        130.79        128.00        11.40 o                         
   4   4  20        125.48        130.17        10.04 o                         
  -3   5  20        570.84        543.13        22.10 o                         
  -2   5  20        637.66        654.15        22.71 o                         
  -1   5  20        810.35        797.27        20.82 o                         
   0   5  20        520.51        528.18        16.06 o                         
   1   5  20         30.04         28.94         5.15 o                         
   2   5  20        271.17        275.32        17.39 o                         
   3   5  20        381.19        368.81        24.11 o                         
  -3   6  20          6.26         -0.44         6.50 o                         
  -2   6  20        281.70        270.45        13.12 o                         
  -1   6  20         28.74         26.67         3.97 o                         
   0   6  20         33.76         34.58         7.02 o                         
   1   6  20        116.16         96.42         7.41 o                         
   2   6  20         39.06         24.55         8.25 o                         
  -2   7  20        149.42        123.45         9.91 o                         
  -1   7  20         55.69         51.83         7.59 o                         
   0   7  20         21.92          8.39         9.92 o                         
   1   7  20          0.66         10.20        11.38 o                         
  -4   1  21        220.49        212.71         8.45 o                         
  -3   1  21        909.72        957.92        31.90 o                         
  -2   1  21        488.24        489.11        16.36 o                         
  -1   1  21          9.39         11.26         4.12 o                         
   0   1  21          4.09         10.33         3.97 o                         
   1   1  21        484.70        467.13        12.02 o                         
   2   1  21        299.33        306.44         9.77 o                         
   3   1  21        516.77        482.37        19.39 o                         
   4   1  21         45.95         33.78         7.46 o                         
  -4   2  21        135.22        125.34         7.77 o                         
  -3   2  21          7.08          5.23         4.59 o                         
  -2   2  21        383.95        385.21        10.86 o                         
  -1   2  21        828.57        874.89        17.07 o                         
   0   2  21       2603.72       2688.58        58.78 o                         
   1   2  21        525.56        523.59        13.64 o                         
   2   2  21        139.83        115.09         6.45 o                         
   3   2  21         59.32         66.46         7.19 o                         
   4   2  21        377.38        353.37        25.63 o                         
  -4   3  21        408.21        409.27        15.70 o                         
  -3   3  21        653.52        681.18        22.95 o                         
  -2   3  21        802.84        795.64        22.85 o                         
  -1   3  21        151.56        153.57         5.50 o                         
   0   3  21        123.79        122.33         4.90 o                         
   1   3  21        600.54        580.79        16.78 o                         
   2   3  21        573.50        572.88        19.20 o                         
   3   3  21        301.92        268.87        11.47 o                         
  -3   4  21          0.37         -0.74         4.51 o                         
  -2   4  21         11.13          7.55         5.46 o                         
  -1   4  21         15.40         12.18         4.34 o                         
   0   4  21        105.15         81.02         5.39 o                         
   1   4  21         61.22         67.04         6.22 o                         
   2   4  21         78.40         76.83         6.60 o                         
   3   4  21          2.82         10.51         5.90 o                         
  -3   5  21        148.83        150.27        10.99 o                         
  -2   5  21       1050.32       1029.88        53.90 o                         
  -1   5  21         69.51         46.57         3.97 o                         
   0   5  21          8.05         26.65         9.16 o                         
   1   5  21        225.39        237.31        10.37 o                         
   2   5  21        440.00        482.84        28.10 o                         
   3   5  21        204.64        198.02        12.95 o                         
  -2   6  21        136.04        119.39         9.56 o                         
  -1   6  21        916.46        941.07        35.53 o                         
   0   6  21       1202.39       1249.94        64.10 o                         
   1   6  21        450.78        430.94        19.03 o                         
   2   6  21         41.53         17.19         8.10 o                         
  -1   7  21         73.18         65.38        14.34 o                         
   0   7  21          0.01         11.15        12.89 o                         
  -4   0  22        135.43        118.74        10.88 o                         
  -3   0  22        311.25        305.25        44.88 o                         
  -2   0  22       1380.60       1317.68        57.77 o                         
  -1   0  22       1032.36       1093.32        31.69 o                         
   0   0  22       2474.77       2538.85        88.02 o                         
   1   0  22        584.61        558.80        43.11 o                         
   2   0  22        521.88        485.84        25.08 o                         
   3   0  22        253.10        278.36        14.87 o                         
  -4   1  22        510.43        469.14        21.40 o                         
  -3   1  22        581.44        543.91        18.96 o                         
  -2   1  22        284.75        276.01         9.30 o                         
  -1   1  22          2.08         -4.09         4.60 o                         
   0   1  22        320.73        304.14         7.77 o                         
   1   1  22        484.38        507.08        12.96 o                         
   2   1  22       1140.82       1110.49        36.13 o                         
   3   1  22        225.18        213.32        11.48 o                         
  -4   2  22         54.05         46.14         8.06 o                         
  -3   2  22         47.56         46.65         5.20 o                         
  -2   2  22          9.98          0.87         4.23 o                         
  -1   2  22          8.02          3.75         3.76 o                         
   0   2  22          6.55         -0.14         3.18 o                         
   1   2  22         38.57         33.04         3.66 o                         
   2   2  22          0.03          1.91         4.24 o                         
   3   2  22          1.93         11.61         7.11 o                         
  -3   3  22        164.79        132.85         8.29 o                         
  -2   3  22         85.61         81.22         5.60 o                         
  -1   3  22          8.81         15.53         3.91 o                         
   0   3  22       1009.85       1000.26        23.70 o                         
   1   3  22         53.01         58.10         4.73 o                         
   2   3  22        436.33        368.98        16.68 o                         
   3   3  22        117.46         77.61         7.06 o                         
  -3   4  22        113.57        109.65         7.10 o                         
  -2   4  22        931.13        973.81        25.83 o                         
  -1   4  22       1007.97       1024.44        25.99 o                         
   0   4  22        198.30        176.07         9.00 o                         
   1   4  22        389.45        368.17        16.90 o                         
   2   4  22         96.12        102.81         8.08 o                         
   3   4  22        540.40        522.31        35.97 o                         
  -2   5  22        182.29        158.60        13.10 o                         
  -1   5  22          4.73         11.43         5.99 o                         
   0   5  22        254.41        240.35        12.13 o                         
   1   5  22        531.23        516.63        23.60 o                         
   2   5  22        508.37        446.21        29.90 o                         
  -1   6  22        119.13         81.02         9.27 o                         
   0   6  22         80.67         79.51        11.26 o                         
   1   6  22         30.85         38.80         8.74 o                         
  -3   1  23        103.84         98.60         6.43 o                         
  -2   1  23         27.62         13.88         5.75 o                         
  -1   1  23        308.98        301.40        10.58 o                         
   0   1  23        361.89        363.61         9.72 o                         
   1   1  23        357.91        362.36         8.94 o                         
   2   1  23        159.99        139.03         7.07 o                         
   3   1  23          1.69          0.73         6.42 o                         
  -3   2  23       1061.52       1051.48        32.47 o                         
  -2   2  23       1108.17       1191.14        32.98 o                         
  -1   2  23        887.68        859.96        26.31 o                         
   0   2  23         26.71         34.04         6.29 o                         
   1   2  23        154.58        152.16         9.28 o                         
   2   2  23        542.48        524.57        22.12 o                         
   3   2  23        711.14        677.08        32.18 o                         
  -3   3  23         74.28         53.60         8.76 o                         
  -2   3  23          0.55         -1.10         5.81 o                         
  -1   3  23        487.45        491.10        19.11 o                         
   0   3  23       1511.51       1472.33        50.65 o                         
   1   3  23        380.41        395.30        14.24 o                         
   2   3  23        222.08        235.07        24.03 o                         
  -2   4  23         29.31         25.38         9.22 o                         
  -1   4  23        207.70        208.40         9.26 o                         
   0   4  23        155.23        132.38         9.60 o                         
   1   4  23         45.14         24.92         8.82 o                         
   2   4  23         41.34         31.06         6.33 o                         
  -2   5  23         16.10         -9.54        13.20 o                         
  -1   5  23        160.77        159.86        16.58 o                         
   0   5  23        228.19        219.19        13.25 o                         
   1   5  23        308.45        277.27        21.60 o                         
  -3   0  24        214.93        201.37        24.07 o                         
  -2   0  24       1035.31       1074.80        61.36 o                         
  -1   0  24         46.29         37.45         5.33 o                         
   0   0  24        163.42        155.24         8.84 o                         
   1   0  24        916.38        923.20        42.90 o                         
   2   0  24        579.46        582.42        38.94 o                         
  -3   1  24         10.45          4.43         5.98 o                         
  -2   1  24        193.36        173.90         8.20 o                         
  -1   1  24        503.07        472.08        18.94 o                         
   0   1  24        417.59        409.09        14.42 o                         
   1   1  24        244.31        220.75         8.69 o                         
   2   1  24          0.21         20.52         6.73 o                         
  -3   2  24         17.17          8.33         5.48 o                         
  -2   2  24          1.64         -5.16         5.38 o                         
  -1   2  24         18.16         16.30         4.48 o                         
   0   2  24          5.64          9.03         4.24 o                         
   1   2  24         15.37         14.72         3.97 o                         
   2   2  24         40.86         55.52         7.37 o                         
  -2   3  24        174.76        172.67        12.81 o                         
  -1   3  24        743.10        752.99        25.47 o                         
   0   3  24        164.19        149.12         8.53 o                         
   1   3  24        175.74        147.55        14.23 o                         
   2   3  24          1.03         20.32         6.37 o                         
  -1   4  24        121.12        128.05        10.34 o                         
   0   4  24          4.69         -0.75         7.07 o                         
   1   4  24        679.41        598.50        33.56 o                         
  -2   1  25        306.54        285.76        10.91 o                         
  -1   1  25        421.77        390.06        14.96 o                         
   0   1  25        329.95        334.77        12.13 o                         
   1   1  25          1.67          3.94         3.73 o                         
   2   1  25          7.97         33.71        10.05 o                         
  -2   2  25         84.19         86.05         7.54 o                         
  -1   2  25        173.87        179.38         7.35 o                         
   0   2  25        240.91        232.64        10.73 o                         
   1   2  25       1197.22       1121.45        48.77 o                         
  -1   3  25        475.31        472.45        22.04 o                         
   0   3  25        316.07        294.27        15.70 o                         
   1   3  25          1.07         22.10         8.35 o                         
  -1   0  26        583.91        534.63        34.62 o                         
   0   0  26        830.40        773.59        51.10 o                         
  -1   1  26        171.26        152.54         8.32 o                         
   0   1  26         28.81         36.50         4.21 o                         
                                                                                
